# Supplementary material for: Identification and Characterization of a Dominant Sulfolane-Degrading Rhodoferax sp. via Stable Isotope Probing Combined with Metagenomics
Source: Sci Rep. 2019 Feb 28;9:3121. doi: 10.1038/s41598-019-40000-2 (PMC6395730; doi:10.1038/s41598-019-40000-2)
Supplement: Supplementary file 2 — Supplementary Dataset 1 [file 41598_2019_40000_MOESM2_ESM.xlsx]

## Sheet: Control
12C T1
Fraction	Average quantity	Stdev	Normalized	BD		Note: two other 12C t1 replicates were destroyed during ultracentrifugation
3	2.235e-06	1.08187e-06	4.28571e-06	1.67635
4	6.56e-05	1.69706e-06	0.000125791	1.66153
5	1.4895e-05	1.5422e-05	2.85618e-05	1.65415
6	1.44e-06	0	2.76127e-06	1.64433
7	1.2785e-05	3.98101e-06	2.45158e-05	1.637
8	1.25e-05	7.07107e-07	2.39693e-05	1.62968
9	1.44e-05	1.27279e-06	2.76127e-05	1.62724
10	1.095e-05	6.36396e-07	2.09971e-05	1.61995
11	2.04e-05	2.54558e-06	3.91179e-05	1.61267
12	0.00145	0.000141421	0.00278044	1.60783
13	0.112	0.0155563	0.214765	1.60059
14	0.5215	0.24678	1	1.59577
15	0.0979945	0.137186	0.187909	1.58856
16	0.07915	0.0365574	0.151774	1.57658
17	9.495e-05	2.55266e-05	0.000182071	1.5718
18	2.265e-05	5.16188e-06	4.34324e-05	1.56227
12C T2						12C T2						12C T2
Fraction	Average quantity	Stdev	Normalized	BD		Fraction	Average quantity	Stdev	Normalized	BD		Fraction	Average quantity	Stdev	Normalized	BD
3	3.69e-05	8.48528e-07	0.000102075	1.67635		3	0.0002465	5.72756e-05	0.000275727	1.67635		3	0	0	0	1.67635
4	1.561e-05	2.10576e-05	4.31812e-05	1.66153		4	0.000246	0.00011738	0.000275168	1.66153		4	0	0	0	1.66153
5	0.000109	1.41421e-06	0.000301521	1.65415		5	0.00039	1.27279e-05	0.000436242	1.65415		5	0	0	0	1.65415
6	0.0001585	2.19203e-05	0.000438451	1.64433		6	0.0005455	0.000727613	0.000610179	1.64433		6	0	0	0	1.64433
7	0.001365	7.07107e-06	0.00377593	1.637		7	0.000574	4.10122e-05	0.000642058	1.637		7	0	0	0	1.637
8	0.000174	9.89949e-06	0.000481328	1.62968		8	0.0004665	0.000146371	0.000521812	1.62968		8	0	0	0	1.62968
9	0.000155	4.80833e-05	0.000428769	1.62724		9	0.000568	0.000427092	0.000635347	1.62724		9	0	0	0	1.62724
10	0.0002385	0.000178898	0.000659751	1.61995		10	0.0004995	7.00036e-05	0.000558725	1.61995		10	0	0	0	1.61995
11	0.003895	0.0010253	0.0107746	1.61267		11	0.002295	0.000346482	0.00256711	1.61267		11	0	0	0	1.61267
12	0.06645	0.0109602	0.183817	1.60783		12	0.1228	0.0441235	0.13736	1.60783		12	0	0	0	1.60783
13	0.1815	0.0643467	0.502075	1.60059		13	0.6225	0.0643467	0.696309	1.60059		13	7.87e-05	1.30108e-05	0.010961	1.60059
14	0.267	0.086267	0.738589	1.59577		14	0.894	0.0127279	1	1.59577		14	0.00061	0.000130108	0.0849582	1.59577
15	0.3615	0.173241	1	1.58856		15	0.185	0.0212132	0.206935	1.58856		15	0.00718	0.000579828	1	1.58856
16	0.01015	0.00544472	0.0280775	1.57658		16	0.00705	0.00195161	0.00788591	1.57658		16	0.005015	0.00026163	0.698468	1.57658
17	0.004395	0.00297692	0.0121577	1.5718		17	0.00139	0.000551543	0.00155481	1.5718		17	0.000496	9.33381e-05	0.0690808	1.5718
18	0.0003815	0.000137886	0.00105533	1.56227		18	0.0007785	0.000185969	0.000870805	1.56227		18	0	0	0	1.56227
12C T3						12C T3						12C T3
Fraction	Average quantity	Stdev	Normalized	BD		Fraction	Average quantity	Stdev	Normalized	BD		Fraction	Average quantity	Stdev	Normalized	BD
3	6.545e-06	8.83883e-07	1.88075e-05	1.67635		3	0.000339	7.49533e-05	0.000363344	1.67635		3	0	0	0	1.67635
4	5.885e-05	3.5426e-05	0.000169109	1.66153		4	0.0007045	0.00024678	0.000755091	1.66153		4	0	0	0	1.66153
5	3.955e-05	1.0253e-05	0.000113649	1.65415		5	0.000883	0.0002786	0.000946409	1.65415		5	0	0	0	1.65415
6	0.000118	1.9799e-05	0.00033908	1.64433		6	0.00114	0.000141421	0.00122186	1.64433		6	0	0	0	1.64433
7	6.095e-05	7.84889e-06	0.000175144	1.637		7	0.001555	0.000148492	0.00166667	1.637		7	0	0	0	1.637
8	0.000222	2.68701e-05	0.000637931	1.62968		8	0.00157	0.000226274	0.00168274	1.62968		8	0	0	0	1.62968
9	0.000359	4.24264e-06	0.00103161	1.62724		9	0.001555	0.000516188	0.00166667	1.62724		9	0	0	0	1.62724
10	0.0001815	3.53553e-06	0.000521552	1.61995		10	0.00226	4.24264e-05	0.00242229	1.61995		10	0	0	0	1.61995
11	0.000446	8.6267e-05	0.00128161	1.61267		11	0.005705	0.000162635	0.00611468	1.61267		11	0	0	0	1.61267
12	0.00732	0.00182434	0.0210345	1.60783		12	0.07435	0.0178898	0.0796892	1.60783		12	0.0002105	0.000231224	0.00778189	1.60783
13	0.166	0.0282843	0.477011	1.60059		13	0.615	0	0.659164	1.60059		13	0.0161	0.000424264	0.595194	1.60059
14	0.148	0.00707107	0.425287	1.59577		14	0.933	0.193747	1	1.59577		14	0.02705	0.0197283	1	1.59577
15	0.2285	0.115258	0.656609	1.58856		15	0.3385	0.0784889	0.362808	1.58856		15	0.013755	0.0064276	0.508503	1.58856
16	0.348	0.172534	1	1.57658		16	0.05815	0.00615183	0.0623258	1.57658		16	0.02525	0.00572756	0.933457	1.57658
17	0.018	0.00282843	0.0517241	1.5718		17	0.005	0.00271529	0.00535906	1.5718		17	0.006355	0.000120208	0.234935	1.5718
18	0.00469	0.000989949	0.013477	1.56227		18	0.001195	0.000148492	0.00128081	1.56227		18	4.65e-05	9.47523e-06	0.00171904	1.56227

## Sheet: 13C Sulfolane
13C T1						13C T1						13C T1
Fraction	Average quantity	Stdev	Normalized	BD		Fraction	Average	Stdev	Normalized	BD		Fraction	Average	Stdev	Normalized	BD
3	5.89e-06	1.25865e-06	7.02026e-05	1.67635		3	0.000367	8.76812e-05	0.105764	1.67635		3	2.85e-06	8.6267e-07	0.000367032	1.67635
4	6.285e-06	1.16673e-06	7.49106e-05	1.66153		4	0.0005245	0.000350018	0.151153	1.66153		4	7.38e-06	2.33345e-06	0.000950419	1.66153
5	9.475e-05	1.76777e-06	0.00112932	1.65415		5	0.0005735	0.000190212	0.165274	1.65415		5	4.315e-05	1.0253e-05	0.00555699	1.65415
6	4.55e-05	1.43543e-05	0.000542312	1.64433		6	0.00017605	0.000139936	0.0507349	1.64433		6	4.84e-06	0	0.00062331	1.64433
7	8.695e-05	3.25976e-05	0.00103635	1.637		7	0.000285	1.41421e-05	0.0821326	1.637		7	5.48e-05	4.44063e-05	0.00705731	1.637
8	0.01793	0.0122612	0.213707	1.62968		8	0.00347	0.00125865	1	1.62968		8	0.007765	0.00330219	1	1.62968
9	0.0839	0.0736805	1	1.62724		9	0.001037	0.000131522	0.298847	1.62724		9	0.003405	0.000954594	0.438506	1.62724
10	0.00713	0.00271529	0.0849821	1.61995		10	0.000474	0.000110309	0.136599	1.61995		10	0.000288	4.94975e-05	0.0370895	1.61995
11	0.00183	9.89949e-05	0.0218117	1.61267		11	0.0003665	6.01041e-05	0.10562	1.61267		11	0.0001375	2.33345e-05	0.0177077	1.61267
12	0.001655	0.00033234	0.0197259	1.60783		12	0.000181	4.80833e-05	0.0521614	1.60783		12	0.000123	2.82843e-06	0.0158403	1.60783
13	0.0188	0.00212132	0.224076	1.60059		13	0.001865	0.000403051	0.537464	1.60059		13	0.002395	0.00187383	0.308435	1.60059
14	0.0587	0.0229103	0.699642	1.59577		14	0.000167	2.26274e-05	0.0481268	1.59577		14	0.001855	7.07107e-06	0.238892	1.59577
15	0.03065	0.0183141	0.365316	1.58856		15	0.000637	2.12132e-05	0.183573	1.58856		15	0.000153	1.41421e-06	0.0197038	1.58856
16	0.000601	9.05097e-05	0.00716329	1.57658		16	0.000716	2.68701e-05	0.20634	1.57658		16	8.61e-05	1.6122e-05	0.0110882	1.57658
17	8.72e-05	3.64867e-05	0.00103933	1.5718		17	0.0009375	1.62635e-05	0.270173	1.5718		17	1.895e-05	7.70746e-06	0.00244044	1.5718
18	0.00011445	3.18905e-05	0.00136412	1.56227		18	0.00131	9.89949e-05	0.377522	1.56227		18	1.2885e-05	1.26077e-05	0.00165937	1.56227
13C T2						13C T2						13C T2
Fraction	Average quantity	Stdev	Normalized	BD		Fraction	Average	Stdev	Normalized	BD		Fraction	Average	Stdev	Normalized	BD
3	3.975e-05	1.01116e-05	0.00100126	1.67635		3	0.0003415	0.000259508	0.0134185	1.67635		3	1.236e-05	8.40043e-06	0.000168163	1.67635
4	3.975e-05	1.13844e-05	0.00100126	1.66153		4	0.0009045	0.000123744	0.0355403	1.66153		4	5.305e-05	1.33643e-05	0.000721769	1.66153
5	0.0001705	9.19239e-06	0.00429471	1.65415		5	0.00134	0.000155563	0.0526523	1.65415		5	0.000261	6.50538e-05	0.00355102	1.65415
6	4.455e-05	1.67584e-05	0.00112217	1.64433		6	0.000154	1.41421e-06	0.00605108	1.64433		6	0.00012445	8.70448e-05	0.0016932	1.64433
7	0.0004683	0.000570918	0.011796	1.637		7	0.00821	0.00147078	0.322593	1.637		7	0.005915	0.0020294	0.0804762	1.637
8	0.00803	0.00108894	0.202267	1.62968		8	0.02545	0.00106066	1	1.62968		8	0.0574	0.00480833	0.780952	1.62968
9	0.0397	0.00707107	1	1.62724		9	0.010145	0.000643467	0.398625	1.62724		9	0.0735	0.018809	1	1.62724
10	0.02115	0.0106773	0.532746	1.61995		10	0.003215	0.000827315	0.126326	1.61995		10	0.00805	0.00104652	0.109524	1.61995
11	0.00323	0.00147078	0.0813602	1.61267		11	0.00346	0.00114551	0.135953	1.61267		11	0.000325	1.13137e-05	0.00442177	1.61267
12	0.002185	0.000148492	0.0550378	1.60783		12	0.00327	0.000608112	0.128487	1.60783		12	0.0049	0.00335169	0.0666667	1.60783
13	0.01109	0.00326683	0.279345	1.60059		13	0.012725	0.0056215	0.5	1.60059		13	0.00587	0.000707107	0.0798639	1.60059
14	0.021	0.00268701	0.528967	1.59577		14	0.00234	0.000113137	0.091945	1.59577		14	0.006345	6.36396e-05	0.0863265	1.59577
15	0.01255	0.00190919	0.316121	1.58856		15	0.000255	0.000164049	0.0100196	1.58856		15	0.0005425	0.000183141	0.00738095	1.58856
16	0.0007885	7.84889e-05	0.0198615	1.57658		16	0.0001075	2.12132e-06	0.00422397	1.57658		16	0.0002605	9.19239e-06	0.00354422	1.57658
17	8.19e-05	2.84257e-05	0.00206297	1.5718		17	0.001945	0.000643467	0.0764244	1.5718		17	0.0002005	3.3234e-05	0.00272789	1.5718
18	0.0002075	1.48492e-05	0.0052267	1.56227		18	0.001665	0.000233345	0.0654224	1.56227		18	8.4e-05	3.53553e-06	0.00114286	1.56227
13C T3						13C T3						13C T3
13C Fraction	Average quantity	Stdev	Normalized	BD		Fraction	Average	Stdev	Normalized	BD		Fraction	Average quantity	Stdev	Normalized	BD
3	9.11e-05	9.74393e-05	0.00026525	1.67635		3	0.00036	1.9799e-05	0.0313589	1.67635		3	3.07e-06	1.42836e-06	0.000465504	1.67635
4	8.355e-05	7.13471e-05	0.000243267	1.66153		4	0.0005975	0.000456084	0.052047	1.66153		4	4.985e-06	4.13657e-06	0.000755876	1.66153
5	5.26e-05	2.12132e-06	0.000153152	1.65415		5	0.0010225	0.000180312	0.0890679	1.65415		5	1.129e-05	3.97394e-06	0.0017119	1.65415
6	3.405e-05	1.43543e-05	9.91411e-05	1.64433		6	0.00016005	0.00015125	0.0139416	1.64433		6	1.4815e-05	1.69493e-05	0.0022464	1.64433
7	0.0002195	3.18198e-05	0.000639103	1.637		7	0.0003445	8.13173e-05	0.0300087	1.637		7	0.0003985	0.000408001	0.0604246	1.637
8	0.001465	0.000106066	0.00426554	1.62968		8	0.01148	0.00328098	1	1.62968		8	0.006595	0.001492	1	1.62968
9	0.0366	0.0304056	0.106566	1.62724		9	0.00109	5.65685e-05	0.0949477	1.62724		9	0.001895	0.000770746	0.287339	1.62724
10	0.34345	0.371302	1	1.61995		10	0.000335	2.40416e-05	0.0291812	1.61995		10	0.000245	0.000135765	0.0371494	1.61995
11	0.213	0.10748	0.620178	1.61267		11	0.000758	0.00011738	0.0660279	1.61267		11	0.000743	0.000274357	0.112661	1.61267
12	0.0224	0.00905097	0.0652206	1.60783		12	0.001325	9.19239e-05	0.115418	1.60783		12	0.0006195	0.000399515	0.0939348	1.60783
13	0.05325	0.00445477	0.155044	1.60059		13	0.001256	0.000543058	0.109408	1.60059		13	0.0011965	0.00129188	0.181425	1.60059
14	0.0938	0.0101823	0.273111	1.59577		14	0.000926	0.00016122	0.080662	1.59577		14	0.00191	0.00046669	0.289613	1.59577
15	0.04885	0.000494975	0.142233	1.58856		15	0.000528	3.53553e-05	0.045993	1.58856		15	0.00010475	1.87383e-05	0.0158832	1.58856
16	0.0627	0.0502046	0.182559	1.57658		16	0.000855	0.000114551	0.0744774	1.57658		16	4.5e-05	0	0.00682335	1.57658
17	0.00223	0.000367696	0.00649294	1.5718		17	0.001565	0.000106066	0.136324	1.5718		17	1.064e-05	1.09743e-05	0.00161334	1.5718
18	0.000387	2.82843e-06	0.0011268	1.56227		18	0.001535	7.77817e-05	0.133711	1.56227		18	1.0335e-05	1.22329e-06	0.0015671	1.56227
