# Supplementary material for: Identification and Characterization of a Dominant Sulfolane-Degrading Rhodoferax sp. via Stable Isotope Probing Combined with Metagenomics
Source: Sci Rep. 2019 Feb 28;9:3121. doi: 10.1038/s41598-019-40000-2 (PMC6395730; doi:10.1038/s41598-019-40000-2)
Supplement: Supplementary file 3 — Supplementary Dataset 2 [file 41598_2019_40000_MOESM3_ESM.xlsx]

## Sheet: Sheet1
Row Labels	Sum of Unlabeled_2	Sum of Unlabeled_22	Sum of Unlabeled_1	Sum of Unlabeled_13	Sum of Unlabeled_12	Sum of Unlabeled_23	Sum of Unlabeled_3	Sum of Unlabeled_32	Sum of Unlabeled_33	Sum of Total_1	Sum of Total_2	Sum of Total_22	Sum of Total_23	Sum of Total_3	Sum of Total_32	Sum of Total_33	Sum of 13C_1	Sum of 13C_12	Sum of 13C_13	Sum of 13C_2	Sum of 13C_23	Sum of 13C_22	Sum of 13C_3	Sum of 13C_32	Sum of 13C_33	Sum of T_0	Sum of T_02	Sum of T_03
Otu00001	327	342	608	189	224	456	788	270	327	1869	1518	2550	1788	1086	1961	1270	7702	7712	7299	6767	6702	7228	6420	7404	5488	82	74	66
Otu00002	11	19	0	0	0	9	0	26	23	11	10	6	18	12	11	8	13	7	0	11	0	10	8	20	17	4	14	6
Otu00003	196	221	379	160	241	196	306	287	296	1741	2137	1840	1630	2360	1726	1660	16	97	64	109	14	68	60	15	99	157	175	181
Otu00004	0	0	0	0	0	0	0	0	0	0	0	0	0	0	0	0	0	0	0	0	0	0	0	0	0	0	0	0
Otu00005	0	0	0	0	0	0	0	0	0	1	0	0	1	0	0	0	0	0	0	0	0	0	0	0	0	3	8	13
Otu00006	492	596	436	706	669	426	303	462	475	919	938	1054	734	1084	763	1009	9	16	0	46	3	64	160	156	264	63	90	83
Otu00007	0	0	0	0	0	0	0	0	0	0	0	0	0	0	0	0	0	0	0	0	0	0	0	0	0	0	0	0
Otu00008	87	105	357	300	63	62	1	182	36	892	147	167	216	217	243	434	15	16	0	12	0	27	7	12	22	43	40	73
Otu00009	0	0	0	0	0	0	0	0	0	0	0	0	0	0	0	0	0	0	0	0	0	0	0	0	0	0	0	0
Otu00010	82	31	0	204	33	81	0	65	22	12	13	6	42	8	19	12	0	0	0	0	0	0	1	0	0	297	343	320
Otu00011	0	0	0	0	0	0	0	0	0	0	0	0	0	0	0	0	0	0	0	0	0	0	0	0	0	0	1	0
Otu00012	0	0	0	0	0	0	0	25	0	0	0	0	0	0	0	1	0	0	0	0	0	0	0	0	0	0	0	3
Otu00013	44	67	131	20	5	40	0	52	35	67	51	56	57	41	33	31	0	5	0	3	0	1	9	6	3	25	43	45
Otu00014	0	6	0	0	0	0	0	0	0	0	0	0	3	0	0	1	0	0	0	0	0	0	0	0	0	6	1	7
Otu00015	606	429	733	453	733	467	669	582	695	158	319	282	348	447	296	313	13	8	1	68	1	52	163	14	196	107	129	148
Otu00016	34	72	45	73	26	30	1	0	56	0	9	3	8	1	10	4	0	0	0	8	1	0	0	0	0	147	154	139
Otu00017	129	132	311	135	90	112	8	65	112	221	244	248	205	242	258	112	6	0	5	7	6	0	6	32	21	25	30	23
Otu00018	446	324	460	634	351	297	341	423	399	137	214	183	137	202	94	170	16	16	2	78	1	59	238	65	501	22	18	22
Otu00019	167	100	0	206	167	150	340	158	148	163	160	150	136	109	96	90	33	27	0	166	0	134	168	39	224	8	6	10
Otu00020	89	128	0	58	95	162	69	3	117	160	85	113	260	127	268	307	0	10	0	6	2	31	31	11	71	62	87	81
Otu00021	0	0	0	0	0	0	0	0	0	0	0	0	0	0	0	0	0	0	0	0	0	0	0	0	0	3	2	0
Otu00022	0	0	0	0	0	0	0	0	0	0	0	0	0	0	0	0	0	0	0	0	0	0	0	0	0	0	0	0
Otu00023	535	442	0	635	567	375	187	611	505	115	140	157	143	171	113	121	0	7	0	6	4	3	4	1	40	166	163	159
Otu00024	0	0	0	0	0	0	0	0	0	0	0	0	0	0	0	0	0	0	0	0	0	0	0	0	0	0	0	0
Otu00025	27	18	0	0	8	41	0	61	52	24	22	51	62	61	88	74	0	0	0	9	0	5	72	23	74	3	2	1
Otu00026	0	0	0	0	0	0	0	0	0	0	0	0	0	0	0	0	0	0	0	0	0	0	0	0	0	0	0	0
Otu00027	1	0	0	0	0	1	0	0	0	14	2	4	4	3	11	14	0	0	0	1	0	0	1	4	1	1	1	1
Otu00028	17	42	0	0	16	25	0	69	21	8	2	4	14	2	21	15	0	0	0	0	1	0	0	0	0	21	42	23
Otu00029	4	0	0	0	9	7	0	11	4	3	8	1	2	2	1	0	0	0	0	0	0	0	0	0	0	1	0	0
Otu00030	11	8	0	51	6	17	0	12	9	1	0	0	0	0	2	0	4	0	0	0	24	0	0	0	0	63	64	51
Otu00031	13	0	0	0	0	0	75	76	0	0	0	0	0	0	0	0	0	0	0	0	0	0	0	0	0	12	13	7
Otu00032	288	688	555	215	685	495	499	514	177	63	61	33	61	20	30	14	0	0	0	3	2	2	0	1	0	4	4	4
Otu00033	0	0	0	0	0	0	0	7	0	0	0	0	0	0	0	0	0	1	0	0	0	0	0	0	0	0	0	0
Otu00034	0	0	0	0	0	0	0	0	0	0	0	0	0	0	1	0	0	0	0	0	0	0	0	0	0	5	2	0
Otu00035	21	92	118	0	28	102	3	1	131	147	50	44	137	67	139	164	0	31	0	259	3	93	90	22	108	54	60	72
Otu00036	35	106	3	6	54	65	229	34	77	25	37	20	18	31	15	19	0	0	0	6	0	38	19	5	25	27	29	21
Otu00037	2	0	0	0	0	2	0	0	2	1	1	0	4	3	5	12	0	0	0	0	0	0	0	0	0	11	18	25
Otu00038	4	6	0	79	7	6	0	0	11	1	0	0	2	0	1	1	0	0	0	0	0	0	0	0	0	37	43	30
Otu00039	0	0	0	0	0	0	0	0	0	0	0	0	0	0	0	0	0	0	0	0	0	0	0	0	0	0	0	0
Otu00040	0	0	0	0	0	0	0	0	1	0	0	0	0	0	0	0	0	0	0	0	0	0	0	0	0	0	0	1
Otu00041	0	0	0	0	0	0	0	0	0	0	0	0	0	0	0	0	0	0	0	0	0	0	0	0	0	2	4	2
Otu00042	1	0	0	0	0	7	0	0	0	3	5	3	1	1	2	1	0	0	0	0	0	0	0	0	0	7	9	7
Otu00043	0	0	0	0	0	0	0	0	0	0	0	0	0	0	0	0	0	0	0	0	0	0	0	0	0	0	0	0
Otu00044	0	0	0	0	0	0	0	0	0	0	0	0	0	0	0	0	0	0	0	0	1	0	0	0	0	1	0	1
Otu00045	0	0	0	0	0	0	0	0	0	0	0	0	0	0	0	0	0	0	0	5	0	0	0	0	0	0	0	0
Otu00046	0	10	0	0	0	2	0	6	0	0	0	0	0	0	0	0	0	0	0	0	0	0	0	0	0	23	14	26
Otu00047	0	0	0	0	0	0	0	0	0	0	0	0	0	0	0	0	0	0	0	0	0	0	0	0	0	3	1	0
Otu00048	28	5	0	25	40	55	0	0	39	0	4	12	7	7	9	5	0	0	0	0	0	0	8	1	23	41	37	35
Otu00049	4	0	0	42	0	0	159	38	13	0	0	0	0	0	0	0	0	13	0	3	2	0	0	0	16	0	0	0
Otu00050	0	0	0	0	0	0	0	0	0	0	0	0	0	0	0	0	0	0	0	0	0	0	0	0	0	0	0	0
Otu00051	9	12	0	0	5	10	0	4	9	0	2	0	3	3	0	3	0	0	0	0	0	0	0	0	0	28	35	40
Otu00052	1	0	0	14	0	15	0	0	14	2	2	1	13	5	13	20	0	0	0	0	0	0	0	0	0	8	11	7
Otu00053	8	42	0	0	25	18	0	0	0	4	0	0	2	4	0	1	0	0	0	0	0	0	0	0	0	28	30	21
Otu00054	2	0	0	0	0	1	0	0	0	0	0	0	0	0	0	0	0	0	0	0	0	0	0	0	0	0	0	2
Otu00055	0	0	0	0	0	0	0	0	0	0	0	0	0	0	0	0	0	0	0	0	0	0	0	0	0	0	0	0
Otu00056	0	0	0	0	0	0	0	0	0	0	0	0	0	0	0	0	0	0	0	0	0	0	0	0	0	0	0	0
Otu00057	0	0	0	0	0	5	0	0	8	1	0	0	2	0	1	1	0	0	0	0	0	0	0	0	0	25	22	16
Otu00058	0	0	0	0	0	0	0	0	0	0	0	0	0	0	0	0	0	0	0	0	0	0	0	0	0	0	0	0
Otu00059	0	0	0	0	0	0	10	0	0	0	0	0	0	0	0	0	0	0	0	0	0	0	0	0	0	0	0	0
Otu00060	0	0	0	0	0	0	0	0	0	0	0	0	0	0	0	0	0	0	0	0	0	0	0	0	0	0	0	0
Otu00061	8	19	0	18	26	14	0	42	23	1	2	2	4	5	1	2	0	0	0	0	0	0	0	0	0	60	56	64
Otu00062	91	85	0	52	91	59	94	54	51	15	27	20	23	30	15	17	0	0	0	0	0	0	0	0	0	46	43	46
Otu00063	162	93	213	159	234	110	52	145	141	43	85	53	64	76	34	85	1	8	0	5	0	0	25	7	37	33	20	19
Otu00064	40	21	0	0	10	38	0	47	27	8	12	6	39	20	45	35	0	0	0	4	0	0	0	0	12	83	82	64
Otu00065	26	0	0	137	28	21	0	47	4	4	2	2	6	7	8	3	0	0	0	0	0	0	0	0	0	94	94	101
Otu00066	1	0	0	0	0	17	1	13	0	3	2	0	1	2	1	3	0	0	0	0	0	0	0	0	0	78	50	71
Otu00067	2	0	0	0	0	5	0	0	4	7	7	9	12	21	11	11	0	0	0	0	0	0	2	0	0	0	0	0
Otu00068	0	0	0	0	0	0	0	0	0	0	0	0	0	0	0	0	0	0	0	0	0	0	0	0	0	0	0	0
Otu00069	70	63	193	33	40	74	0	52	122	39	38	25	62	33	37	30	0	0	0	0	2	0	6	0	0	157	170	173
Otu00070	0	0	0	0	0	5	0	0	0	1	0	1	0	0	3	0	0	0	0	0	0	0	0	0	0	11	16	13
Otu00071	0	0	0	0	0	0	0	0	0	0	0	0	0	0	0	0	0	0	0	0	0	0	0	0	0	0	0	0
Otu00072	0	0	0	0	0	0	0	0	0	0	0	0	0	0	0	0	0	0	0	0	0	0	0	0	0	0	0	0
Otu00073	126	82	264	47	104	90	3	136	171	40	98	84	85	160	88	119	0	0	0	24	2	27	62	33	106	7	9	16
Otu00074	0	0	1	0	0	0	0	21	0	0	0	0	0	0	0	0	0	0	0	0	0	20	0	37	0	0	0	0
Otu00075	0	0	0	0	0	0	0	0	0	0	0	0	0	0	0	1	0	0	0	0	2	0	0	0	0	0	0	0
Otu00076	93	59	124	128	137	128	0	116	130	29	49	55	75	69	74	70	0	6	0	30	0	21	79	42	102	9	17	16
Otu00077	11	5	0	0	4	15	0	21	30	13	32	24	35	38	35	145	175	30	16	223	0	90	157	73	114	12	15	12
Otu00078	3	71	348	48	0	13	0	0	3	0	1	0	0	0	1	0	0	0	0	0	0	0	0	0	0	0	1	1
Otu00079	0	27	0	0	0	7	0	0	20	38	38	29	44	17	45	77	0	0	0	18	0	14	68	17	63	0	0	0
Otu00080	0	0	0	0	0	0	0	0	0	0	0	0	0	0	0	0	0	0	0	0	0	0	0	0	0	0	0	0
Otu00081	0	0	0	0	0	0	0	0	0	0	0	0	0	0	0	0	0	0	0	0	0	0	0	0	0	0	0	0
Otu00082	68	49	0	30	65	55	1	18	52	9	15	3	15	11	17	3	0	0	0	0	0	0	0	0	0	232	274	192
Otu00083	0	0	0	0	0	0	0	0	0	0	0	0	0	0	0	0	0	0	0	0	0	0	0	0	0	1	0	0
Otu00084	0	0	0	0	0	1	0	0	0	0	0	0	0	0	0	0	0	0	0	0	0	0	0	0	0	0	0	0
Otu00085	0	0	0	0	0	0	0	0	0	0	0	0	0	0	0	0	0	0	0	0	0	0	0	0	0	0	0	0
Otu00086	0	0	0	0	0	0	0	0	0	0	0	0	0	0	0	0	0	0	0	0	0	0	0	0	0	0	0	0
Otu00087	0	0	0	0	0	0	0	0	0	0	0	0	0	0	0	0	0	0	0	0	0	0	0	0	0	0	0	0
Otu00088	53	56	0	148	41	72	0	89	97	34	72	49	54	66	42	64	0	0	0	20	0	12	24	2	63	14	11	12
Otu00089	2	0	157	0	0	0	0	42	0	0	0	0	0	0	0	1	0	0	1	0	111	5	1	0	10	0	0	0
Otu00090	18	12	0	38	21	15	0	15	23	16	18	10	8	10	13	14	1	0	0	0	0	3	0	5	0	13	11	12
Otu00091	0	0	0	0	0	0	0	0	0	0	0	0	0	0	0	0	0	0	0	0	0	0	0	0	0	0	0	0
Otu00092	20	7	0	0	5	15	0	0	2	41	28	21	27	28	24	33	0	0	0	0	0	8	9	0	0	8	8	17
Otu00093	0	0	0	0	0	0	0	0	0	0	0	0	0	0	0	0	0	0	0	0	0	0	0	0	0	0	0	1
Otu00094	2	0	0	0	0	1	0	0	0	2	3	1	1	6	1	0	0	0	0	0	0	0	0	1	0	0	1	2
Otu00095	0	0	0	0	0	0	0	0	0	0	0	0	0	0	0	0	0	0	0	0	0	0	0	0	0	0	0	0
Otu00096	0	0	0	0	0	0	0	0	0	0	0	0	0	0	0	0	0	0	0	0	0	0	0	0	0	0	1	0
Otu00097	0	0	0	0	0	0	0	0	0	0	0	0	0	0	0	0	0	0	0	0	0	0	0	0	0	0	0	0
Otu00098	0	0	0	0	0	0	0	0	0	0	0	0	0	0	0	0	0	0	0	0	0	0	0	0	0	0	0	0
Otu00099	0	0	0	0	0	0	0	0	0	0	0	0	0	0	0	0	0	0	0	0	0	0	0	0	0	0	0	0
Otu00100	0	0	0	0	0	0	0	0	0	0	0	0	0	0	0	0	0	35	0	0	0	0	0	0	0	0	0	0
Otu00101	0	0	0	0	0	0	0	0	0	0	0	0	0	0	0	0	0	0	156	0	0	0	0	0	0	0	0	0
Otu00102	0	0	0	0	0	0	0	0	0	0	0	0	0	0	0	0	0	0	0	0	0	0	0	0	0	0	0	0
Otu00103	41	55	0	0	49	21	0	87	30	7	10	5	13	10	12	10	0	0	0	0	0	0	0	0	0	60	61	44
Otu00104	0	0	0	0	0	0	0	0	0	0	0	0	0	0	0	0	0	0	0	0	0	0	0	0	0	0	0	0
Otu00105	19	3	0	0	3	29	0	18	0	0	3	0	5	3	1	2	0	0	0	0	0	0	0	0	0	66	81	58
Otu00106	0	0	0	0	0	0	0	0	0	0	1	0	0	0	0	0	0	0	0	0	0	0	0	0	0	1	0	0
Otu00107	3	0	0	0	3	15	0	0	0	2	2	0	2	1	3	0	0	0	0	0	0	0	0	0	0	33	39	28
Otu00108	19	26	0	0	17	55	0	49	67	22	7	9	45	24	51	85	0	0	0	0	0	0	0	3	0	4	10	4
Otu00109	0	0	0	0	0	0	0	0	0	0	0	0	0	0	0	0	0	0	0	0	0	0	0	0	0	0	0	0
Otu00110	3	0	0	0	0	8	0	0	8	2	10	6	3	5	3	4	0	0	0	0	0	0	0	0	0	10	23	18
Otu00111	12	67	57	53	30	42	0	38	15	17	8	11	9	6	4	11	0	1	0	0	0	0	0	0	0	120	116	138
Otu00112	0	0	0	0	0	0	0	0	0	0	0	0	0	0	0	0	0	0	0	0	0	0	0	0	0	0	0	0
Otu00113	4	8	39	0	17	4	0	9	26	4	7	4	8	2	10	11	2	0	0	1	0	0	5	0	4	10	14	13
Otu00114	52	42	0	122	75	64	0	37	88	23	23	28	66	32	54	48	0	0	0	0	0	0	0	0	0	95	114	122
Otu00115	0	0	0	14	0	0	0	0	0	0	1	0	0	0	0	0	0	0	0	0	0	0	0	0	0	2	7	6
Otu00116	17	53	0	0	9	16	0	0	0	6	10	8	12	4	11	11	0	0	0	0	0	0	0	0	0	3	4	4
Otu00117	0	0	0	0	0	0	0	0	0	0	0	0	0	0	0	0	0	0	0	0	0	0	0	0	0	0	0	0
Otu00118	0	0	0	0	0	0	0	0	0	0	0	0	0	0	0	0	0	0	0	0	0	0	0	0	0	0	0	0
Otu00119	10	20	0	26	8	24	0	0	15	5	4	1	2	2	5	7	0	0	0	0	0	0	0	0	0	67	85	61
Otu00120	0	0	0	0	0	0	0	0	0	0	0	0	0	0	0	0	0	0	0	0	0	0	0	0	0	0	0	1
Otu00121	26	20	0	0	31	28	1	61	41	19	22	12	41	27	85	79	0	0	0	2	1	2	15	1	17	13	9	14
Otu00122	0	0	0	0	0	0	0	0	0	0	0	0	0	0	0	0	0	0	0	0	0	0	0	0	0	0	0	0
Otu00123	34	28	0	34	45	32	0	22	40	12	13	8	20	9	6	5	0	0	0	0	0	0	0	0	0	76	91	68
Otu00124	0	0	0	0	0	0	0	0	0	0	0	0	0	0	0	0	0	0	0	0	0	0	0	0	0	0	1	0
Otu00125	0	0	0	0	0	0	0	0	0	0	0	0	0	0	0	0	0	0	0	0	0	0	0	0	0	0	0	0
Otu00126	0	0	0	0	0	0	0	0	0	0	0	0	0	0	0	0	0	0	0	0	0	0	0	0	0	0	0	0
Otu00127	0	0	0	0	0	0	0	0	0	0	0	0	1	0	5	0	0	0	0	0	0	0	0	0	0	0	0	0
Otu00128	4	13	0	0	1	4	0	0	9	7	12	12	28	16	40	40	0	0	0	0	0	0	0	0	0	6	8	8
Otu00129	0	0	0	0	0	0	0	0	0	0	1	0	0	0	0	0	0	0	0	0	0	0	0	0	0	3	5	6
Otu00130	0	0	0	0	0	0	0	0	0	0	0	0	0	0	0	0	0	0	0	0	0	0	0	0	0	0	0	0
Otu00131	0	0	0	0	0	0	0	0	0	0	0	0	0	0	0	0	0	0	0	0	0	0	0	0	0	0	0	0
Otu00132	0	0	0	0	0	1	0	1	0	0	0	0	0	2	0	0	0	0	0	0	0	0	0	0	0	0	1	0
Otu00133	0	0	0	0	0	0	0	0	0	0	0	0	0	0	0	0	0	0	0	0	0	0	0	0	0	0	0	0
Otu00134	0	0	0	0	0	0	0	0	0	0	0	0	0	0	0	0	0	0	0	0	0	0	0	0	0	1	0	0
Otu00135	0	0	0	0	0	0	0	0	0	0	0	0	0	0	0	0	0	0	0	0	0	0	0	0	0	0	0	0
Otu00136	0	0	0	0	0	0	0	0	0	0	0	0	0	0	0	0	0	0	0	0	0	0	0	0	0	0	0	0
Otu00137	1	6	214	2	24	19	0	0	25	3	4	0	13	4	2	5	0	0	0	0	1	1	0	0	0	48	60	68
Otu00138	0	0	0	0	0	0	0	0	0	0	0	0	0	0	0	0	0	0	0	0	0	0	0	0	0	0	0	0
Otu00139	0	0	0	0	0	0	0	0	0	0	0	0	0	0	0	0	0	0	0	0	0	0	0	0	0	0	0	0
Otu00140	0	0	0	0	0	0	0	0	0	0	0	0	0	0	0	0	0	0	0	0	0	0	0	0	0	0	1	0
Otu00141	0	0	0	0	0	0	0	0	0	0	0	0	0	0	0	0	0	0	0	0	0	0	0	0	0	0	0	0
Otu00142	0	0	0	0	0	2	0	0	2	0	1	0	0	1	2	2	0	0	0	0	0	0	0	0	0	4	8	8
Otu00143	0	0	0	0	0	0	0	0	0	0	0	0	0	0	0	0	0	0	0	0	0	0	0	0	0	0	0	0
Otu00144	0	0	0	0	0	0	0	0	0	0	0	0	0	0	0	0	0	0	0	0	0	0	0	0	0	0	0	0
Otu00145	0	0	0	0	0	0	0	0	0	0	0	0	0	0	0	0	0	0	0	0	0	0	0	0	0	0	0	0
Otu00146	0	0	0	0	0	0	0	0	0	0	0	0	0	0	0	0	0	0	0	0	0	0	0	0	0	0	0	0
Otu00147	0	0	0	0	0	0	0	0	0	0	0	0	0	2	0	4	0	0	0	0	0	0	0	0	0	0	0	0
Otu00148	0	0	0	0	0	0	0	0	0	0	0	0	0	0	0	0	0	0	0	0	0	0	0	0	0	0	0	0
Otu00149	0	7	0	0	2	1	0	0	0	0	1	0	0	0	0	0	0	0	0	0	0	0	0	0	0	29	24	23
Otu00150	0	0	0	0	0	0	0	0	0	0	0	0	0	0	0	0	0	0	0	0	0	0	0	0	0	0	1	0
Otu00151	0	0	0	0	0	0	0	0	0	0	0	0	0	0	0	0	0	0	0	0	0	0	0	0	0	0	0	0
Otu00152	0	0	219	9	0	1	0	0	0	0	0	0	0	0	0	0	0	0	5	0	0	0	0	0	0	0	0	0
Otu00153	56	48	154	0	57	50	41	9	44	15	11	13	28	20	17	20	0	1	0	6	0	1	9	3	1	9	8	11
Otu00154	0	0	0	0	0	0	0	0	0	0	0	0	0	0	0	0	0	0	0	0	0	0	0	0	0	0	0	0
Otu00155	0	0	0	0	0	0	0	0	0	5	0	2	0	1	1	9	0	0	0	0	0	0	0	0	0	1	0	0
Otu00156	0	0	0	0	0	0	0	0	0	0	0	0	0	0	0	0	0	0	0	0	0	0	0	0	0	0	0	0
Otu00157	0	0	0	0	0	0	0	0	0	0	0	0	0	0	0	0	0	0	0	0	0	0	0	0	0	0	0	0
Otu00158	0	0	0	0	2	1	0	0	0	0	0	0	0	0	0	0	0	0	0	0	0	0	0	0	0	2	1	2
Otu00159	1	0	0	0	7	4	0	0	7	1	1	0	0	0	1	0	0	0	0	0	0	0	0	0	0	9	14	4
Otu00160	0	0	0	0	0	2	0	0	0	0	0	0	0	0	0	2	0	0	0	0	0	0	0	0	0	1	0	1
Otu00161	0	0	0	0	0	0	0	0	0	0	0	0	0	0	0	0	0	0	0	0	0	0	0	0	0	0	0	0
Otu00162	0	0	0	0	0	0	0	0	0	0	0	0	0	0	0	0	0	0	0	0	0	0	0	0	0	0	0	0
Otu00163	1	0	0	0	21	9	0	2	8	1	1	0	1	0	0	1	0	0	0	0	0	0	0	0	0	13	8	15
Otu00164	14	28	0	0	3	23	485	10	23	4	3	1	10	3	14	9	0	0	0	4	0	0	3	0	0	40	61	45
Otu00165	1	0	0	8	22	7	0	0	8	6	2	1	4	0	8	7	49	4	9	15	0	11	25	4	34	2	1	3
Otu00166	0	0	0	0	0	0	0	0	0	0	0	0	0	0	0	0	0	0	0	0	0	0	0	0	0	0	0	0
Otu00167	0	0	0	0	0	0	0	0	0	0	0	0	0	0	0	0	0	0	0	0	0	0	0	0	0	0	0	0
Otu00168	0	0	0	0	0	0	0	0	0	0	0	0	0	0	0	0	0	0	0	0	0	0	0	0	0	0	0	0
Otu00169	0	0	0	0	0	0	0	0	0	0	0	0	0	0	0	0	0	0	0	0	0	0	0	0	0	0	0	0
Otu00170	37	63	0	47	65	52	0	43	40	13	16	8	13	12	6	9	0	0	0	0	0	3	3	0	0	49	55	49
Otu00171	0	0	123	0	0	0	129	0	5	0	0	0	0	0	0	0	0	0	0	0	0	0	0	0	2	0	0	0
Otu00172	0	0	0	0	0	0	0	0	0	0	0	0	0	0	0	0	0	0	0	0	0	0	0	0	0	0	0	0
Otu00173	0	0	0	0	0	0	0	0	0	0	0	0	0	0	0	0	0	0	0	0	0	0	0	0	0	0	0	0
Otu00174	45	63	0	18	25	26	0	68	24	16	25	21	31	22	16	24	9	4	0	4	0	0	8	9	16	4	1	3
Otu00175	35	0	0	43	55	37	0	28	54	3	3	9	14	7	23	23	0	0	0	0	0	0	0	0	0	47	77	53
Otu00176	0	0	0	0	0	2	0	0	2	1	0	0	0	0	0	0	0	0	0	0	0	0	0	0	0	1	1	0
Otu00177	0	0	0	0	0	0	0	0	0	0	0	0	0	0	0	0	0	0	0	0	0	0	0	0	0	0	0	0
Otu00178	0	0	0	0	0	0	0	0	0	0	0	0	0	0	0	0	0	0	0	0	0	0	0	0	0	0	0	0
Otu00179	6	0	0	0	15	23	0	0	1	4	12	5	11	5	3	7	0	0	0	0	0	0	0	0	0	36	41	22
Otu00180	15	14	0	17	14	27	0	42	27	14	16	14	11	27	19	20	14	0	0	0	0	0	2	1	0	27	29	26
Otu00181	57	27	17	14	55	45	0	21	56	20	42	6	4	30	5	21	0	0	0	1	0	0	0	0	10	57	43	39
Otu00182	0	17	0	0	0	13	1	0	0	12	11	5	8	10	17	12	0	0	0	0	0	0	8	6	0	4	1	1
Otu00183	0	0	0	0	0	0	0	0	0	0	0	0	0	0	0	0	0	0	0	0	0	0	0	0	0	0	0	0
Otu00184	0	0	0	0	0	0	0	0	1	0	0	0	0	0	0	0	0	0	0	0	0	0	0	0	0	0	0	0
Otu00185	54	35	142	0	89	57	1	6	15	6	9	5	6	12	9	7	0	0	0	0	0	0	0	0	0	50	40	56
Otu00186	0	0	0	0	0	0	0	0	0	0	0	0	0	0	0	0	0	3	0	0	643	0	0	0	0	0	0	0
Otu00187	0	0	0	0	0	0	0	0	0	0	0	0	0	0	0	0	0	0	0	0	0	0	0	0	0	0	0	0
Otu00188	7	0	0	25	7	9	0	0	0	1	0	1	2	0	1	0	0	0	0	0	0	0	0	0	0	15	11	9
Otu00189	0	0	0	0	0	0	0	0	0	0	0	0	0	0	0	0	0	0	0	0	0	0	0	0	0	0	0	0
Otu00190	0	0	0	0	0	0	0	0	0	0	0	0	0	0	0	0	0	0	0	0	0	0	0	0	0	0	0	0
Otu00191	0	0	0	0	0	0	0	0	0	0	0	0	0	0	0	0	0	0	0	0	0	0	0	0	0	0	0	0
Otu00192	39	8	5	48	32	25	0	90	45	11	10	9	13	11	8	5	0	0	0	0	0	0	0	0	0	32	29	28
Otu00193	0	0	0	0	0	0	0	0	0	0	0	0	0	0	0	0	0	0	0	0	0	0	0	0	0	0	0	0
Otu00194	0	0	0	0	0	0	0	0	0	0	0	0	0	0	0	0	0	0	0	0	0	0	0	0	0	0	0	0
Otu00195	0	0	0	0	0	0	0	0	0	0	0	0	0	0	0	0	0	0	0	0	0	0	0	0	0	0	0	0
Otu00196	1	6	12	4	20	12	0	0	1	6	4	3	1	0	3	1	0	0	0	0	0	0	0	6	0	0	0	0
Otu00197	0	1	0	0	0	0	0	0	0	3	11	7	13	10	58	62	0	0	0	0	0	0	0	0	0	0	0	1
Otu00198	0	0	0	16	0	0	0	3	0	4	1	2	7	2	6	13	0	0	0	0	0	0	0	0	0	1	2	1
Otu00199	0	0	0	0	0	0	0	0	0	0	0	0	0	0	0	0	0	0	0	0	0	0	0	0	0	0	0	0
Otu00200	0	0	0	0	0	0	0	0	0	0	0	0	0	0	0	0	0	0	0	0	0	0	0	0	0	0	0	0
Otu00201	0	0	0	0	0	8	0	0	4	1	2	0	2	1	0	1	0	0	0	0	0	0	0	0	0	45	34	54
Otu00202	0	0	0	0	0	0	0	0	0	0	0	0	0	0	0	0	0	0	0	0	0	0	0	0	0	0	0	0
Otu00203	0	0	0	0	0	5	0	0	2	1	1	0	0	0	0	0	0	0	0	0	0	0	0	0	0	5	4	4
Otu00204	0	0	0	0	0	0	0	0	0	0	0	0	0	0	0	0	0	0	0	0	0	0	0	0	0	0	0	0
Otu00205	0	0	0	0	0	0	0	0	0	0	0	0	0	0	0	0	0	0	0	0	0	0	0	0	0	0	0	0
Otu00206	13	0	0	0	16	13	0	0	25	3	10	9	6	5	2	3	0	0	0	3	0	0	2	1	0	0	0	1
Otu00207	0	0	0	0	7	4	0	0	0	3	3	6	2	5	1	0	0	0	0	0	0	0	0	0	0	0	0	0
Otu00208	0	0	0	0	0	0	0	0	0	0	0	0	0	0	0	0	0	0	0	0	0	0	0	0	0	0	0	0
Otu00209	0	0	0	0	0	0	0	0	0	0	0	0	0	0	0	0	0	0	0	0	0	0	0	0	0	0	0	0
Otu00210	0	0	0	0	0	0	0	0	0	0	0	0	1	0	0	0	0	0	0	0	0	0	0	0	0	0	1	0
Otu00211	40	50	0	0	24	30	0	13	1	9	8	6	7	6	5	7	0	0	0	0	0	0	0	0	0	79	93	74
Otu00212	4	0	0	0	16	1	49	0	7	2	0	0	2	0	1	1	0	0	0	0	0	0	0	0	0	5	5	8
Otu00213	0	0	0	0	0	0	0	0	0	0	0	0	0	0	0	0	0	0	0	0	0	0	0	0	0	0	0	0
Otu00214	5	0	0	0	0	2	0	0	0	0	0	0	1	0	1	0	0	0	0	0	0	0	0	0	0	22	22	10
Otu00215	0	0	0	0	0	0	0	0	0	0	0	0	0	0	0	0	0	0	0	0	0	0	0	0	0	0	0	0
Otu00216	0	0	0	0	0	0	0	0	0	0	0	0	0	0	0	0	0	0	0	0	0	0	0	0	0	0	0	0
Otu00217	30	82	0	61	60	40	1	9	55	9	30	9	16	17	9	7	0	0	0	0	0	0	0	0	5	41	21	36
Otu00218	0	0	0	0	8	1	0	0	0	0	1	0	0	1	0	2	0	0	0	0	0	0	0	0	0	0	1	1
Otu00219	0	0	0	0	0	0	0	0	0	0	0	0	1	0	0	0	0	0	0	0	0	0	0	0	0	0	0	0
Otu00220	8	2	0	0	11	2	0	6	1	0	3	0	0	0	0	0	0	0	0	0	0	0	0	0	0	4	3	7
Otu00221	7	10	242	0	4	4	0	0	24	5	10	3	6	11	10	13	0	0	0	0	0	0	0	0	0	8	3	4
Otu00222	0	0	0	0	0	0	0	0	0	0	0	0	0	0	0	0	0	0	0	0	0	0	0	0	0	0	0	0
Otu00223	0	0	0	0	0	0	0	0	0	0	0	0	0	0	0	0	0	0	0	0	0	0	0	0	0	0	0	0
Otu00224	0	0	0	0	0	0	0	0	0	0	0	0	0	0	0	0	0	0	0	0	0	0	0	0	0	0	0	0
Otu00225	45	56	0	18	12	32	0	59	24	8	24	16	19	28	17	15	0	4	0	3	0	4	5	4	12	7	11	8
Otu00226	0	21	0	0	0	0	0	0	0	0	0	0	0	0	0	1	0	0	0	0	0	0	0	0	0	2	0	2
Otu00227	0	0	0	0	0	0	0	0	0	0	0	0	0	0	0	0	0	0	0	0	0	0	0	0	0	0	0	0
Otu00228	14	20	0	0	0	17	0	30	0	4	1	3	6	3	14	15	0	0	0	0	0	0	0	0	15	40	28	34
Otu00229	0	0	0	0	0	0	0	0	0	0	0	0	0	0	0	0	0	0	0	0	0	0	0	0	0	0	0	0
Otu00230	5	121	0	0	0	11	2	0	7	0	1	0	0	0	0	0	0	0	0	0	0	0	0	0	0	17	13	23
Otu00231	0	0	0	0	0	0	0	0	0	0	0	0	0	0	0	0	0	0	0	0	0	0	0	0	0	0	0	0
Otu00232	0	0	0	0	0	0	0	0	0	0	0	0	0	0	0	0	0	0	0	0	0	0	0	0	0	0	0	0
Otu00233	0	0	0	0	0	0	0	0	0	0	0	0	0	0	0	0	0	0	0	0	0	0	0	0	0	0	0	0
Otu00234	0	0	0	0	0	0	0	0	0	0	0	0	0	0	0	0	0	0	0	0	0	0	0	0	0	0	0	0
Otu00235	0	0	0	0	0	0	0	2	0	0	0	0	0	0	0	0	0	0	0	0	0	0	0	0	0	0	0	0
Otu00236	19	29	0	42	16	24	0	2	10	0	4	6	4	3	3	6	0	0	0	0	0	0	0	0	0	73	79	70
Otu00237	0	0	0	52	0	0	0	0	0	0	0	0	0	0	0	0	0	8	0	0	0	0	0	0	1	0	0	0
Otu00238	0	0	0	0	0	0	0	0	0	0	0	0	0	0	0	0	0	0	0	0	0	0	0	0	0	0	1	0
Otu00239	0	0	0	0	0	0	0	0	0	0	0	0	0	0	0	0	0	0	0	0	0	0	0	0	0	0	0	1
Otu00240	3	2	0	0	0	6	196	0	1	1	0	0	1	1	1	1	0	0	0	0	0	0	0	0	0	5	0	2
Otu00241	0	0	0	0	0	0	0	0	0	0	0	0	0	0	1	0	0	0	0	0	0	0	0	0	0	0	0	1
Otu00242	0	0	0	0	0	0	0	0	0	0	0	0	0	0	0	0	0	0	0	0	0	0	0	0	0	0	0	0
Otu00243	27	85	0	1	29	20	1	76	13	4	11	6	5	13	8	3	0	0	0	0	0	0	0	0	0	28	42	31
Otu00244	38	14	0	56	15	33	1	0	6	5	8	1	7	9	7	7	0	0	0	0	0	0	0	0	0	45	49	56
Otu00245	0	0	0	0	0	0	0	0	0	0	0	0	0	0	0	0	0	0	0	0	0	0	0	0	0	0	0	0
Otu00246	0	0	0	0	0	0	0	0	0	0	0	0	0	0	0	0	0	0	0	0	0	0	0	0	0	0	0	0
Otu00247	6	7	0	50	40	20	153	25	18	2	1	1	6	0	3	2	0	0	0	0	0	0	0	0	0	81	40	31
Otu00248	0	0	0	0	0	0	0	0	0	0	0	0	0	0	0	0	0	0	0	0	0	0	0	0	0	0	0	0
Otu00249	0	0	0	0	0	0	0	0	0	0	0	0	0	0	0	0	0	0	0	0	0	0	0	0	0	0	0	0
Otu00250	0	0	0	0	0	0	0	0	0	0	0	0	0	0	0	0	0	0	0	0	0	0	0	0	0	1	1	0
Otu00251	0	0	0	0	0	0	0	0	0	0	0	0	0	0	0	0	0	0	0	0	0	0	0	0	0	0	0	0
Otu00252	0	0	0	0	0	0	0	0	0	0	0	0	0	0	0	0	0	0	0	0	0	0	0	0	0	0	0	0
Otu00253	37	38	0	77	2	28	0	0	64	19	20	19	40	27	34	27	0	0	0	4	1	0	0	1	2	9	6	10
Otu00254	0	0	0	0	0	0	0	0	0	0	0	0	0	0	0	0	0	0	130	0	0	0	0	0	0	0	0	0
Otu00255	0	0	0	0	0	0	0	0	0	0	0	0	0	0	0	1	0	0	0	0	0	0	0	0	0	1	0	0
Otu00256	13	8	0	53	9	5	0	14	5	1	2	2	5	3	2	1	0	0	0	0	0	0	0	0	0	21	34	31
Otu00257	0	0	0	0	0	0	0	0	0	0	0	0	0	0	0	0	0	0	0	0	0	0	0	0	0	0	0	0
Otu00258	0	0	0	0	0	0	0	0	0	0	0	0	0	0	0	0	0	0	0	0	0	0	0	0	0	0	0	0
Otu00259	0	0	0	0	0	0	0	0	0	0	0	0	0	0	0	0	0	0	0	0	1	0	0	0	0	0	0	0
Otu00260	0	0	0	0	0	0	0	0	0	0	0	0	0	0	0	0	0	0	0	0	0	0	0	0	0	0	0	0
Otu00261	0	0	0	0	0	0	0	0	0	0	0	0	0	0	0	0	0	0	0	0	0	0	0	0	0	0	0	0
Otu00262	0	0	0	0	0	0	0	0	0	0	0	0	0	0	0	0	0	0	0	0	0	0	0	0	0	0	0	0
Otu00263	0	0	0	0	0	0	0	0	0	0	0	0	0	0	0	0	0	0	0	0	0	0	0	0	0	2	0	0
Otu00264	20	13	0	89	11	11	0	15	3	4	8	0	7	4	0	6	0	0	0	0	0	0	0	0	1	1	0	1
Otu00265	0	0	0	0	0	0	0	0	0	0	0	0	0	0	0	0	0	0	0	0	0	0	0	0	0	0	1	0
Otu00266	0	0	0	0	0	3	0	1	0	1	0	0	0	0	0	0	0	0	0	0	0	0	0	0	0	3	11	7
Otu00267	0	0	0	0	0	0	0	0	0	0	0	0	0	0	0	0	0	0	0	0	0	0	0	0	0	0	0	0
Otu00268	0	0	0	0	0	0	0	0	0	0	0	0	0	0	0	0	0	0	0	0	0	0	0	0	0	0	0	0
Otu00269	0	0	0	0	0	0	0	0	0	0	0	0	0	0	0	0	0	0	0	0	0	0	0	0	0	0	0	0
Otu00270	0	0	0	0	0	0	0	0	0	0	0	0	0	0	0	0	0	0	0	0	0	0	0	0	0	0	0	0
Otu00271	0	0	0	0	0	0	0	0	0	0	0	0	0	0	0	0	0	0	0	0	0	0	0	0	0	2	1	0
Otu00272	0	0	0	0	0	0	0	0	0	0	0	0	0	0	0	0	0	0	0	0	0	0	0	0	0	0	0	0
Otu00273	0	0	0	0	0	0	0	0	0	0	0	0	0	0	0	0	0	0	0	0	0	0	0	0	0	0	0	0
Otu00274	51	17	0	0	32	43	0	0	33	8	26	8	12	11	10	21	0	1	0	3	0	4	4	1	12	6	7	4
Otu00275	0	0	0	0	0	0	0	0	0	0	0	0	0	0	0	0	0	0	0	0	0	0	0	0	0	0	0	0
Otu00276	8	0	0	0	0	5	0	0	6	1	3	2	2	4	0	0	0	0	0	0	0	0	0	0	0	9	5	7
Otu00277	10	22	0	0	4	12	0	0	6	2	1	0	1	0	1	1	0	0	0	0	0	0	0	0	0	2	6	7
Otu00278	0	0	0	0	5	1	0	0	0	2	2	3	3	1	0	1	0	0	0	4	0	0	1	0	7	10	3	6
Otu00279	2	0	0	0	1	3	0	0	11	0	0	1	1	0	1	0	0	0	0	0	0	0	0	0	0	2	5	6
Otu00280	0	0	0	0	0	0	0	0	0	0	0	0	0	0	0	0	0	0	0	0	0	0	0	0	0	0	0	0
Otu00281	19	75	0	10	0	26	0	5	13	2	4	7	12	5	11	16	0	0	0	0	0	0	0	0	0	57	69	61
Otu00282	0	0	0	0	0	0	0	0	0	0	0	0	0	0	0	0	0	0	0	0	0	0	0	0	0	0	0	0
Otu00283	0	0	0	0	0	0	0	0	0	0	0	0	0	1	0	0	0	0	0	0	0	0	0	0	0	0	0	0
Otu00284	0	0	0	0	0	0	0	0	0	0	0	0	0	0	0	0	0	0	0	0	0	0	0	0	0	0	0	0
Otu00285	0	0	0	0	0	0	0	0	0	0	0	0	0	0	0	1	0	0	0	2	0	0	0	0	0	0	0	0
Otu00286	0	0	0	0	0	0	0	0	0	0	0	0	0	0	0	0	0	0	0	0	0	0	0	0	0	0	0	0
Otu00287	25	21	0	59	46	19	0	13	8	3	4	4	8	9	2	2	0	0	0	0	0	0	0	0	0	24	22	17
Otu00288	0	0	0	0	0	0	0	0	0	0	0	0	0	0	0	0	0	0	0	0	0	0	0	0	0	0	0	0
Otu00289	0	0	0	0	0	0	0	0	0	0	0	0	0	0	0	0	0	0	0	0	0	0	0	0	0	0	0	0
Otu00290	13	0	0	0	0	3	0	0	0	0	1	1	1	0	0	0	0	0	0	0	0	0	0	0	0	20	20	12
Otu00291	0	0	0	0	0	0	0	0	0	0	0	0	0	0	0	0	0	0	0	0	0	0	0	0	0	0	0	0
Otu00292	0	0	0	0	0	0	0	0	0	0	0	0	0	0	0	0	0	0	0	0	0	0	0	0	0	0	0	0
Otu00293	0	0	0	0	0	0	0	0	0	0	0	0	0	0	0	0	0	0	0	0	0	0	0	0	0	0	0	0
Otu00294	3	0	0	0	6	1	0	0	0	1	0	0	3	3	0	0	0	0	0	0	0	0	0	0	0	4	8	8
Otu00295	0	0	0	0	0	0	0	0	0	0	0	0	0	0	0	0	0	0	0	0	0	0	0	0	0	0	0	0
Otu00296	1	0	0	0	0	4	0	0	0	1	0	0	0	0	0	0	0	0	0	0	0	0	0	0	0	12	12	20
Otu00297	0	0	0	0	0	0	0	0	0	0	0	0	0	0	0	0	0	0	0	0	0	0	0	0	0	0	0	0
Otu00298	0	0	0	0	0	0	0	0	0	0	0	0	0	0	0	0	0	0	0	0	0	0	0	0	0	0	0	0
Otu00299	0	0	0	0	0	0	0	0	0	0	0	0	0	0	0	0	0	4	0	0	0	0	0	0	0	0	0	0
Otu00300	0	48	0	0	0	3	0	0	0	0	0	1	1	0	0	0	0	0	0	0	1	0	0	0	0	0	1	1
Otu00301	0	0	0	0	0	0	0	0	0	0	0	0	0	0	0	0	0	0	0	0	0	0	0	0	0	3	1	3
Otu00302	0	0	0	0	0	0	0	0	0	0	0	0	0	0	0	0	0	0	0	0	0	0	0	0	0	0	0	0
Otu00303	0	0	0	0	0	0	0	0	0	0	0	0	0	0	0	0	0	0	0	0	0	0	0	0	0	0	0	0
Otu00304	0	0	0	0	0	0	0	0	0	0	0	0	0	0	0	0	0	0	0	0	0	0	0	0	0	0	0	0
Otu00305	5	22	0	41	11	19	0	10	18	0	3	1	7	1	4	1	0	0	0	0	0	0	0	0	0	45	55	45
Otu00306	0	0	0	0	0	0	0	0	0	0	0	0	0	0	0	0	0	0	0	0	0	0	0	0	0	0	0	0
Otu00307	3	0	0	0	0	0	0	0	2	19	38	6	13	7	7	24	1	0	0	11	0	6	5	3	14	0	0	1
Otu00308	0	13	0	0	0	2	0	0	9	2	0	0	0	0	2	3	0	0	0	0	0	0	0	0	0	1	4	3
Otu00309	0	0	0	0	0	0	0	0	0	0	0	0	0	0	0	0	0	0	0	0	0	0	0	0	0	0	0	0
Otu00310	23	24	0	0	30	26	0	13	23	13	14	5	13	11	4	9	0	0	0	5	0	0	0	0	0	36	34	38
Otu00311	9	40	28	1	8	19	0	21	36	1	1	2	3	1	3	2	0	0	0	0	0	0	1	0	0	23	27	42
Otu00312	0	42	0	0	4	4	1	0	0	1	0	0	0	0	1	1	0	0	0	0	0	0	0	0	0	0	0	0
Otu00313	0	0	0	0	0	0	0	0	0	0	0	0	0	0	0	0	0	0	0	0	0	0	0	0	0	0	0	0
Otu00314	0	0	0	0	0	0	0	0	0	0	0	0	0	0	0	0	0	0	0	0	0	0	0	0	0	0	0	0
Otu00315	1	0	0	0	0	2	23	3	0	0	0	2	2	1	2	0	0	0	0	0	0	0	8	0	0	6	4	5
Otu00316	0	0	0	0	0	0	0	0	0	0	0	0	0	0	0	0	0	0	0	0	0	0	0	0	0	0	0	0
Otu00317	0	0	0	0	0	0	0	0	0	0	0	0	0	0	0	0	0	0	0	0	0	0	0	0	0	0	0	0
Otu00318	0	0	0	0	0	0	0	0	0	0	0	0	0	0	0	0	0	0	0	0	0	0	0	0	0	0	0	0
Otu00319	6	21	0	0	10	2	0	0	7	4	13	6	6	10	2	9	1	15	0	75	0	37	24	11	39	0	0	1
Otu00320	0	0	0	0	0	0	0	0	0	0	0	0	0	0	0	0	0	0	0	0	0	0	0	0	0	0	0	0
Otu00321	18	23	0	25	40	32	0	11	59	12	17	11	9	14	6	15	0	1	0	3	0	0	0	0	0	12	9	11
Otu00322	0	0	0	0	0	0	0	0	0	0	0	0	0	0	0	0	0	0	0	0	0	0	0	0	0	0	0	0
Otu00323	0	0	0	0	0	0	0	0	0	0	0	0	0	0	0	0	0	0	0	0	0	0	0	0	0	0	0	0
Otu00324	0	0	0	0	0	0	0	0	0	0	0	0	0	0	0	0	0	0	0	0	0	0	0	0	0	0	0	0
Otu00325	29	15	0	12	11	16	0	8	16	4	7	2	4	5	5	4	0	0	0	0	0	0	0	0	0	15	14	32
Otu00326	0	0	0	0	0	1	0	0	0	0	0	0	0	0	0	0	0	0	0	0	0	0	0	0	0	1	1	1
Otu00327	0	0	0	0	0	0	0	0	0	0	0	0	0	0	0	0	0	0	0	0	0	0	0	0	0	0	0	0
Otu00328	0	0	0	0	0	0	0	0	0	0	0	0	0	0	0	0	0	0	0	0	0	0	0	0	0	0	1	2
Otu00329	0	0	0	0	0	0	0	0	0	0	0	0	0	0	0	0	0	0	0	0	0	0	0	0	0	0	0	0
Otu00330	1	0	0	0	0	0	0	0	0	0	0	0	0	0	0	0	0	0	0	0	0	0	0	0	0	1	0	1
Otu00331	0	0	0	0	0	0	0	0	0	0	0	0	0	0	0	0	0	0	0	0	0	0	0	0	0	0	0	2
Otu00332	0	0	0	0	0	1	0	0	0	0	0	2	0	0	0	0	0	0	0	0	0	0	0	0	0	9	9	7
Otu00333	0	0	0	0	0	0	0	0	0	0	0	0	0	0	0	0	0	0	0	0	0	0	0	0	0	0	0	0
Otu00334	0	0	0	0	0	0	0	0	0	0	0	0	0	0	0	0	0	0	0	0	0	0	0	0	0	0	0	0
Otu00335	22	28	0	46	1	10	0	1	9	6	3	5	4	3	5	4	0	0	0	4	0	0	8	1	5	0	1	0
Otu00336	0	0	0	0	0	0	0	0	0	0	0	0	0	0	0	0	0	0	0	0	0	0	0	0	0	0	0	1
Otu00337	0	0	0	0	0	0	2	9	0	0	0	0	0	0	0	0	0	0	15	0	0	0	0	0	2	0	0	0
Otu00338	0	0	0	0	0	0	0	0	0	0	0	0	0	0	0	0	0	0	0	0	0	0	0	0	0	0	0	0
Otu00339	0	0	0	0	0	0	0	0	0	0	0	0	0	0	0	0	0	0	0	0	0	0	0	0	0	0	0	0
Otu00340	0	0	0	0	0	1	0	0	0	0	0	0	0	0	0	0	0	0	0	0	0	0	0	0	0	0	0	0
Otu00341	0	0	0	0	0	0	0	0	0	0	0	0	0	0	0	0	0	0	0	0	0	0	0	0	0	0	0	0
Otu00342	0	0	0	0	0	0	0	0	0	0	0	0	0	0	0	0	0	0	0	0	0	0	0	0	0	0	0	0
Otu00343	0	0	0	0	0	0	0	0	0	0	0	0	0	0	0	0	0	0	0	0	0	0	0	0	0	0	0	0
Otu00344	0	0	0	0	0	0	0	0	0	0	0	0	0	0	0	0	0	0	0	0	0	0	0	0	0	0	0	0
Otu00345	0	0	0	0	0	0	0	0	0	0	0	0	0	0	0	0	0	0	0	0	0	0	0	0	0	0	0	0
Otu00346	0	0	0	0	0	0	0	0	0	0	0	0	0	0	0	0	0	0	0	0	0	0	0	0	0	0	0	0
Otu00347	0	19	0	0	0	7	0	4	5	4	1	0	3	5	3	8	0	0	0	0	1	0	0	1	0	0	1	1
Otu00348	0	0	0	0	0	0	0	0	0	0	0	0	0	0	0	0	0	0	0	0	0	0	0	0	0	0	0	0
Otu00349	0	0	0	0	0	0	0	0	0	0	0	0	0	0	0	0	0	0	0	0	0	0	0	0	0	0	0	0
Otu00350	3	0	0	0	15	5	0	16	0	0	0	0	4	0	0	2	0	0	0	0	0	0	0	0	0	6	4	3
Otu00351	0	0	0	0	0	0	0	0	0	0	0	0	0	0	0	0	0	0	0	0	0	0	0	0	0	1	0	1
Otu00352	0	0	0	0	0	0	0	0	0	0	0	0	0	0	0	0	0	0	0	0	0	0	0	0	0	0	1	0
Otu00353	0	0	0	0	0	0	0	0	0	0	0	0	0	0	0	0	0	0	0	0	0	0	0	0	0	0	0	0
Otu00354	0	0	0	0	0	0	0	0	0	0	0	0	0	0	0	0	0	0	0	0	0	0	0	0	0	0	0	0
Otu00355	9	18	59	0	2	13	0	0	22	0	3	1	11	2	7	6	0	0	0	0	0	0	0	0	0	6	5	3
Otu00356	0	0	0	0	0	0	0	0	0	0	0	0	0	0	0	0	0	0	0	0	0	0	0	0	0	0	0	0
Otu00357	0	0	0	0	0	0	0	0	0	0	0	0	0	0	0	0	0	0	0	0	0	0	0	0	0	3	8	8
Otu00358	5	0	0	0	4	1	0	8	5	14	2	5	13	6	22	26	0	0	0	0	0	0	0	0	2	4	1	4
Otu00359	0	0	0	0	0	0	0	0	0	0	0	0	0	0	0	0	0	0	0	0	0	0	0	0	0	1	0	0
Otu00360	0	0	0	0	0	0	0	0	0	0	0	0	0	0	0	0	0	0	0	0	0	0	0	0	0	1	2	1
Otu00361	0	0	0	0	0	0	0	0	0	0	0	0	0	0	0	0	0	0	0	0	0	0	0	0	0	1	0	1
Otu00362	0	5	0	0	0	1	0	0	5	1	0	0	0	0	0	0	0	0	0	0	0	0	0	0	0	4	0	2
Otu00363	0	0	0	0	0	0	0	0	0	0	0	0	0	0	0	0	0	0	0	0	0	0	0	0	0	0	0	0
Otu00364	1	0	0	0	1	8	0	0	5	0	2	4	1	2	4	3	0	0	0	0	0	0	0	0	0	16	14	8
Otu00365	0	17	0	92	10	15	0	0	11	3	1	0	8	1	4	7	0	0	0	0	0	0	0	0	0	23	18	27
Otu00366	0	0	0	0	0	0	0	0	0	0	1	0	0	0	0	0	21	0	0	0	0	0	5	0	0	0	0	3
Otu00367	0	0	0	0	0	0	0	0	0	0	0	0	0	0	0	0	0	0	0	0	0	0	0	0	0	0	0	0
Otu00368	0	0	0	0	0	0	0	0	0	0	0	0	0	0	0	0	0	0	0	0	0	0	0	0	0	0	0	0
Otu00369	31	2	0	0	21	12	0	4	11	4	6	0	1	4	5	0	0	0	0	4	0	0	0	0	0	12	6	11
Otu00370	0	0	0	0	0	0	0	0	0	0	0	0	0	0	0	0	0	0	0	0	0	0	0	0	0	0	0	0
Otu00371	16	3	40	0	49	18	0	1	11	2	3	1	2	3	0	3	0	0	0	0	1	0	0	0	0	8	15	11
Otu00372	0	0	0	0	0	0	0	0	0	0	0	0	0	0	0	0	0	0	0	0	0	0	0	0	0	0	0	0
Otu00373	0	0	0	0	0	0	0	0	0	0	0	0	0	0	0	0	0	0	0	0	0	0	0	0	0	0	0	0
Otu00374	0	0	0	0	0	0	0	0	0	0	0	0	0	0	0	0	0	0	0	0	0	0	0	0	0	0	0	0
Otu00375	0	0	0	0	0	0	0	0	0	0	0	0	0	0	0	0	0	0	0	0	0	0	0	0	0	0	0	0
Otu00376	0	0	0	0	0	0	0	0	0	0	0	0	0	0	0	0	0	0	0	0	0	0	0	0	0	0	0	0
Otu00377	10	6	0	1	22	9	0	14	5	3	6	1	4	9	4	2	0	0	0	0	0	0	0	0	0	14	7	15
Otu00378	0	0	0	0	0	0	0	0	0	0	0	0	0	0	0	0	0	0	0	0	0	0	0	0	0	0	0	0
Otu00379	0	0	0	0	0	0	0	0	0	0	0	0	0	0	0	0	0	0	0	0	0	0	0	0	0	0	0	0
Otu00380	0	0	0	0	0	0	0	0	0	0	0	0	0	0	0	0	0	0	0	0	0	0	0	0	0	1	1	0
Otu00381	0	0	0	0	9	6	0	0	11	2	2	3	2	1	0	0	0	0	0	0	0	3	4	5	26	1	0	0
Otu00382	0	0	0	0	0	0	0	0	0	0	0	0	0	0	0	0	0	0	0	0	0	0	0	0	0	0	0	0
Otu00383	19	5	0	0	36	19	0	10	18	9	13	8	6	21	5	6	0	0	0	5	0	22	22	1	32	1	1	0
Otu00384	0	0	0	0	0	0	0	0	0	0	0	0	0	0	0	0	0	0	0	0	0	0	0	0	0	0	0	0
Otu00385	9	0	0	0	0	1	0	0	4	1	0	1	1	1	3	3	0	0	0	0	0	0	0	0	0	25	25	18
Otu00386	11	0	0	0	16	8	0	17	13	2	1	0	4	3	8	2	0	0	0	0	0	0	0	0	0	38	21	30
Otu00387	0	0	0	0	0	0	0	0	0	0	0	0	0	0	0	0	0	0	0	0	0	0	0	0	0	0	0	0
Otu00388	0	0	0	0	0	0	0	0	0	0	0	0	0	0	0	0	0	0	0	0	0	0	0	0	0	0	0	0
Otu00389	0	0	0	0	0	3	0	0	0	0	0	0	0	0	0	0	0	0	0	0	0	0	0	1	0	2	0	3
Otu00390	0	0	0	0	0	0	0	0	0	0	0	0	0	0	0	0	0	0	0	0	0	0	0	0	0	0	0	0
Otu00391	37	32	0	0	24	10	8	10	34	4	18	5	7	2	4	7	0	0	0	0	0	0	0	0	0	29	24	29
Otu00392	27	1	0	0	15	20	130	23	50	5	22	3	0	7	3	4	3	0	0	1	0	0	0	0	0	13	16	19
Otu00393	0	0	0	0	0	0	0	0	0	0	0	0	0	0	0	0	0	0	0	0	0	0	0	0	0	0	0	0
Otu00394	0	0	0	0	0	0	0	0	0	0	0	0	0	0	0	0	0	0	0	0	0	0	0	0	0	0	0	0
Otu00395	0	0	0	0	0	0	0	0	0	0	0	0	0	0	0	0	0	0	0	0	0	0	0	0	4	0	0	0
Otu00396	0	0	0	0	0	0	0	0	0	0	0	0	0	0	0	0	0	0	0	0	0	0	0	0	0	0	0	0
Otu00397	0	0	0	0	0	0	0	0	0	0	0	0	0	0	0	0	0	0	0	0	0	0	0	0	0	0	0	0
Otu00398	0	0	0	0	0	0	0	0	0	0	0	0	0	0	0	0	0	0	0	0	0	0	0	0	0	0	0	0
Otu00399	58	56	0	0	16	12	0	0	4	2	3	13	3	15	11	6	0	0	0	0	0	7	0	3	0	11	11	11
Otu00400	0	0	0	0	0	0	0	0	0	0	0	0	0	0	0	0	0	0	0	0	0	0	0	0	0	0	0	0
Otu00401	0	0	0	0	0	0	0	0	0	0	0	0	0	0	0	0	0	0	0	0	0	0	0	0	0	0	0	0
Otu00402	0	0	0	0	0	0	0	0	0	0	0	0	0	0	0	0	0	0	0	0	0	0	0	0	0	0	0	0
Otu00403	0	0	0	0	0	0	0	0	0	0	0	0	0	0	0	0	0	0	0	0	0	0	0	0	0	0	0	0
Otu00404	0	0	0	0	0	0	0	0	0	0	0	0	0	0	1	0	0	0	0	0	0	0	0	0	0	2	9	0
Otu00405	23	25	0	0	11	18	1	12	11	8	3	5	1	3	6	2	0	0	0	0	0	0	0	0	0	38	38	57
Otu00406	8	13	105	0	6	17	0	27	12	2	2	3	3	4	3	1	0	0	0	0	0	0	0	1	0	8	12	10
Otu00407	0	0	0	0	0	0	0	0	0	0	1	0	1	0	0	6	0	0	0	0	0	0	0	0	0	3	4	9
Otu00408	0	0	0	0	0	0	0	0	0	0	0	0	0	0	0	0	0	0	0	0	0	0	0	0	0	0	0	0
Otu00409	15	32	116	0	29	8	0	0	19	4	4	2	5	3	4	5	0	0	0	0	0	1	0	0	3	4	0	2
Otu00410	0	0	0	0	0	0	0	0	0	0	0	0	0	0	0	0	0	0	0	0	0	0	0	0	0	0	0	0
Otu00411	0	0	0	0	0	0	0	0	0	0	0	0	0	0	0	0	0	0	0	0	0	0	0	0	0	0	0	0
Otu00412	0	0	0	0	0	0	0	0	0	0	0	0	0	0	0	0	0	0	0	0	0	0	0	0	0	0	0	0
Otu00413	0	0	0	0	0	0	0	0	0	0	0	0	0	0	0	0	0	0	0	0	0	0	0	0	0	0	0	0
Otu00414	0	0	0	0	0	0	0	0	0	0	0	0	0	0	0	0	0	0	0	0	0	0	0	0	0	0	0	0
Otu00415	0	0	0	0	0	0	0	0	0	0	0	0	0	0	0	0	0	0	0	0	0	0	0	0	0	0	0	0
Otu00416	0	0	0	0	0	0	0	0	0	0	0	0	0	0	0	0	4	0	0	0	0	0	0	0	0	0	0	0
Otu00417	0	0	0	0	0	0	0	0	0	0	0	0	0	0	0	0	0	0	0	0	0	0	0	0	0	0	0	0
Otu00418	0	0	0	0	0	0	0	0	0	0	0	0	0	0	0	0	0	0	0	0	0	0	0	0	0	0	0	0
Otu00419	0	0	0	0	0	0	0	0	0	0	0	0	0	0	0	0	0	0	0	0	0	0	0	0	0	0	0	0
Otu00420	0	0	0	0	0	0	0	0	0	0	0	0	0	0	0	0	0	0	0	0	0	0	0	0	0	0	0	0
Otu00421	0	0	0	0	0	0	0	0	0	0	0	0	0	0	0	0	0	0	0	0	0	0	0	0	0	0	0	0
Otu00422	0	0	0	0	0	0	0	0	0	0	0	0	0	0	0	0	0	0	0	0	0	0	0	0	0	0	0	0
Otu00423	0	0	0	0	0	0	0	0	0	0	0	0	0	0	0	0	0	0	0	0	0	0	0	0	0	0	0	0
Otu00424	0	0	0	0	0	0	0	0	0	0	0	0	0	0	0	0	0	0	0	0	0	0	0	0	0	0	1	1
Otu00425	19	19	0	0	18	3	0	28	3	4	7	1	0	6	4	6	0	0	0	0	0	0	0	0	0	12	5	12
Otu00426	0	0	0	0	0	0	0	0	0	0	0	0	0	0	0	0	0	0	0	0	0	0	0	0	0	0	0	0
Otu00427	0	0	0	0	0	0	0	0	0	0	0	0	0	0	0	0	0	0	0	0	0	0	0	0	0	0	0	0
Otu00428	20	18	0	0	8	13	0	0	0	1	2	3	5	5	2	0	0	0	0	0	0	0	0	0	0	24	24	21
Otu00429	0	0	0	0	0	0	0	0	0	0	0	0	0	0	0	0	0	0	0	0	0	0	0	0	0	0	0	0
Otu00430	0	0	0	0	0	0	0	0	0	0	0	0	0	0	0	0	0	0	0	0	0	0	0	0	0	0	0	0
Otu00431	0	0	0	123	10	3	0	2	4	0	7	2	4	2	6	0	0	0	0	0	0	0	0	0	0	18	17	25
Otu00432	0	0	0	0	0	0	0	0	0	0	0	0	0	0	0	0	0	0	0	0	0	0	0	0	0	0	0	0
Otu00433	0	0	0	0	0	0	0	0	0	0	0	0	0	0	0	0	0	0	0	0	0	0	0	0	0	0	0	0
Otu00434	0	0	0	0	0	0	0	0	0	0	0	0	0	0	0	0	0	0	0	0	0	0	0	0	0	0	0	0
Otu00435	0	0	0	0	0	0	0	0	0	0	0	0	0	0	0	0	0	0	0	0	0	0	0	0	0	0	0	0
Otu00436	0	0	0	0	0	0	0	0	0	0	0	0	0	0	1	0	15	0	0	0	0	0	0	0	0	0	0	0
Otu00437	0	0	0	0	0	0	0	0	0	0	0	0	0	0	0	0	0	0	0	0	0	0	0	0	0	0	0	0
Otu00438	16	38	0	0	1	11	177	0	16	1	6	3	5	3	1	1	0	0	0	0	0	0	0	0	0	16	13	27
Otu00439	0	0	0	0	0	0	0	0	0	0	0	0	0	0	0	0	0	0	0	0	0	0	0	0	0	0	0	0
Otu00440	0	0	0	0	0	0	0	0	0	0	0	0	1	0	0	0	0	0	0	0	0	0	0	0	0	0	1	0
Otu00441	0	0	0	0	0	0	0	0	0	0	0	0	0	0	0	0	0	0	0	0	0	0	0	0	0	0	0	0
Otu00442	0	0	0	0	0	0	0	0	1	0	1	0	0	0	0	0	0	0	0	0	0	0	0	0	0	3	1	4
Otu00443	0	0	0	0	0	0	0	0	0	0	0	0	0	0	0	0	0	0	0	0	0	0	0	0	0	0	0	0
Otu00444	0	0	0	0	0	0	0	0	0	0	0	0	0	0	0	0	0	0	0	0	0	0	0	0	0	0	0	0
Otu00445	0	0	0	0	0	0	0	0	0	0	0	0	0	0	0	0	0	0	0	0	0	0	0	0	0	0	0	0
Otu00446	0	0	0	0	0	0	0	0	0	0	0	0	0	0	0	0	0	0	0	0	0	0	0	0	0	0	1	0
Otu00447	0	22	0	0	15	9	0	0	0	7	5	4	8	1	2	5	0	1	0	1	0	0	0	0	10	12	6	10
Otu00448	0	0	0	0	0	0	0	0	0	0	0	0	0	0	0	0	0	0	0	0	0	0	0	0	0	0	0	0
Otu00449	0	0	0	0	0	0	0	0	0	0	0	0	0	0	0	0	0	0	0	0	0	0	0	0	0	0	0	1
Otu00450	0	0	0	0	0	0	0	0	0	0	0	0	0	0	0	0	0	0	0	0	0	0	0	0	0	0	0	0
Otu00451	0	0	0	0	0	0	0	0	0	0	0	0	0	0	0	0	0	0	0	0	0	0	0	0	0	0	0	0
Otu00452	6	0	0	0	3	8	0	0	0	1	0	0	1	0	0	0	0	0	0	0	0	0	0	0	0	7	12	7
Otu00453	0	0	0	0	0	0	0	0	0	0	0	0	0	0	0	0	0	0	0	0	0	0	0	0	0	0	0	0
Otu00454	0	0	0	0	0	0	0	0	0	0	0	0	0	0	0	0	0	0	0	0	0	0	0	0	0	0	0	1
Otu00455	0	0	0	0	0	4	0	0	0	0	0	1	0	0	0	0	0	0	0	0	0	0	0	0	0	3	0	4
Otu00456	4	0	0	0	0	0	0	0	0	1	6	2	4	5	6	7	0	0	0	0	0	0	0	0	0	0	1	0
Otu00457	2	17	0	0	0	1	0	0	0	0	0	0	0	1	1	0	0	0	0	0	0	0	0	0	0	5	5	5
Otu00458	0	0	0	0	0	0	0	0	0	0	0	0	0	0	0	0	0	0	0	0	0	0	0	0	0	0	0	0
Otu00459	0	0	0	0	0	0	0	0	0	0	0	0	0	0	0	0	0	0	0	0	0	0	0	0	0	0	0	0
Otu00460	0	0	0	0	0	0	0	0	0	0	0	0	0	0	0	0	0	0	0	0	0	0	0	0	0	0	0	0
Otu00461	0	0	0	0	0	0	0	0	0	0	0	0	0	0	0	0	0	0	0	0	0	0	0	0	0	0	0	0
Otu00462	0	0	0	0	0	0	0	0	0	0	0	0	0	0	0	0	0	3	0	0	0	0	0	0	0	0	0	0
Otu00463	3	19	0	0	0	3	0	0	0	7	1	4	12	6	7	2	0	0	0	0	0	0	0	0	0	1	0	1
Otu00464	0	0	0	0	0	0	0	0	0	0	0	0	0	0	0	0	0	0	0	0	0	0	0	0	0	0	0	0
Otu00465	0	0	0	0	0	0	0	0	0	0	0	0	0	0	0	0	0	0	0	0	0	0	0	0	0	0	2	0
Otu00466	0	0	0	0	0	0	0	0	0	0	0	0	0	0	0	0	0	0	0	0	0	0	0	0	0	0	0	0
Otu00467	0	0	0	0	0	0	0	0	0	0	0	0	0	0	0	0	0	0	0	0	0	0	0	0	0	0	0	0
Otu00468	0	0	0	0	0	0	0	0	0	0	0	0	0	0	0	0	0	0	0	0	0	0	0	0	0	0	0	0
Otu00469	0	0	0	0	0	0	0	0	0	0	0	0	0	0	0	0	0	0	0	0	0	0	0	0	0	0	0	0
Otu00470	0	0	0	0	0	0	0	0	0	0	0	0	0	0	1	0	0	0	0	0	0	0	0	0	0	1	0	1
Otu00471	10	10	0	0	0	2	99	0	0	3	0	0	5	4	3	1	0	0	0	0	0	0	0	0	0	21	12	7
Otu00472	0	0	0	0	0	0	0	0	0	0	0	0	0	0	0	0	0	0	0	0	0	0	0	0	0	0	0	0
Otu00473	0	0	0	0	0	0	0	0	0	0	0	0	0	0	0	0	0	0	0	0	0	0	0	0	0	0	0	0
Otu00474	0	0	0	0	0	0	0	0	0	0	0	0	0	0	0	0	0	0	0	0	0	0	0	0	0	0	0	0
Otu00475	0	0	0	0	0	0	0	0	0	0	0	0	0	0	0	0	0	0	0	0	0	0	0	0	0	0	0	0
Otu00476	0	0	0	0	0	1	0	0	0	0	0	0	0	0	0	0	0	0	0	0	0	0	0	0	0	0	1	1
Otu00477	0	0	0	0	0	0	0	0	0	0	0	0	0	0	0	0	0	0	0	0	0	0	0	0	0	0	1	0
Otu00478	0	0	0	0	0	0	0	0	0	0	0	0	0	0	0	0	0	0	0	0	0	0	0	0	0	0	0	0
Otu00479	0	0	0	0	0	0	0	0	0	0	0	0	0	0	0	0	0	0	0	0	0	0	0	0	0	0	0	0
Otu00480	8	0	0	0	0	0	0	0	0	0	2	0	0	0	0	0	0	0	0	0	0	0	0	0	0	0	1	0
Otu00481	0	0	0	0	0	0	0	0	0	0	0	0	0	0	0	0	0	0	0	0	0	0	0	0	0	0	0	0
Otu00482	9	7	0	13	0	7	0	0	0	2	3	1	2	4	0	1	0	0	0	0	0	0	0	0	0	5	7	6
Otu00483	0	0	0	0	0	0	0	0	0	0	0	0	0	0	0	0	0	0	0	0	0	0	0	0	0	0	0	0
Otu00484	0	0	0	0	0	0	0	0	0	0	0	0	0	0	0	0	0	0	0	0	0	0	0	0	0	0	0	0
Otu00485	0	0	0	0	0	0	0	0	0	0	0	0	0	0	0	0	0	0	0	0	0	0	0	0	0	0	0	0
Otu00486	10	0	0	3	4	15	0	5	0	3	1	2	4	0	2	3	0	0	0	0	0	0	0	0	0	1	0	0
Otu00487	0	0	0	0	0	0	0	0	0	0	0	0	0	0	0	0	0	0	0	0	0	0	0	0	0	0	0	0
Otu00488	24	16	0	8	8	13	0	16	10	6	7	0	2	5	4	1	0	0	0	0	0	0	0	0	0	11	8	12
Otu00489	0	0	0	0	0	0	0	0	0	0	0	0	0	0	0	0	0	0	0	0	0	0	0	0	0	0	0	0
Otu00490	0	0	0	0	0	0	0	0	0	0	0	0	0	0	0	0	0	0	0	0	0	0	0	0	0	0	0	0
Otu00491	0	4	0	0	0	1	1	0	0	6	1	4	3	2	17	15	0	0	0	1	0	0	0	2	0	0	2	0
Otu00492	0	0	0	0	0	0	0	0	0	0	0	0	0	0	0	0	0	0	0	0	0	0	0	0	0	0	0	0
Otu00493	0	0	0	0	0	0	0	0	0	0	0	0	0	0	0	0	0	0	0	0	0	0	0	0	0	0	0	0
Otu00494	0	0	0	0	0	0	0	0	0	0	0	0	0	0	0	0	0	0	0	0	0	0	0	0	0	0	0	0
Otu00495	0	0	0	0	0	0	0	0	0	0	0	0	0	0	0	0	0	0	0	0	0	0	0	0	0	0	0	0
Otu00496	0	0	0	0	0	0	0	0	0	0	0	0	0	0	0	0	0	0	0	0	0	0	0	0	0	0	0	0
Otu00497	0	0	0	0	0	0	0	0	0	0	0	0	0	0	0	0	0	0	0	0	0	0	0	0	0	0	1	0
Otu00498	0	23	0	0	9	4	420	0	19	0	1	0	1	2	0	2	0	0	0	0	0	0	0	0	0	8	5	8
Otu00499	5	24	33	0	0	8	0	0	0	1	1	1	2	2	1	0	0	0	0	0	0	0	0	0	0	7	5	10
Otu00500	0	0	0	0	0	0	0	0	0	0	0	0	0	0	0	0	0	0	0	0	0	0	0	0	0	0	0	0
Otu00501	0	0	0	0	0	0	0	0	0	0	0	0	0	0	0	0	0	0	0	0	0	0	0	0	0	0	0	0
Otu00502	7	0	105	0	6	8	0	0	0	1	2	1	2	1	2	1	0	0	0	0	0	0	0	0	0	4	10	8
Otu00503	0	0	0	0	0	2	0	0	0	0	0	0	0	0	0	2	0	0	0	0	0	0	0	0	0	0	0	1
Otu00504	0	0	0	0	0	0	0	0	0	0	0	0	0	0	0	0	0	0	0	0	0	0	0	0	0	0	0	0
Otu00505	5	0	0	0	0	7	0	47	24	0	1	0	1	5	2	5	0	0	0	0	0	0	0	0	0	8	6	3
Otu00506	0	0	0	0	0	0	0	0	0	0	0	0	0	0	0	0	0	0	0	0	0	0	0	0	0	1	3	0
Otu00507	0	0	0	0	0	0	0	0	0	0	0	0	0	0	0	0	0	0	0	0	0	0	0	0	0	0	0	0
Otu00508	0	0	0	0	0	0	0	0	0	0	0	0	0	0	0	0	0	0	0	0	0	0	0	0	0	0	0	0
Otu00509	8	35	0	0	0	5	280	23	0	2	2	0	7	1	1	0	0	0	0	1	0	0	0	0	0	14	14	13
Otu00510	0	0	0	0	0	0	0	0	0	0	0	0	0	0	0	0	0	0	0	0	0	0	0	0	0	0	0	0
Otu00511	0	0	0	0	0	0	0	0	0	0	0	0	0	0	0	0	0	0	0	0	0	0	0	0	0	0	0	0
Otu00512	0	0	0	0	0	0	0	0	0	0	0	0	0	0	0	0	0	0	0	0	0	0	0	0	0	0	0	0
Otu00513	0	0	0	0	0	0	0	0	0	0	0	0	0	0	0	0	0	0	0	0	0	0	0	0	0	0	3	0
Otu00514	0	0	0	0	0	4	0	14	0	0	0	0	1	0	0	0	0	0	0	0	0	0	0	0	0	0	0	1
Otu00515	0	0	0	0	0	0	0	0	0	0	0	0	0	0	0	0	0	0	0	0	0	0	0	0	0	0	0	0
Otu00516	0	0	0	0	0	0	0	0	0	0	0	0	0	0	0	0	0	0	0	0	0	0	0	0	0	0	0	0
Otu00517	0	0	0	0	0	0	0	0	0	0	0	0	0	0	0	0	0	0	0	0	0	0	0	0	0	0	0	0
Otu00518	0	0	0	0	0	0	0	0	0	0	0	0	0	0	0	0	0	0	0	0	0	0	0	0	0	0	0	0
Otu00519	0	0	0	0	0	0	0	0	0	1	0	0	0	0	0	0	0	0	0	0	0	0	0	0	0	6	10	7
Otu00520	0	0	0	0	0	0	0	0	0	0	0	0	0	0	0	0	0	0	0	0	0	0	0	0	0	0	0	0
Otu00521	0	0	0	0	0	0	0	0	0	0	0	0	0	0	0	0	0	0	0	0	0	0	0	0	0	0	0	0
Otu00522	0	0	0	0	0	0	0	0	0	0	0	0	0	0	0	0	0	15	0	0	0	0	0	0	0	0	0	0
Otu00523	0	0	0	0	0	0	0	0	0	0	0	0	0	0	0	0	0	0	0	0	0	0	0	0	0	0	0	1
Otu00524	0	0	0	0	0	0	0	0	0	0	0	0	0	0	0	0	0	0	0	0	0	0	0	0	0	0	0	0
Otu00525	0	0	0	0	0	0	0	0	0	0	0	0	0	0	0	0	0	0	0	0	0	0	0	0	0	0	0	0
Otu00526	0	0	0	0	0	0	0	0	0	0	0	0	0	0	0	0	0	0	0	0	0	0	0	0	0	0	0	0
Otu00527	0	0	0	0	0	0	0	0	0	0	0	0	0	0	0	0	0	0	0	0	0	0	0	0	0	0	0	0
Otu00528	0	0	0	0	0	0	0	0	0	0	0	0	0	0	0	0	0	0	0	0	0	0	0	0	0	0	0	0
Otu00529	0	0	0	0	0	0	0	0	0	0	0	0	0	0	0	0	0	0	0	0	0	0	0	0	0	0	2	0
Otu00530	3	0	0	0	11	8	0	31	7	2	1	0	5	0	2	7	0	0	0	0	0	0	0	0	0	24	18	13
Otu00531	9	14	0	0	7	12	0	3	11	11	17	6	14	15	13	11	0	0	0	0	0	0	0	0	4	22	19	14
Otu00532	19	0	0	0	11	17	0	13	0	3	4	0	3	3	1	1	0	0	0	0	0	0	0	0	0	16	10	11
Otu00533	0	0	0	0	0	0	0	0	0	0	0	0	0	0	0	0	0	0	0	0	0	0	0	0	0	0	0	0
Otu00534	0	0	0	0	0	0	0	0	0	0	0	0	0	0	0	0	0	0	0	0	0	0	0	0	0	0	0	0
Otu00535	0	0	0	0	0	0	0	0	0	0	0	0	0	0	0	0	0	0	0	0	0	0	0	0	0	0	1	1
Otu00536	9	0	0	0	0	5	461	0	0	0	2	0	2	3	0	0	0	0	0	0	0	0	0	0	0	5	6	4
Otu00537	0	0	0	0	0	0	0	0	0	0	0	0	0	0	0	0	0	0	0	0	0	0	0	0	0	0	0	0
Otu00538	0	0	0	0	0	0	0	0	0	0	0	0	0	0	0	0	0	0	0	0	0	0	0	0	0	1	0	0
Otu00539	0	0	0	0	0	0	0	0	0	0	0	0	0	0	0	0	0	0	0	0	0	0	0	0	0	0	0	0
Otu00540	0	0	0	0	0	0	0	0	0	0	0	0	0	0	0	0	0	0	0	0	0	0	0	0	0	0	0	0
Otu00541	0	0	0	0	0	0	0	0	0	0	0	0	0	0	0	0	0	0	0	0	0	0	0	0	0	0	0	0
Otu00542	8	14	0	0	1	9	4	0	4	5	4	6	15	1	13	12	6	0	0	14	0	1	3	1	52	3	3	0
Otu00543	0	0	0	0	0	0	1	0	0	0	0	0	0	0	0	0	0	0	0	0	0	0	0	0	0	0	0	0
Otu00544	0	0	0	0	0	0	0	0	0	0	0	0	0	0	0	0	0	0	0	0	0	0	0	0	0	0	0	0
Otu00545	0	0	0	0	0	0	0	0	0	0	0	0	0	0	0	0	0	0	0	0	0	0	0	0	0	0	0	0
Otu00546	0	0	0	0	30	4	0	0	1	3	2	0	2	1	4	1	0	0	0	0	0	0	0	0	0	2	3	2
Otu00547	0	0	0	0	0	0	0	0	0	0	0	0	0	0	0	0	0	0	0	0	0	0	0	0	0	0	0	0
Otu00548	0	0	0	0	0	0	0	0	0	0	0	0	0	0	0	1	0	0	0	0	0	0	0	0	0	1	0	0
Otu00549	0	0	0	0	0	0	0	0	0	0	0	0	0	0	0	0	0	0	0	0	0	0	0	0	0	0	0	0
Otu00550	0	0	0	0	0	0	0	0	0	0	0	0	0	0	0	0	0	0	0	0	0	0	0	0	0	0	0	0
Otu00551	0	0	0	0	0	0	0	0	0	0	0	0	0	0	0	0	0	0	0	0	0	0	0	0	0	0	0	0
Otu00552	0	0	201	0	0	0	0	0	0	0	2	0	0	0	0	0	0	0	0	0	0	1	0	0	0	0	1	3
Otu00553	0	0	0	0	0	0	0	0	0	0	0	0	0	0	0	0	0	0	0	0	0	0	0	0	0	0	0	0
Otu00554	0	0	0	0	0	0	0	0	0	0	0	0	0	0	0	0	0	0	0	0	0	0	0	0	0	0	0	0
Otu00555	0	0	0	0	0	0	0	0	0	0	0	0	0	0	0	0	0	0	0	0	0	0	0	0	0	0	0	0
Otu00556	0	0	0	0	0	0	0	0	0	0	0	0	0	0	0	0	0	0	0	0	0	0	0	0	0	0	0	0
Otu00557	0	0	0	0	0	0	0	0	0	0	0	0	0	0	0	0	0	0	0	0	0	0	0	0	0	0	0	0
Otu00558	0	0	0	0	0	0	0	0	0	0	0	0	0	0	0	0	0	0	0	0	0	0	0	0	0	4	1	1
Otu00559	0	0	0	0	0	0	0	0	0	0	0	0	0	0	0	0	0	0	0	0	0	0	0	0	0	0	0	0
Otu00560	12	9	0	19	7	12	0	66	4	2	2	0	1	1	0	0	0	0	0	0	0	0	0	0	0	22	9	17
Otu00561	0	0	0	0	0	0	0	0	0	0	0	0	0	0	0	0	0	0	0	0	0	0	0	0	0	0	0	0
Otu00562	0	0	0	0	0	0	0	0	0	0	0	0	0	0	0	0	0	0	0	0	0	0	0	0	0	0	0	0
Otu00563	0	0	0	0	0	0	0	0	0	0	0	0	0	0	0	0	0	0	0	0	0	0	0	0	0	0	0	0
Otu00564	0	0	0	0	0	1	0	0	0	0	0	0	0	0	0	0	0	0	0	0	0	0	0	0	0	0	1	0
Otu00565	0	0	0	0	0	0	0	0	0	0	0	0	0	0	0	0	0	0	0	0	0	0	0	0	0	0	0	0
Otu00566	0	0	0	0	0	0	0	0	0	0	0	0	0	0	0	0	0	0	0	0	0	0	0	0	0	0	0	0
Otu00567	0	0	0	0	0	0	0	0	0	0	0	0	0	0	0	0	0	0	0	0	0	0	0	0	0	0	0	0
Otu00568	0	0	0	0	0	0	0	0	0	0	0	0	0	0	0	0	0	0	0	0	0	0	0	0	0	0	0	0
Otu00569	0	0	0	0	0	0	0	0	0	0	0	0	0	0	0	0	0	0	0	0	0	0	0	0	0	5	2	8
Otu00570	0	0	0	0	0	0	0	0	0	0	0	0	0	0	0	0	0	0	0	0	0	0	0	0	0	0	0	0
Otu00571	0	0	0	0	0	0	0	0	0	0	0	0	0	0	0	0	0	0	0	0	0	0	0	0	0	0	0	0
Otu00572	0	0	0	0	0	0	0	0	0	0	0	0	0	0	0	0	0	0	0	0	0	0	0	0	0	0	0	0
Otu00573	0	0	0	0	0	0	0	0	0	0	0	0	0	0	0	0	0	0	0	0	564	0	0	0	0	1	0	0
Otu00574	5	0	0	0	0	5	0	34	0	0	2	0	3	2	0	0	0	0	0	0	0	0	0	0	0	3	0	0
Otu00575	0	0	0	0	0	0	0	0	0	0	0	0	0	0	0	0	0	0	0	0	0	0	0	0	0	0	0	0
Otu00576	0	0	0	0	0	0	0	0	0	0	0	0	0	0	0	0	0	0	0	0	0	0	0	0	0	0	0	0
Otu00577	0	0	0	0	0	0	0	0	0	0	0	0	0	0	0	0	0	0	0	0	0	0	0	0	0	0	0	0
Otu00578	0	0	0	0	0	0	0	0	0	0	0	0	0	0	0	0	0	0	0	0	0	0	0	0	0	0	0	0
Otu00579	0	0	0	0	0	0	0	0	0	0	0	0	0	0	0	0	0	0	0	0	0	0	0	0	0	0	0	0
Otu00580	0	0	0	0	0	0	0	0	0	0	0	0	0	0	0	0	0	0	0	0	0	0	0	0	0	0	0	0
Otu00581	0	0	0	0	0	0	0	0	0	0	0	0	0	0	0	0	0	0	0	0	0	0	0	0	0	0	0	0
Otu00582	0	0	0	0	0	0	0	0	0	0	0	0	0	0	0	0	0	0	0	0	0	0	0	0	0	0	0	0
Otu00583	0	0	0	0	0	0	0	0	0	0	0	0	0	0	0	0	0	0	0	0	0	0	0	0	0	0	0	0
Otu00584	0	0	0	0	0	0	0	0	0	0	0	0	0	0	0	0	0	0	0	0	0	0	0	0	0	0	0	0
Otu00585	0	0	0	0	0	0	0	0	0	0	0	0	0	0	0	0	0	0	0	0	0	0	0	0	0	0	0	0
Otu00586	0	0	0	0	0	0	0	0	0	0	0	0	0	0	0	0	0	0	0	0	0	0	0	0	0	0	0	0
Otu00587	0	0	0	0	0	0	0	0	0	0	0	0	0	0	0	0	0	0	0	0	0	0	0	0	0	0	0	0
Otu00588	5	0	0	0	27	9	346	30	2	4	3	0	1	1	0	2	0	0	0	0	0	0	0	0	0	3	4	4
Otu00589	0	0	0	0	0	0	0	0	0	0	0	0	0	0	0	0	0	0	0	0	0	0	0	0	0	1	0	0
Otu00590	0	0	0	0	0	0	0	0	0	0	0	0	0	0	0	0	0	0	0	0	0	0	0	0	0	0	0	0
Otu00591	4	2	0	0	7	0	0	0	3	1	1	0	0	0	0	0	0	0	0	0	0	0	0	0	0	0	1	1
Otu00592	0	0	0	0	0	0	0	0	0	0	0	0	0	0	0	0	0	0	0	0	0	0	0	0	0	0	0	0
Otu00593	0	0	0	0	0	0	0	0	0	0	0	0	0	0	0	0	0	0	0	0	0	0	0	0	0	0	0	0
Otu00594	0	0	0	0	0	0	0	0	0	0	0	0	0	0	0	0	0	0	0	0	0	0	0	0	0	0	0	0
Otu00595	0	0	0	0	0	0	0	0	0	0	0	0	0	0	1	0	0	0	0	0	0	0	0	0	0	16	10	7
Otu00596	0	0	0	0	0	0	0	0	0	0	0	0	0	0	0	0	0	0	0	0	0	0	0	0	0	0	0	1
Otu00597	0	0	0	0	0	0	0	0	0	0	0	0	0	0	0	0	0	0	0	0	0	0	0	0	0	1	0	0
Otu00598	0	0	0	0	0	0	0	0	0	0	0	0	0	0	0	0	0	0	0	0	0	0	0	0	0	1	0	0
Otu00599	0	0	0	0	0	0	0	0	0	0	0	0	0	0	0	0	0	0	0	0	0	0	0	0	0	0	0	0
Otu00600	0	0	0	0	0	0	0	0	0	0	0	0	0	2	1	0	0	0	0	0	0	0	0	0	0	0	0	0
Otu00601	0	0	0	0	0	0	0	0	0	0	0	0	0	0	0	0	0	0	0	0	0	0	0	0	0	0	0	0
Otu00602	0	0	0	0	0	0	0	0	0	0	0	0	0	0	0	0	0	0	0	0	0	0	0	0	0	0	0	0
Otu00603	7	23	0	16	0	0	0	22	0	3	11	7	3	5	3	11	0	0	0	3	0	5	0	2	1	0	0	1
Otu00604	0	42	84	0	0	2	0	0	4	1	0	2	0	0	0	0	0	0	0	0	0	0	0	0	0	2	3	3
Otu00605	0	0	0	0	0	0	0	0	0	0	0	0	0	0	0	0	0	0	0	0	0	0	0	0	0	0	0	0
Otu00606	0	0	0	0	0	0	0	0	0	0	0	0	0	0	0	0	0	0	0	0	0	0	0	0	0	0	0	0
Otu00607	0	0	0	0	0	0	0	0	0	0	0	0	0	0	0	0	0	0	0	0	0	0	0	0	0	0	0	0
Otu00608	0	0	0	0	0	0	0	0	0	0	0	0	0	0	0	0	0	0	0	0	0	0	0	0	0	0	0	0
Otu00609	0	0	0	0	0	0	0	0	0	0	0	0	0	0	0	0	0	0	38	0	0	0	0	0	0	0	0	0
Otu00610	0	0	0	0	0	0	0	0	0	0	0	0	0	0	0	0	0	0	0	0	0	0	0	0	0	0	0	0
Otu00611	0	0	0	0	0	0	0	0	0	0	0	0	0	0	0	0	0	0	0	0	0	0	0	0	0	0	0	0
Otu00612	0	0	0	0	0	0	0	0	0	0	0	0	0	0	0	0	0	0	0	0	0	0	0	0	0	0	0	0
Otu00613	20	10	0	0	4	16	0	6	7	4	8	0	5	5	0	4	0	0	0	0	0	0	0	0	0	27	26	17
Otu00614	0	0	0	0	0	0	0	0	0	0	0	0	0	0	0	0	0	0	0	0	0	0	0	0	0	0	0	0
Otu00615	0	0	0	0	0	0	0	0	0	0	0	0	0	0	0	0	0	0	0	0	0	0	0	0	0	0	0	0
Otu00616	0	0	0	0	0	0	0	0	0	0	0	0	0	0	0	0	0	0	0	0	0	0	0	0	0	0	0	0
Otu00617	1	14	0	9	3	1	0	0	0	1	3	0	2	2	2	1	0	0	0	0	0	0	0	0	0	14	19	19
Otu00618	0	0	0	0	0	0	0	0	0	0	0	0	0	0	0	0	0	0	0	0	0	0	0	0	0	0	0	0
Otu00619	0	0	0	0	0	0	0	0	0	0	0	0	0	0	0	0	0	0	0	0	0	0	0	0	0	0	0	0
Otu00620	0	0	0	0	0	0	0	0	0	0	0	0	0	0	0	0	0	0	0	0	0	0	0	0	0	0	1	0
Otu00621	0	2	0	0	3	5	0	0	4	1	3	1	2	3	7	4	0	0	0	0	0	0	0	0	0	0	1	0
Otu00622	0	0	0	0	0	0	0	0	0	0	0	0	0	0	0	0	0	0	0	0	0	0	0	0	0	0	0	0
Otu00623	0	0	0	0	0	0	0	0	0	0	0	0	0	0	0	0	0	0	0	0	0	0	0	0	0	0	0	0
Otu00624	0	0	0	0	0	0	0	0	0	0	0	0	0	0	0	0	0	0	0	0	0	0	0	0	0	0	0	0
Otu00625	0	0	0	0	0	0	0	0	0	0	0	0	0	0	0	0	0	0	0	0	0	0	0	0	0	0	0	0
Otu00626	0	0	0	0	0	0	0	0	0	0	0	0	0	0	0	0	0	0	0	0	0	0	0	0	0	0	0	0
Otu00627	0	0	0	0	0	0	0	0	0	0	0	0	0	0	0	0	0	0	0	0	0	0	0	0	0	0	0	0
Otu00628	0	0	0	0	0	0	0	0	0	0	0	0	0	0	0	0	0	0	0	0	0	0	0	0	0	0	0	1
Otu00629	0	0	0	0	0	0	0	0	0	0	0	0	0	0	0	0	0	0	0	0	0	0	0	0	0	0	0	0
Otu00630	0	0	0	0	0	0	0	0	0	0	0	0	0	0	0	0	0	0	0	0	0	0	0	0	0	0	0	0
Otu00631	0	0	0	0	0	0	0	0	0	0	0	0	0	0	0	0	0	0	0	0	0	0	0	0	0	0	0	0
Otu00632	0	0	0	0	0	0	0	0	0	0	0	0	0	0	0	0	0	0	0	0	0	0	0	0	0	0	0	0
Otu00633	0	0	0	0	0	0	0	0	0	0	0	0	0	0	0	0	0	0	0	0	0	0	0	0	0	0	0	0
Otu00634	0	0	0	0	0	0	0	0	0	0	0	0	0	0	0	0	0	0	0	0	0	0	0	0	0	0	0	0
Otu00635	0	0	0	0	0	0	0	0	0	0	0	0	0	0	0	0	0	0	0	0	0	0	0	0	0	0	0	0
Otu00636	0	0	0	0	0	0	0	0	0	0	0	0	0	0	0	0	0	0	0	0	0	0	0	0	0	0	0	0
Otu00637	0	0	0	0	0	0	0	0	0	0	0	0	0	0	0	0	0	0	0	0	0	0	0	0	0	0	0	0
Otu00638	0	0	0	0	0	0	0	0	0	1	0	0	0	0	0	0	0	0	0	0	0	0	0	0	0	15	18	12
Otu00639	0	0	0	0	0	0	0	0	0	0	0	0	0	0	0	0	0	0	0	0	0	0	0	0	0	0	0	0
Otu00640	0	0	0	0	0	0	0	0	0	0	0	0	0	0	0	0	0	0	0	0	0	0	0	0	0	0	0	0
Otu00641	0	0	0	0	0	0	0	0	0	0	0	0	0	0	0	0	0	0	0	0	0	0	0	0	0	0	0	0
Otu00642	3	4	0	24	0	2	0	0	4	2	1	0	2	2	1	0	0	0	0	0	0	0	0	0	0	11	12	9
Otu00643	0	0	0	0	0	0	0	0	0	0	0	0	0	0	0	0	0	0	0	0	0	0	0	0	0	0	0	0
Otu00644	0	0	0	0	0	0	0	0	0	0	0	0	0	0	0	0	0	0	0	0	0	0	0	0	0	0	0	0
Otu00645	0	0	0	0	0	0	0	0	0	0	0	0	0	0	0	0	0	0	0	0	0	0	0	0	0	0	0	0
Otu00646	0	0	0	0	0	0	0	0	0	0	0	0	0	0	0	0	0	0	0	0	0	0	0	0	0	0	0	0
Otu00647	0	0	0	0	0	0	0	0	0	0	0	0	0	0	0	0	0	0	0	0	0	0	0	0	0	0	0	0
Otu00648	0	0	0	0	0	0	0	0	0	0	0	0	0	0	0	0	0	0	0	0	0	0	0	0	0	0	0	0
Otu00649	0	0	0	0	0	0	0	0	0	0	0	0	0	0	0	0	0	0	0	0	0	0	0	0	0	0	0	0
Otu00650	0	0	0	0	0	0	0	0	0	0	0	0	0	0	0	0	0	0	0	0	0	0	0	0	0	0	0	0
Otu00651	0	0	0	0	0	6	0	0	0	1	0	0	4	0	2	0	0	0	0	0	0	0	0	0	0	11	18	13
Otu00652	0	0	0	0	0	0	0	0	0	0	0	0	0	0	0	0	0	0	0	0	0	0	0	0	0	0	0	0
Otu00653	0	0	0	0	0	0	0	0	0	0	0	0	0	0	0	0	0	0	0	0	0	0	0	0	0	0	0	0
Otu00654	4	0	0	0	0	0	0	0	0	0	0	0	0	0	0	0	0	0	0	0	0	0	0	0	0	0	0	0
Otu00655	0	0	0	0	0	0	0	0	0	1	1	0	3	0	2	0	0	0	0	0	0	0	0	0	0	0	0	0
Otu00656	0	0	0	0	0	13	0	26	1	1	0	2	5	3	8	8	0	0	0	0	0	0	0	0	0	9	12	9
Otu00657	0	0	0	0	0	0	0	0	0	0	0	0	0	0	0	0	0	0	0	0	0	0	0	0	0	0	0	0
Otu00658	16	3	0	0	10	7	0	0	0	2	1	2	1	3	1	5	0	0	0	0	0	0	0	0	0	2	9	8
Otu00659	0	0	0	0	0	0	0	0	0	0	0	0	0	0	0	0	0	0	0	0	0	0	0	0	0	2	1	1
Otu00660	0	0	0	0	0	0	0	0	0	0	0	0	0	0	0	0	0	0	0	0	0	0	0	0	0	0	0	0
Otu00661	0	0	0	0	0	0	0	0	0	0	0	0	0	0	0	0	0	0	0	0	0	0	0	0	0	0	0	0
Otu00662	0	0	0	0	10	1	0	0	0	0	0	0	0	0	0	0	0	0	0	0	0	0	0	0	0	10	3	8
Otu00663	0	0	0	0	0	0	0	0	0	0	0	0	0	0	0	0	0	0	0	0	0	0	0	0	0	0	0	0
Otu00664	0	0	0	0	0	0	0	0	0	0	0	0	0	0	0	0	0	0	162	0	0	0	0	0	0	0	0	0
Otu00665	0	0	0	0	0	0	0	0	0	0	0	0	0	0	0	0	0	0	0	0	0	0	0	0	0	0	0	0
Otu00666	0	0	0	0	0	0	0	0	0	0	0	0	0	0	0	0	0	0	0	0	0	0	0	0	0	0	0	1
Otu00667	14	10	0	14	0	13	0	0	1	1	1	2	1	1	2	0	0	0	0	0	0	0	0	0	0	11	16	14
Otu00668	0	0	0	0	0	0	0	0	0	0	0	0	0	0	0	0	0	0	0	0	0	0	0	0	0	0	0	0
Otu00669	0	0	0	0	0	0	0	0	0	0	0	0	0	0	0	0	0	0	0	0	0	0	0	0	0	0	0	0
Otu00670	0	0	0	0	0	0	0	0	0	0	0	0	0	0	0	0	0	0	0	0	0	0	0	0	0	1	1	0
Otu00671	0	0	0	0	0	0	0	0	0	0	0	0	0	0	0	0	0	0	0	0	0	0	0	0	0	0	0	0
Otu00672	0	0	0	0	0	2	0	0	0	0	0	0	0	0	0	0	0	0	0	0	0	0	0	0	0	0	0	0
Otu00673	0	0	0	0	0	0	0	0	0	0	0	0	0	0	0	0	0	0	0	0	0	0	0	0	0	0	0	0
Otu00674	13	26	0	0	29	7	0	0	5	0	2	2	2	1	3	0	0	0	0	0	0	0	0	0	0	17	20	29
Otu00675	0	0	0	0	0	0	0	0	0	0	0	0	0	0	0	0	0	0	0	0	0	0	0	0	0	4	4	6
Otu00676	0	0	0	0	0	0	0	0	0	0	0	0	0	0	1	0	0	0	0	0	0	0	0	0	0	17	14	12
Otu00677	0	0	0	0	0	0	0	0	0	0	0	0	0	0	0	0	0	0	0	0	0	0	0	0	0	0	0	0
Otu00678	0	0	0	0	0	0	0	0	0	0	0	0	0	0	0	0	0	0	0	0	0	0	0	0	0	0	0	0
Otu00679	0	0	0	0	0	0	0	0	0	0	0	0	0	0	1	0	0	0	0	0	0	0	0	0	0	0	0	0
Otu00680	0	0	0	0	0	0	0	0	0	0	0	0	0	0	0	0	0	0	0	0	0	0	0	0	0	0	0	0
Otu00681	0	0	0	0	0	0	0	0	0	0	0	0	0	0	0	0	0	0	0	0	0	0	0	0	0	0	0	0
Otu00682	0	0	0	0	0	0	0	0	0	0	0	0	0	0	0	0	0	0	0	0	0	0	0	0	0	0	0	0
Otu00683	0	0	0	0	0	0	0	0	0	0	0	0	0	0	0	0	0	0	0	0	0	0	0	0	0	0	0	0
Otu00684	21	0	0	0	6	14	0	22	6	1	9	0	4	5	2	6	0	0	0	0	0	0	0	0	0	28	33	35
Otu00685	0	0	0	0	0	0	0	0	0	0	0	0	0	0	0	0	0	0	0	0	0	0	0	0	0	0	0	0
Otu00686	0	0	0	0	0	0	0	0	0	0	0	0	0	0	0	0	0	0	0	0	0	0	0	0	0	0	0	0
Otu00687	0	0	0	0	0	0	0	0	0	0	0	0	0	0	0	0	0	0	0	0	0	0	0	0	0	0	0	0
Otu00688	0	13	0	0	0	2	27	0	0	1	1	1	0	3	0	2	0	0	0	0	0	0	0	0	0	1	3	4
Otu00689	0	0	0	0	0	0	0	0	0	1	2	0	4	1	4	2	0	0	0	0	0	0	0	0	0	24	13	20
Otu00690	6	12	0	0	5	9	0	19	7	0	2	3	3	7	5	0	0	0	0	0	0	0	0	0	0	7	12	14
Otu00691	0	0	0	0	0	1	0	0	0	3	5	4	4	6	5	8	0	0	0	0	1	0	0	0	5	0	1	0
Otu00692	0	0	0	0	0	0	0	0	0	0	0	0	0	0	0	0	0	0	0	0	0	0	0	0	0	0	0	0
Otu00693	1	0	0	0	0	2	0	0	0	0	0	0	3	0	1	1	0	0	0	0	0	0	0	0	0	4	6	3
Otu00694	0	0	0	0	0	0	0	0	0	31	10	10	28	8	8	42	0	0	0	0	0	0	0	0	0	0	0	0
Otu00695	0	0	0	0	0	0	0	0	0	0	0	0	0	0	0	0	0	0	0	0	0	0	0	0	0	0	0	0
Otu00696	0	0	0	0	0	0	0	0	0	0	3	0	0	0	0	0	0	0	0	0	0	0	0	0	0	3	3	4
Otu00697	0	0	0	0	0	0	0	0	0	0	0	0	0	0	0	0	0	0	0	0	0	0	0	0	0	0	0	0
Otu00698	1	0	0	0	0	0	0	0	0	0	0	0	0	0	0	0	0	0	0	0	0	0	0	0	0	0	1	0
Otu00699	0	0	0	0	0	0	0	0	0	0	0	0	0	0	0	0	0	0	0	0	0	0	0	0	0	0	0	0
Otu00700	0	0	0	0	0	0	0	0	0	0	0	0	0	0	0	0	0	0	0	0	0	0	0	0	0	0	0	0
Otu00701	0	0	0	0	0	0	0	0	0	0	0	0	0	0	0	0	0	0	0	0	0	0	0	0	0	0	0	0
Otu00702	3	0	0	0	0	4	0	0	12	5	8	2	1	3	7	5	0	1	0	14	0	2	11	1	33	1	4	3
Otu00703	0	0	0	0	0	0	0	0	0	0	0	0	0	0	0	0	0	0	0	0	0	0	0	0	0	1	0	0
Otu00704	0	0	0	0	0	0	0	0	0	0	0	0	0	0	0	0	0	0	0	0	0	0	0	0	0	0	0	0
Otu00705	0	0	0	0	0	0	0	0	0	0	0	0	0	0	0	0	0	0	0	0	0	0	0	0	0	0	0	0
Otu00706	0	0	0	0	0	0	0	0	0	0	0	0	0	0	0	0	0	0	0	0	0	0	0	0	0	0	0	1
Otu00707	3	0	0	0	0	0	0	0	0	0	1	1	0	0	0	1	0	0	0	0	0	0	0	0	0	3	3	2
Otu00708	9	22	0	0	0	8	0	0	4	1	1	0	1	0	1	0	0	0	0	0	0	0	0	0	0	24	24	26
Otu00709	16	10	0	0	8	29	0	6	3	3	3	0	2	2	3	0	0	0	0	0	0	0	0	0	0	19	14	29
Otu00710	0	12	0	16	2	5	0	0	0	2	3	1	2	1	0	1	0	0	0	0	0	0	0	0	0	14	21	13
Otu00711	0	0	0	0	0	0	0	0	0	0	0	0	0	0	0	0	0	0	0	0	0	0	0	0	0	0	0	0
Otu00712	0	0	0	0	0	0	0	0	0	0	0	0	0	0	0	0	0	0	0	0	0	0	0	0	0	0	0	0
Otu00713	0	0	0	0	0	0	0	0	0	0	0	0	0	0	0	0	0	0	0	0	0	0	0	0	0	0	0	0
Otu00714	0	0	0	0	0	0	0	0	0	0	0	0	0	0	0	0	0	0	0	0	0	0	0	0	0	0	0	0
Otu00715	0	0	0	0	0	0	0	0	0	0	0	0	0	0	0	0	0	0	0	0	0	0	0	0	0	0	0	0
Otu00716	0	0	0	0	0	0	0	0	0	0	0	0	0	0	0	0	0	0	0	0	0	0	0	0	0	0	0	0
Otu00717	0	0	0	0	0	0	0	0	0	0	0	0	0	0	0	0	0	0	0	0	0	0	0	0	0	0	0	0
Otu00718	15	4	0	0	9	17	0	11	0	1	3	0	1	0	2	3	0	0	0	0	0	0	0	0	0	9	7	10
Otu00719	0	0	0	0	0	0	0	0	0	0	0	0	0	0	0	0	0	0	0	0	0	0	0	0	0	0	0	0
Otu00720	0	0	0	0	0	0	0	0	0	0	0	0	0	0	0	0	0	0	0	0	0	0	0	0	0	0	0	0
Otu00721	1	0	0	6	0	0	0	0	0	0	0	0	0	0	0	0	0	0	0	0	0	0	0	0	0	1	3	2
Otu00722	0	0	0	0	0	0	0	0	0	0	0	0	0	0	0	0	0	0	0	0	0	0	0	0	0	0	0	0
Otu00723	0	0	0	0	0	0	0	0	0	0	0	0	0	0	0	0	0	0	0	0	0	0	0	0	0	0	0	0
Otu00724	0	0	0	0	0	0	0	0	0	0	0	0	0	0	0	0	0	0	0	0	0	0	0	0	0	0	0	0
Otu00725	0	0	0	0	0	0	0	0	0	0	0	0	0	0	0	0	0	0	0	0	0	0	0	0	0	0	0	0
Otu00726	9	1	0	0	4	5	0	0	8	0	1	0	1	0	2	0	0	0	0	0	0	0	0	0	0	6	4	0
Otu00727	8	1	0	0	5	9	0	0	17	1	6	1	3	3	2	2	0	0	0	0	0	0	0	0	0	14	15	8
Otu00728	4	2	0	5	19	7	0	0	0	3	3	0	1	1	2	1	0	0	0	0	0	0	0	0	0	10	7	10
Otu00729	0	0	0	0	0	0	0	0	0	0	0	0	0	0	0	0	0	0	0	0	0	0	0	0	0	0	0	0
Otu00730	0	0	0	0	0	0	0	0	0	0	0	0	0	0	0	0	0	0	0	0	0	0	0	0	0	0	0	0
Otu00731	0	0	0	0	0	0	0	0	0	0	0	0	0	0	0	0	0	0	0	0	0	0	0	0	0	0	0	0
Otu00732	0	0	0	0	0	0	0	0	0	0	0	0	0	0	0	0	0	0	0	0	0	0	0	0	0	0	0	0
Otu00733	0	0	0	0	0	0	0	0	0	0	0	0	0	0	0	0	0	0	0	0	0	0	0	0	0	0	0	0
Otu00734	0	0	0	0	0	0	0	0	0	0	0	0	0	0	0	0	0	0	0	0	0	0	0	0	0	0	0	0
Otu00735	1	0	112	0	5	4	0	0	0	0	0	1	2	1	0	1	0	0	0	0	0	0	0	0	0	7	6	4
Otu00736	0	0	0	0	0	0	0	0	0	0	0	0	0	0	0	0	0	0	0	0	0	0	0	0	0	0	0	0
Otu00737	13	8	0	0	0	0	0	0	0	2	0	0	6	3	2	1	0	0	0	0	0	0	0	0	0	21	17	15
Otu00738	0	0	0	0	0	0	0	0	0	0	0	0	0	0	0	0	0	0	0	0	0	0	0	0	0	0	0	0
Otu00739	6	17	0	0	9	4	1	56	0	1	2	1	1	1	0	0	0	0	0	0	0	0	0	0	0	4	2	1
Otu00740	0	0	0	0	0	0	0	0	0	0	0	0	0	0	0	0	0	0	0	0	0	0	0	0	0	0	0	0
Otu00741	0	0	0	0	0	2	0	0	0	0	1	0	0	0	2	0	0	0	0	0	0	0	0	0	0	0	0	0
Otu00742	0	0	0	0	0	0	0	0	0	0	0	0	0	0	0	0	0	0	0	0	0	0	0	0	0	0	0	0
Otu00743	0	0	0	0	0	0	0	0	0	0	0	0	0	0	0	0	0	0	0	0	0	0	0	0	0	0	0	0
Otu00744	0	0	0	0	0	0	0	0	0	0	0	0	0	0	0	0	0	0	0	0	0	0	0	0	0	0	0	0
Otu00745	0	0	0	0	0	0	0	0	0	0	0	0	0	0	0	0	0	0	0	0	0	0	0	0	0	0	0	0
Otu00746	6	0	0	57	12	10	0	0	3	0	4	0	2	1	0	0	0	0	0	0	0	0	0	0	0	8	7	10
Otu00747	0	0	0	0	0	0	0	0	0	0	0	0	0	0	0	0	0	0	0	0	0	0	0	0	0	0	0	0
Otu00748	0	0	0	0	0	0	0	0	0	0	0	0	0	0	0	0	0	0	0	0	0	0	0	0	0	0	0	0
Otu00749	1	0	0	0	0	7	0	39	0	1	1	0	1	1	2	6	0	0	0	0	0	0	0	0	0	19	12	14
Otu00750	0	0	0	0	0	0	0	0	0	0	0	0	0	0	0	0	0	0	0	0	0	0	0	0	0	0	0	0
Otu00751	0	0	0	0	0	0	0	0	0	0	0	0	0	0	0	0	0	0	0	0	0	0	0	0	0	0	0	0
Otu00752	0	0	0	0	0	0	0	0	0	0	0	0	0	0	0	0	0	0	0	0	0	0	0	0	0	0	0	0
Otu00753	0	0	0	0	0	0	0	0	0	0	0	0	0	0	0	0	0	0	0	0	0	0	0	0	0	0	0	0
Otu00754	0	0	0	0	0	0	0	0	0	0	0	0	0	0	0	0	0	0	0	0	0	0	0	0	0	0	0	0
Otu00755	0	0	0	0	0	0	0	0	0	0	0	0	0	0	0	0	0	0	0	0	0	0	0	0	0	0	0	0
Otu00756	0	0	0	0	0	0	0	0	0	0	0	0	0	0	0	0	0	0	0	0	0	0	0	0	0	0	0	0
Otu00757	0	0	0	0	0	0	0	0	0	0	0	0	0	0	0	0	0	0	0	0	0	0	0	0	0	0	0	0
Otu00758	0	0	0	0	0	0	0	0	0	0	0	0	0	0	0	0	0	0	0	0	0	0	0	0	0	0	0	2
Otu00759	0	0	0	0	0	0	0	0	0	0	0	0	0	0	0	0	0	0	0	0	0	0	0	0	0	0	0	0
Otu00760	0	0	0	0	0	0	0	0	0	0	0	0	0	0	0	0	0	0	0	0	0	0	0	0	0	0	0	0
Otu00761	0	0	0	0	0	0	0	0	0	0	0	0	0	0	0	0	0	0	0	0	0	0	0	0	0	0	0	0
Otu00762	9	5	0	0	0	7	0	34	18	8	9	3	6	2	6	8	0	0	0	1	0	0	12	2	11	1	1	1
Otu00763	0	0	0	0	0	0	0	0	0	0	0	0	0	0	0	0	0	0	0	0	0	0	0	0	0	0	0	0
Otu00764	0	0	0	0	0	0	0	0	0	0	0	0	0	0	0	0	0	0	0	0	0	0	0	0	0	0	0	0
Otu00765	0	0	0	0	0	0	0	0	0	0	0	0	0	0	0	0	0	0	0	0	0	0	0	0	0	0	0	0
Otu00766	0	0	0	0	0	0	0	0	0	0	0	0	0	0	0	0	0	0	0	0	0	0	0	0	0	0	0	0
Otu00767	6	0	0	0	0	0	0	4	0	0	0	0	0	0	0	2	0	0	0	0	0	0	0	0	0	4	1	2
Otu00768	0	0	116	0	0	1	0	0	2	0	1	0	0	0	0	0	0	0	0	0	0	0	0	0	0	4	3	3
Otu00769	4	0	0	0	2	4	0	5	12	1	1	1	2	2	0	2	0	0	0	0	0	0	0	0	0	5	10	15
Otu00770	9	9	0	79	11	4	0	0	0	0	2	0	4	1	1	0	0	0	0	0	0	0	1	0	0	2	0	1
Otu00771	4	0	0	0	0	1	0	0	1	0	0	0	2	1	1	0	0	0	0	0	0	0	0	0	0	7	7	6
Otu00772	16	6	0	27	11	8	0	10	29	3	2	1	4	3	1	2	1	0	0	0	0	0	1	0	0	1	4	6
Otu00773	0	0	0	0	0	0	0	0	0	0	0	0	0	0	0	0	0	0	0	0	0	0	0	0	0	0	0	0
Otu00774	0	0	0	0	0	0	0	0	0	0	0	0	0	0	0	0	0	0	0	0	0	0	0	0	0	0	0	0
Otu00775	0	0	0	0	0	0	0	0	0	0	0	0	0	0	0	0	0	0	0	0	0	0	0	0	0	0	0	0
Otu00776	7	6	0	0	2	4	0	4	29	1	1	0	6	0	2	5	0	0	0	0	0	0	0	0	0	9	16	18
Otu00777	0	0	0	0	0	0	0	0	0	0	0	0	0	0	0	0	0	0	0	0	0	0	0	0	0	0	0	0
Otu00778	0	0	0	0	0	0	0	0	0	0	0	0	0	0	0	0	0	0	0	0	0	0	0	0	0	0	0	0
Otu00779	0	0	0	0	0	4	154	0	1	0	0	0	0	0	1	0	0	0	0	0	0	0	0	0	0	1	0	1
Otu00780	0	0	0	0	0	0	0	0	0	0	0	0	0	0	0	0	0	0	0	0	0	0	0	1	0	0	0	0
Otu00781	0	0	0	0	0	0	0	0	0	0	0	0	0	0	0	0	0	0	0	0	0	0	0	0	0	0	0	0
Otu00782	0	0	0	34	5	0	0	0	0	0	0	1	0	0	0	0	0	0	0	0	0	0	0	0	0	1	1	0
Otu00783	0	0	0	0	0	0	0	0	0	0	0	0	0	0	0	0	0	0	0	0	0	0	0	0	0	0	0	0
Otu00784	0	0	0	0	0	0	0	0	0	0	0	0	0	0	0	0	0	0	0	0	0	0	0	0	0	0	0	0
Otu00785	0	0	0	0	0	0	0	0	0	0	0	0	0	0	0	0	0	0	0	0	0	0	0	0	0	0	0	0
Otu00786	0	0	0	0	0	0	0	0	0	0	0	0	0	0	0	0	0	0	0	0	0	0	0	0	0	0	0	0
Otu00787	0	0	0	0	0	0	0	0	0	0	0	0	0	0	0	0	0	0	0	0	0	0	0	0	0	0	0	0
Otu00788	0	0	0	0	0	0	0	0	0	0	0	0	0	0	0	0	0	0	0	0	0	0	0	0	0	0	0	0
Otu00789	0	0	0	0	0	0	0	0	0	0	0	0	0	0	0	0	0	0	0	0	0	0	0	0	0	0	0	0
Otu00790	0	0	0	0	0	0	0	0	0	0	0	0	0	0	0	0	0	0	0	0	0	0	0	0	0	0	0	0
Otu00791	0	0	0	0	0	0	0	0	0	0	0	0	0	0	0	0	0	0	0	0	0	0	0	0	0	0	0	0
Otu00792	0	0	0	0	0	0	0	0	0	0	0	0	0	0	0	0	0	0	0	0	0	0	0	0	0	0	0	0
Otu00793	0	0	0	0	0	0	0	0	0	0	0	0	0	0	0	0	0	0	0	0	0	0	0	0	0	0	0	0
Otu00794	0	0	0	0	0	0	0	0	0	0	0	0	0	0	0	0	0	0	0	0	0	0	0	0	0	0	0	0
Otu00795	0	0	0	0	0	0	0	0	0	0	0	0	0	0	0	0	0	0	0	0	0	0	0	0	0	0	0	0
Otu00796	0	0	0	0	0	0	0	0	0	0	0	0	0	0	0	0	0	0	0	0	0	0	0	0	0	0	0	0
Otu00797	0	0	0	0	0	0	0	0	0	0	0	0	0	0	0	0	0	0	0	0	0	0	0	0	0	0	0	0
Otu00798	0	0	0	0	0	0	0	0	0	0	0	0	0	0	0	0	0	0	0	0	0	0	0	0	0	0	0	0
Otu00799	0	0	0	0	0	0	0	0	0	0	0	0	0	0	0	0	0	0	0	0	0	0	0	0	0	0	0	0
Otu00800	0	0	0	0	0	0	0	0	0	0	0	0	0	0	0	0	0	0	0	0	0	0	0	0	0	1	0	0
Otu00801	0	0	0	0	0	0	0	0	0	0	0	0	0	0	0	0	0	0	0	0	0	0	0	0	0	0	0	0
Otu00802	0	0	0	0	0	0	0	0	0	0	0	0	0	0	0	0	0	0	0	0	0	0	0	0	0	0	0	0
Otu00803	0	0	0	0	0	0	0	0	0	0	0	0	0	0	0	0	0	0	0	0	0	0	0	0	0	0	0	0
Otu00804	0	0	0	0	0	0	0	0	0	0	0	0	0	1	0	0	0	0	0	0	0	0	0	0	0	3	1	0
Otu00805	0	0	0	0	0	0	0	0	0	0	0	0	0	0	0	0	0	0	0	0	0	0	0	0	0	0	0	0
Otu00806	0	0	0	0	0	0	0	0	0	0	0	0	0	0	0	0	0	0	0	0	0	0	0	0	0	0	0	0
Otu00807	0	0	0	0	0	0	0	0	0	0	0	0	0	0	0	0	0	0	0	0	0	0	0	0	0	0	0	0
Otu00808	0	0	0	0	0	0	0	0	0	0	0	0	0	0	0	0	0	0	0	0	0	0	0	0	0	1	1	1
Otu00809	1	0	0	0	0	1	0	0	0	3	0	0	0	0	1	0	0	0	0	0	0	0	0	0	0	4	5	3
Otu00810	0	0	0	0	0	0	0	0	0	0	0	0	0	0	0	0	0	0	0	0	0	0	0	0	0	0	0	0
Otu00811	0	0	0	0	0	0	0	0	0	0	0	0	0	0	0	0	0	0	0	0	0	0	0	0	0	0	0	0
Otu00812	0	0	0	0	0	0	0	0	0	0	0	0	0	0	0	0	0	0	0	0	0	0	0	0	0	0	0	0
Otu00813	0	0	0	0	0	0	0	0	0	0	0	0	0	0	0	0	0	0	0	0	0	0	0	0	0	0	6	0
Otu00814	0	0	0	0	0	0	0	0	0	0	0	0	0	0	0	0	0	0	0	0	0	0	0	0	0	0	0	0
Otu00815	0	0	0	0	0	0	0	0	0	0	0	0	0	0	0	0	0	0	0	0	0	0	0	0	0	0	0	0
Otu00816	0	0	0	0	0	0	0	0	0	0	0	0	0	0	0	0	0	0	0	0	0	0	0	0	0	0	0	0
Otu00817	0	0	0	0	0	0	0	0	0	0	0	0	0	0	0	0	0	0	0	0	0	0	0	0	0	0	0	0
Otu00818	4	0	0	11	0	3	117	0	13	0	3	1	0	2	0	1	0	0	0	0	0	0	0	0	0	2	4	3
Otu00819	0	0	0	0	0	0	0	0	0	0	0	0	0	0	0	0	0	0	0	0	0	0	0	0	0	0	0	0
Otu00820	0	0	0	0	0	0	0	0	0	0	0	0	0	0	0	0	0	0	0	0	0	0	0	0	0	0	0	0
Otu00821	0	0	0	0	0	0	0	0	0	0	0	0	0	0	0	0	0	0	0	0	0	0	0	0	0	0	0	0
Otu00822	0	0	0	0	0	0	0	0	0	0	0	1	0	1	0	0	0	0	0	0	0	0	0	0	0	1	5	4
Otu00823	0	0	0	0	0	0	0	0	0	0	0	0	0	0	0	0	0	0	0	0	0	0	0	0	0	0	0	0
Otu00824	0	0	0	0	0	0	0	0	0	0	0	0	0	0	0	0	0	0	0	0	0	0	0	0	0	0	0	0
Otu00825	0	0	0	0	0	0	0	0	0	0	0	0	0	0	0	0	0	0	0	0	0	0	0	0	0	0	0	0
Otu00826	0	0	0	0	0	0	0	0	0	0	0	0	0	0	0	0	0	0	0	0	0	0	0	0	0	0	0	0
Otu00827	0	0	0	0	0	0	0	0	0	0	0	0	0	0	0	0	0	0	0	0	0	0	0	0	0	0	0	0
Otu00828	0	0	0	0	0	0	0	0	0	0	0	0	0	0	0	0	0	0	0	0	0	0	0	0	0	0	0	0
Otu00829	0	0	0	0	0	0	0	0	0	0	0	0	0	0	0	0	0	0	0	0	0	0	0	0	0	0	0	0
Otu00830	0	0	0	0	0	0	0	0	0	0	0	0	0	0	0	0	0	0	0	0	0	0	0	0	0	0	0	0
Otu00831	0	0	0	0	0	0	0	0	0	0	0	0	0	0	0	0	0	0	0	0	0	0	0	0	0	0	0	0
Otu00832	0	0	0	0	0	0	0	0	0	0	0	0	0	0	0	0	0	0	0	0	0	0	0	0	0	0	0	0
Otu00833	0	0	0	0	0	0	0	0	0	0	0	0	0	0	0	0	0	0	0	0	0	0	0	0	0	0	0	0
Otu00834	0	0	0	0	0	0	0	0	0	0	0	0	0	0	0	0	0	0	0	0	0	0	0	0	0	0	0	0
Otu00835	0	0	0	0	0	0	0	0	0	0	0	0	0	0	0	0	0	0	0	0	0	0	0	0	0	0	0	0
Otu00836	15	1	0	0	25	9	0	0	14	0	0	6	3	2	1	1	0	0	0	0	0	0	0	0	0	8	3	11
Otu00837	0	0	0	0	0	0	0	0	0	0	0	0	0	0	0	0	0	0	0	0	0	0	0	0	0	1	0	0
Otu00838	0	0	0	0	0	0	0	0	0	0	0	0	0	0	0	0	0	0	0	0	0	0	0	0	0	0	0	0
Otu00839	0	0	0	0	0	0	0	0	0	0	0	0	0	0	0	0	0	0	0	0	0	0	0	0	0	0	0	0
Otu00840	0	0	0	0	0	0	0	0	0	0	0	0	0	0	0	0	0	0	0	0	0	0	0	0	0	0	0	0
Otu00841	0	0	0	0	0	0	0	0	0	0	0	0	0	0	0	0	0	0	0	0	0	0	0	0	0	0	0	0
Otu00842	0	0	0	0	0	0	0	0	0	0	0	0	0	0	0	0	0	0	0	0	0	0	0	0	0	0	0	1
Otu00843	0	0	0	0	0	0	0	0	0	0	0	0	0	0	0	0	0	0	0	0	0	0	0	0	0	0	0	0
Otu00844	0	0	0	0	0	0	0	0	0	0	0	0	0	0	0	0	0	0	0	0	0	0	0	0	0	0	0	0
Otu00845	0	0	0	0	0	0	0	0	0	0	0	0	0	0	0	0	0	0	0	0	0	0	0	0	0	0	0	0
Otu00846	0	0	0	0	0	0	0	0	0	0	0	0	0	0	0	0	0	0	0	0	0	0	0	0	0	0	0	0
Otu00847	0	0	0	0	0	0	0	0	0	0	0	0	0	0	0	0	0	0	0	0	0	0	0	0	0	0	0	0
Otu00848	5	16	0	0	0	4	0	29	12	2	3	0	0	2	0	2	0	0	0	0	0	0	0	0	0	14	7	9
Otu00849	0	0	0	0	0	0	0	0	0	0	0	0	0	0	0	0	0	0	0	0	0	0	0	0	0	0	0	0
Otu00850	0	0	0	0	0	0	0	0	0	0	0	0	0	0	0	0	0	0	0	0	0	0	0	0	0	0	0	0
Otu00851	0	0	0	0	0	0	0	0	0	0	0	0	0	0	0	0	0	0	0	0	0	0	0	0	0	0	0	0
Otu00852	0	0	0	0	0	0	0	0	0	0	0	0	0	0	0	0	0	0	0	0	0	0	0	0	0	0	0	1
Otu00853	0	0	0	0	0	0	0	0	0	0	0	0	0	0	0	0	0	0	0	0	0	0	0	0	0	0	0	0
Otu00854	0	0	0	0	0	0	0	0	0	0	0	0	0	0	0	0	0	0	0	0	0	0	0	0	0	0	0	0
Otu00855	0	0	0	0	0	0	0	0	0	0	0	0	0	0	0	0	0	0	0	0	0	0	0	0	0	0	0	0
Otu00856	0	0	0	0	0	0	0	0	0	0	0	0	0	0	0	0	0	0	0	0	0	0	0	0	0	0	0	0
Otu00857	0	0	0	0	0	0	0	0	0	0	0	0	0	0	0	0	0	0	0	0	0	0	0	0	0	0	0	0
Otu00858	7	0	0	61	8	2	0	0	1	0	0	2	0	0	0	0	0	0	0	0	0	0	0	0	0	11	9	13
Otu00859	0	0	0	0	0	0	0	0	0	0	0	0	0	0	0	0	0	0	0	0	0	0	0	0	0	0	0	0
Otu00860	3	0	0	0	9	7	0	14	14	1	1	0	5	3	3	1	0	0	0	0	0	0	0	0	0	4	5	6
Otu00861	0	0	0	0	0	0	0	0	0	0	0	0	0	0	0	0	0	0	0	0	0	0	0	0	0	0	0	1
Otu00862	0	0	0	0	0	0	0	0	0	0	0	0	0	0	0	0	0	0	0	0	0	0	0	0	0	0	0	0
Otu00863	0	0	0	0	0	0	0	0	0	0	0	0	0	0	0	0	0	0	0	0	0	0	0	0	0	0	0	0
Otu00864	0	0	0	0	0	0	0	0	0	0	0	0	0	0	0	0	0	0	0	0	0	0	0	0	0	0	0	0
Otu00865	0	0	0	0	0	0	0	0	0	0	0	0	0	0	0	0	0	0	0	0	0	0	0	0	0	0	0	0
Otu00866	0	0	0	0	0	0	0	0	0	0	0	0	0	0	0	0	0	0	0	0	0	0	0	0	0	0	1	1
Otu00867	0	0	0	0	0	0	0	0	0	0	0	0	0	0	0	0	0	0	0	0	0	0	0	0	0	0	0	0
Otu00868	0	0	0	0	0	0	0	0	0	0	0	0	0	0	0	0	0	0	0	0	0	0	0	0	0	0	0	0
Otu00869	0	0	0	0	0	0	0	0	0	0	0	0	0	0	0	0	0	0	0	0	0	0	0	0	0	0	0	0
Otu00870	0	0	0	0	0	0	0	0	0	0	0	0	0	0	0	0	0	0	0	0	0	0	0	0	0	0	0	0
Otu00871	0	0	0	0	0	0	0	0	0	0	0	0	0	0	0	0	0	0	0	0	0	0	0	0	0	0	0	0
Otu00872	3	0	0	0	0	0	0	0	0	0	0	0	0	0	0	0	0	0	0	0	0	0	0	0	0	2	2	7
Otu00873	0	0	0	0	0	0	0	0	0	0	0	0	0	0	0	0	0	0	0	0	0	0	0	0	0	0	0	0
Otu00874	0	0	0	0	0	0	0	0	0	0	0	0	0	0	0	0	0	0	0	0	0	0	0	0	0	0	0	0
Otu00875	0	0	0	0	0	0	0	0	0	0	0	0	0	0	0	0	0	0	0	0	0	0	0	0	0	0	0	0
Otu00876	0	0	0	0	0	0	0	0	0	0	0	0	0	0	0	0	0	0	0	0	0	0	0	0	0	0	0	0
Otu00877	0	0	0	0	0	0	0	0	0	0	0	0	0	0	0	0	0	0	0	0	0	0	0	0	0	0	0	0
Otu00878	0	0	0	0	0	0	0	0	0	0	0	0	0	0	0	0	0	0	0	0	0	0	0	0	0	0	0	0
Otu00879	6	0	0	23	25	6	0	0	0	1	1	2	5	0	2	0	0	0	0	0	0	0	0	0	0	8	8	8
Otu00880	0	0	0	0	0	0	0	0	0	0	0	0	0	0	0	0	0	0	0	0	0	0	0	0	0	0	0	0
Otu00881	3	0	0	0	0	11	0	0	0	0	0	1	1	0	1	0	0	0	0	0	0	0	4	0	0	12	8	6
Otu00882	0	0	0	0	0	0	0	0	0	0	0	0	0	0	0	0	0	0	0	0	0	0	0	0	0	0	0	0
Otu00883	0	0	0	0	0	0	0	0	0	0	0	0	0	0	0	0	0	0	0	0	0	0	0	0	0	0	0	0
Otu00884	0	0	0	0	0	0	0	0	0	0	0	0	0	0	0	0	0	0	0	0	0	0	0	0	0	0	0	0
Otu00885	0	0	0	0	0	0	0	0	0	0	0	0	0	0	0	0	0	0	0	0	0	0	0	0	0	0	0	0
Otu00886	0	0	0	0	0	0	0	0	0	0	0	0	0	0	0	0	0	0	0	0	0	0	0	0	0	0	0	0
Otu00887	0	0	0	0	0	0	0	0	0	0	0	0	0	0	0	0	0	0	0	0	0	0	0	0	0	0	0	0
Otu00888	0	0	0	0	0	0	0	0	12	0	0	0	0	0	0	0	0	0	0	0	0	0	0	0	0	1	0	1
Otu00889	0	0	0	0	0	0	0	0	0	0	0	0	0	0	0	0	0	0	0	0	0	0	0	0	0	0	0	0
Otu00890	9	16	0	0	15	3	0	5	28	1	4	1	5	3	2	1	0	0	0	0	0	0	1	0	0	3	4	0
Otu00891	0	0	0	0	0	5	0	3	7	1	1	0	2	0	3	4	0	0	0	0	0	0	0	0	0	12	11	17
Otu00892	0	0	0	0	0	0	0	0	0	0	0	0	0	0	0	0	0	0	0	0	0	0	0	0	0	0	0	0
Otu00893	0	0	0	0	0	0	0	0	0	0	0	0	0	0	0	0	0	0	0	0	0	0	0	0	0	0	0	0
Otu00894	0	0	0	0	0	0	0	0	0	0	0	0	0	0	0	0	0	0	0	0	0	0	0	0	0	0	0	0
Otu00895	0	0	0	0	0	0	0	0	0	0	0	0	0	0	0	0	0	0	0	0	0	0	0	0	0	0	0	0
Otu00896	0	0	0	0	0	0	0	0	0	0	0	0	0	0	0	0	0	0	0	0	0	0	0	0	0	0	0	0
Otu00897	0	0	0	0	0	0	0	0	0	0	0	0	0	0	0	0	0	0	0	0	0	0	0	0	0	0	0	0
Otu00898	0	0	0	0	0	0	0	0	0	0	0	0	0	0	0	0	0	0	0	0	0	0	0	0	0	0	0	0
Otu00899	0	0	0	0	0	0	0	0	0	0	0	0	0	0	0	0	0	0	0	0	0	0	0	0	0	0	0	0
Otu00900	0	0	0	0	0	0	0	0	0	0	0	0	0	0	0	0	0	0	0	0	0	0	0	0	0	0	0	0
Otu00901	0	0	0	0	0	0	0	0	0	0	0	0	0	0	0	0	0	0	0	0	0	0	0	0	0	0	0	0
Otu00902	0	0	0	0	0	0	0	0	0	0	0	0	0	0	0	0	0	0	0	0	0	0	0	0	0	0	0	0
Otu00903	0	0	0	0	0	0	0	0	0	0	0	0	0	0	0	0	0	0	0	0	0	0	0	0	0	0	0	0
Otu00904	3	23	0	0	11	8	0	14	4	2	4	1	0	2	2	2	0	0	0	0	0	0	0	0	0	12	5	5
Otu00905	0	0	0	0	0	0	0	0	0	0	0	0	1	0	0	0	0	0	0	0	0	0	0	0	0	5	6	4
Otu00906	0	0	0	0	0	0	0	0	0	0	0	0	0	0	0	0	0	0	0	0	0	0	0	0	0	0	0	0
Otu00907	0	0	0	0	0	0	0	0	0	0	0	0	0	0	0	0	0	0	0	0	0	0	0	0	0	0	0	0
Otu00908	0	0	0	0	0	0	0	0	0	0	0	0	0	0	0	0	0	0	0	0	0	0	0	0	0	0	0	0
Otu00909	0	0	0	0	0	0	0	0	0	0	0	0	0	0	0	0	0	0	0	0	0	0	0	0	0	0	0	0
Otu00910	0	0	0	0	0	2	0	0	0	0	0	0	0	0	1	0	0	0	0	0	0	0	0	0	0	1	0	0
Otu00911	0	0	0	0	0	1	0	0	0	0	0	0	0	0	0	0	0	0	0	0	0	0	0	0	0	0	0	0
Otu00912	0	0	0	0	0	0	0	0	0	0	0	0	0	0	0	0	0	0	0	0	0	0	0	0	0	0	0	0
Otu00913	0	0	0	0	0	0	0	0	0	0	0	0	0	0	0	0	0	0	0	0	0	0	0	0	0	0	0	0
Otu00914	0	0	0	0	0	5	0	0	0	0	1	0	3	0	3	2	0	0	0	0	0	0	0	0	0	8	6	13
Otu00915	0	0	0	0	0	0	0	0	0	0	0	0	0	0	0	0	0	0	0	0	0	0	0	0	0	0	0	0
Otu00916	8	0	0	0	0	2	0	0	0	1	4	2	0	1	0	0	0	0	0	0	0	0	0	0	0	18	42	19
Otu00917	0	0	0	0	0	0	0	0	0	0	0	0	0	0	0	0	0	0	0	0	0	0	0	0	0	0	0	0
Otu00918	0	0	0	0	0	0	0	0	0	0	0	0	0	0	0	0	0	0	0	0	0	0	0	0	0	0	0	0
Otu00919	0	0	0	0	0	0	0	0	0	0	0	0	0	0	0	0	0	0	0	0	0	0	0	0	0	1	0	1
Otu00920	10	8	0	0	6	1	0	0	0	0	1	0	1	0	0	0	0	0	0	0	0	0	0	0	0	13	13	15
Otu00921	0	0	0	0	0	0	0	0	0	0	0	0	0	0	0	0	0	0	0	0	0	0	0	0	0	0	0	0
Otu00922	0	0	0	0	0	0	0	0	0	0	0	0	0	0	0	0	0	0	0	0	0	0	0	0	0	0	0	0
Otu00923	0	0	0	0	0	0	0	0	0	0	0	0	0	0	0	0	0	0	0	0	0	0	0	0	0	0	0	0
Otu00924	0	0	0	0	0	0	0	0	0	0	0	0	0	0	0	0	0	0	0	0	0	0	0	0	0	0	0	0
Otu00925	0	0	0	0	0	0	0	0	0	0	0	0	0	0	0	0	0	0	0	0	0	0	0	0	0	0	0	0
Otu00926	0	0	0	0	0	0	0	0	0	0	0	0	0	0	0	0	0	0	0	0	0	0	0	0	0	0	0	0
Otu00927	0	0	0	0	0	0	0	0	0	0	0	0	0	0	0	0	0	0	0	0	0	0	0	0	0	0	0	0
Otu00928	13	0	0	0	0	8	0	0	24	0	2	0	1	4	2	0	0	0	0	0	0	0	0	0	0	30	19	14
Otu00929	0	0	0	0	2	2	0	43	4	2	0	0	1	1	1	1	0	0	0	0	0	0	0	0	0	3	3	2
Otu00930	0	0	0	0	0	0	0	0	0	0	0	0	0	0	0	0	0	0	0	0	0	0	0	0	0	0	0	0
Otu00931	0	0	0	0	0	0	0	0	0	0	0	0	0	0	0	0	0	0	0	0	0	0	0	0	0	2	0	1
Otu00932	0	0	0	0	0	0	0	0	0	0	0	0	0	0	0	0	0	0	0	0	0	0	0	0	0	0	0	0
Otu00933	0	0	0	0	0	0	0	0	0	0	0	0	0	0	0	0	0	0	0	0	0	0	0	0	0	0	0	0
Otu00934	0	0	0	0	0	0	0	0	0	0	0	0	0	0	0	0	0	0	0	0	0	0	0	0	0	0	0	0
Otu00935	0	0	0	0	0	0	0	0	0	0	0	0	0	0	0	0	0	0	0	0	0	0	0	0	0	0	0	0
Otu00936	0	0	0	0	0	0	0	0	0	0	0	0	0	0	0	0	0	0	0	0	0	0	0	0	0	0	0	0
Otu00937	0	0	0	0	0	0	0	0	0	0	0	0	0	0	0	0	0	0	0	0	0	0	0	0	0	0	0	0
Otu00938	0	0	0	0	0	0	0	0	0	0	0	0	0	0	0	0	0	0	0	0	0	0	0	0	0	0	0	0
Otu00939	0	0	0	0	0	0	0	0	0	0	0	0	0	0	0	0	0	0	0	0	0	0	0	0	0	0	0	0
Otu00940	0	0	0	0	0	0	0	0	0	0	0	0	0	0	0	0	0	0	0	0	0	0	0	0	0	0	0	0
Otu00941	0	0	0	0	0	0	0	0	0	0	0	0	0	0	0	0	0	0	0	0	0	0	0	0	0	0	2	1
Otu00942	0	0	0	0	0	0	0	0	0	0	0	0	0	0	0	0	0	0	0	0	0	0	0	0	0	0	0	0
Otu00943	0	0	112	0	0	2	0	0	0	0	0	0	0	1	0	0	0	0	0	0	0	0	0	0	0	3	1	0
Otu00944	0	0	0	0	0	0	0	0	0	0	0	0	0	0	0	0	0	0	0	0	0	0	0	0	0	0	0	0
Otu00945	0	0	0	0	0	0	0	0	0	0	0	0	0	0	0	0	0	0	0	0	0	0	0	0	0	0	0	0
Otu00946	0	0	0	0	0	0	0	0	0	0	0	0	0	0	0	0	0	0	0	0	0	0	0	0	0	0	0	0
Otu00947	5	0	0	0	1	3	0	4	4	3	1	0	0	1	2	4	0	0	0	0	0	0	0	0	0	5	12	8
Otu00948	0	0	0	0	0	0	0	0	0	0	0	0	0	0	0	0	0	0	0	0	0	0	0	0	0	0	0	1
Otu00949	0	0	0	0	0	0	0	0	0	0	0	0	0	0	0	0	0	0	0	0	0	0	0	0	0	0	0	0
Otu00950	0	0	0	0	0	0	0	0	0	0	0	0	0	0	0	0	0	0	0	0	0	0	0	0	0	0	0	0
Otu00951	0	0	0	0	0	0	0	0	0	0	0	0	0	0	0	0	0	0	0	0	0	0	0	0	0	0	0	0
Otu00952	0	0	0	0	0	0	0	0	0	0	0	0	0	0	0	0	0	0	0	0	0	0	0	0	0	0	0	0
Otu00953	8	0	0	0	3	8	0	0	6	2	4	1	2	2	3	4	0	0	0	0	1	0	4	0	0	1	0	2
Otu00954	0	0	0	0	0	0	0	0	0	0	0	0	0	0	0	0	0	0	0	0	0	0	0	0	0	0	0	0
Otu00955	0	0	0	0	0	0	0	0	0	0	0	0	0	0	0	0	0	0	0	0	0	0	0	0	0	0	0	0
Otu00956	0	0	0	0	0	0	0	0	0	0	0	0	0	0	0	0	0	0	0	0	0	0	0	0	0	0	0	0
Otu00957	0	0	0	0	0	0	0	0	0	0	0	0	0	0	0	0	0	0	0	0	0	0	0	0	0	0	0	0
Otu00958	10	10	0	0	13	4	0	22	4	2	5	0	0	6	1	0	0	0	0	0	0	0	0	0	0	7	7	7
Otu00959	0	0	0	0	0	0	0	0	0	0	0	0	0	0	0	0	0	0	0	0	0	0	0	0	0	0	0	0
Otu00960	0	0	0	0	0	0	0	0	0	0	0	0	0	0	0	0	0	0	0	0	0	0	0	0	0	0	0	0
Otu00961	0	0	0	0	0	0	0	0	0	0	0	0	0	0	0	0	0	0	0	0	0	0	0	0	0	0	0	0
Otu00962	0	0	0	0	0	0	0	0	0	0	0	0	0	0	0	0	0	0	0	0	0	0	0	0	0	0	0	0
Otu00963	0	0	0	0	0	0	0	0	0	0	0	0	0	0	0	0	0	0	0	0	0	0	0	0	0	0	0	0
Otu00964	0	0	0	0	0	0	0	0	0	0	0	0	0	0	0	0	0	0	0	0	0	0	0	0	0	0	0	0
Otu00965	0	0	0	0	0	0	0	0	0	0	0	0	0	0	0	0	0	0	0	0	0	0	0	0	0	0	0	0
Otu00966	0	0	0	0	0	0	0	0	0	0	0	0	0	0	0	0	0	0	0	0	0	0	0	0	0	0	0	0
Otu00967	0	0	93	0	0	3	0	0	0	0	0	0	0	2	0	0	0	0	0	0	0	0	0	0	0	1	1	1
Otu00968	0	0	0	0	0	0	0	0	0	0	0	0	0	0	0	0	0	0	0	0	0	0	0	0	0	0	0	0
Otu00969	0	0	0	0	0	1	0	0	0	0	0	0	0	0	0	0	0	0	0	0	0	0	0	0	0	0	3	4
Otu00970	0	0	0	0	0	0	0	0	0	0	0	0	0	0	0	0	0	0	0	0	0	0	0	0	0	0	0	0
Otu00971	0	0	0	0	0	0	0	0	0	0	0	0	0	0	0	0	0	0	0	0	0	0	0	0	0	0	0	0
Otu00972	0	0	0	0	0	0	0	0	0	0	0	0	0	0	0	0	0	0	0	0	0	0	0	0	0	0	0	0
Otu00973	0	0	0	0	0	0	0	0	0	0	0	0	0	0	0	0	0	0	0	0	0	0	0	0	0	0	0	0
Otu00974	0	0	0	0	0	0	0	0	0	0	0	0	0	0	0	0	0	0	0	0	0	0	0	0	0	0	0	0
Otu00975	0	0	0	0	0	0	0	0	0	0	0	0	0	0	0	0	0	0	0	0	0	0	0	0	0	0	0	0
Otu00976	0	0	0	0	0	0	0	0	0	0	0	0	0	0	0	0	0	0	0	0	0	0	0	0	0	0	0	0
Otu00977	0	0	0	0	0	0	0	0	0	0	0	0	0	0	0	0	0	0	0	0	0	0	0	0	0	0	0	0
Otu00978	0	0	0	0	0	0	0	0	0	0	0	0	0	0	0	0	0	0	0	0	0	0	0	0	0	0	0	0
Otu00979	10	0	0	0	0	4	0	29	0	3	2	1	4	9	5	1	0	0	0	0	0	0	0	0	0	9	8	6
Otu00980	0	0	0	0	0	0	0	0	0	0	0	0	0	0	0	0	0	0	0	0	0	0	0	0	0	0	0	0
Otu00981	0	0	0	0	0	0	0	0	0	0	0	0	0	0	0	0	0	0	0	0	0	0	0	0	0	0	0	0
Otu00982	9	0	0	0	0	2	0	0	13	0	0	0	0	1	0	0	0	0	0	0	0	0	0	0	0	5	4	3
Otu00983	0	0	0	0	0	0	0	0	0	0	0	0	0	0	0	0	0	0	0	0	0	0	0	0	0	0	0	0
Otu00984	0	0	0	0	0	0	0	0	0	0	0	0	0	0	0	0	0	0	0	0	0	0	0	1	0	0	0	0
Otu00985	0	0	0	0	0	0	0	0	0	0	0	0	0	0	0	0	0	0	0	0	0	0	0	0	0	0	0	0
Otu00986	0	0	0	0	0	0	0	0	0	0	0	0	0	0	0	0	0	0	0	0	0	0	0	0	0	0	0	0
Otu00987	0	0	0	0	0	0	0	0	0	0	0	0	0	0	0	0	0	0	0	0	0	0	0	0	0	0	0	0
Otu00988	0	0	0	0	0	0	0	0	0	0	0	0	0	0	0	0	0	0	0	0	0	0	0	0	0	2	0	0
Otu00989	0	0	0	0	0	0	0	0	0	0	0	0	0	0	0	0	0	0	0	0	0	0	0	0	0	0	0	0
Otu00990	0	0	0	0	0	0	0	0	0	0	0	0	0	0	0	0	0	0	0	0	0	0	0	0	0	0	0	0
Otu00991	0	0	0	0	0	0	0	0	0	0	0	0	0	0	0	0	0	0	0	0	0	0	0	0	0	0	0	0
Otu00992	0	0	0	0	0	0	0	24	0	0	0	0	0	0	0	0	0	0	0	0	0	0	0	0	0	0	0	1
Otu00993	3	8	0	0	0	7	0	0	4	1	2	2	2	2	0	4	0	0	0	0	0	0	0	0	0	9	8	13
Otu00994	4	0	0	0	1	6	0	0	3	0	1	1	1	5	2	1	0	0	0	0	0	0	0	0	0	5	0	3
Otu00995	0	0	0	0	0	0	0	0	0	0	0	0	0	0	0	0	0	0	0	0	0	0	0	0	0	0	0	0
Otu00996	0	0	0	0	0	0	0	0	0	0	0	0	0	0	0	0	0	0	0	0	0	0	0	0	0	0	0	0
Otu00997	0	0	0	0	0	0	0	0	0	0	0	0	0	0	0	0	0	0	0	0	0	0	0	0	0	0	0	0
Otu00998	0	0	0	0	0	0	0	0	0	0	0	0	0	0	0	0	0	0	0	0	0	0	0	0	0	0	1	0
Otu00999	0	0	0	0	0	0	0	0	0	0	0	0	0	0	0	0	0	0	0	0	0	0	0	0	0	0	0	0
Otu01000	0	0	0	0	0	0	0	0	0	0	0	0	0	0	0	0	0	0	0	0	0	0	0	0	0	0	0	0
Otu01001	6	11	0	0	29	2	0	0	0	2	0	2	2	0	0	0	0	0	0	0	0	0	0	0	0	5	5	3
Otu01002	0	0	0	0	0	0	0	0	0	0	0	0	0	0	0	0	0	0	0	0	0	0	0	0	0	0	0	0
Otu01003	0	0	0	0	0	0	0	0	0	0	0	0	0	0	0	0	0	0	0	0	0	0	0	0	0	0	0	0
Otu01004	0	0	0	0	0	0	0	0	0	0	0	0	0	0	0	0	0	0	0	0	0	0	0	0	0	0	0	1
Otu01005	0	0	0	0	0	0	0	0	0	0	0	0	0	0	0	0	0	0	0	0	0	0	0	0	0	0	0	0
Otu01006	0	0	0	0	0	0	0	0	0	0	0	0	0	0	0	0	0	0	0	0	0	0	0	0	0	0	0	0
Otu01007	0	0	0	0	0	0	0	0	0	0	0	0	0	0	0	0	0	0	0	0	0	0	0	0	0	0	0	0
Otu01008	0	0	0	0	0	0	0	0	0	0	0	0	0	0	0	0	0	0	0	0	0	0	0	0	0	0	0	0
Otu01009	0	0	0	0	0	0	0	72	0	0	2	0	0	0	0	0	0	0	0	0	0	0	0	0	0	0	2	5
Otu01010	0	0	0	0	0	0	0	0	0	0	0	0	0	0	0	0	0	0	0	0	0	0	0	0	0	0	0	0
Otu01011	0	0	0	66	0	4	0	0	17	2	1	0	0	0	0	1	0	0	0	0	0	0	0	0	0	2	1	1
Otu01012	0	0	0	0	0	0	0	0	0	0	0	0	0	0	0	0	0	0	0	0	0	0	0	0	0	0	0	0
Otu01013	0	0	0	0	0	0	0	0	0	0	0	0	0	0	0	0	0	0	0	0	0	0	0	0	0	0	0	0
Otu01014	0	0	0	0	0	0	0	0	0	0	0	0	0	0	0	0	0	0	0	0	0	0	0	0	0	0	0	1
Otu01015	0	0	0	0	0	2	0	0	0	0	0	0	0	0	0	0	0	0	0	0	0	0	0	0	0	0	2	0
Otu01016	0	0	0	0	0	0	0	0	0	0	0	0	0	0	0	0	0	0	0	0	0	0	0	0	0	0	0	0
Otu01017	0	0	0	0	0	0	0	0	0	0	0	0	0	0	0	0	0	0	0	0	0	0	0	0	0	0	0	0
Otu01018	9	3	0	0	30	8	1	0	5	1	7	3	3	5	3	0	0	0	0	0	0	0	0	0	0	10	5	8
Otu01019	0	0	0	0	0	0	0	0	0	0	0	0	0	0	0	0	0	0	0	0	0	0	0	0	0	0	0	0
Otu01020	7	3	0	14	7	3	19	14	1	4	3	0	1	1	1	2	0	0	0	0	0	0	0	0	0	8	16	12
Otu01021	0	0	0	0	0	1	0	0	0	0	0	0	0	0	0	0	0	0	0	0	0	0	0	0	0	1	0	0
Otu01022	0	0	0	0	0	0	0	0	0	0	0	0	0	0	0	0	0	0	0	0	0	0	0	0	0	0	0	0
Otu01023	0	0	0	0	0	0	0	0	0	0	0	0	0	0	0	0	0	0	0	0	0	0	0	0	0	0	0	0
Otu01024	0	0	0	0	0	0	0	0	0	0	0	0	0	0	0	0	0	0	0	0	0	0	0	0	0	0	0	0
Otu01025	0	0	0	0	0	0	0	0	0	0	0	0	0	0	0	0	0	0	0	0	0	0	0	0	0	0	0	0
Otu01026	0	0	0	0	0	0	0	0	0	0	0	0	0	0	0	0	0	0	0	0	0	0	0	0	0	0	0	0
Otu01027	0	0	0	0	0	0	0	0	0	0	0	0	0	0	0	0	0	0	0	0	0	0	0	0	0	0	0	0
Otu01028	1	13	0	0	0	4	0	0	0	0	0	0	0	0	0	0	0	0	0	0	0	0	0	0	0	7	2	6
Otu01029	0	0	0	0	0	0	0	0	0	0	0	0	0	0	0	0	0	0	0	0	0	0	0	0	0	0	0	0
Otu01030	0	0	0	0	0	0	0	0	0	0	0	0	0	0	0	0	0	0	0	0	0	0	0	0	0	0	0	0
Otu01031	0	0	0	0	0	0	0	0	0	0	0	0	0	0	0	0	0	0	79	0	0	0	0	0	0	0	0	0
Otu01032	0	0	0	0	0	0	0	0	0	0	0	0	0	0	0	0	0	0	0	0	0	0	0	0	0	0	0	0
Otu01033	0	0	0	0	0	0	0	0	0	0	0	0	0	0	0	0	0	0	0	0	0	0	0	0	0	0	0	0
Otu01034	0	0	0	0	0	0	0	0	0	0	0	0	0	0	0	0	0	0	0	0	0	0	0	0	0	0	0	0
Otu01035	11	21	0	0	0	6	0	0	0	4	0	2	4	1	3	2	0	0	0	0	0	0	0	0	0	11	15	13
Otu01036	0	0	0	0	0	0	0	0	0	0	0	0	0	0	0	0	0	0	0	0	0	0	0	0	0	0	0	0
Otu01037	8	14	0	21	13	16	0	0	0	2	3	1	0	2	3	2	0	0	0	0	0	1	0	0	0	0	0	2
Otu01038	0	0	0	0	0	0	0	0	0	0	0	0	0	0	0	0	0	0	0	0	0	0	0	0	0	0	0	0
Otu01039	0	0	0	0	0	0	0	0	0	0	0	0	0	0	0	0	0	0	0	0	0	0	0	0	0	0	0	0
Otu01040	0	0	0	0	0	0	0	0	0	0	0	0	0	0	0	0	0	0	0	0	0	0	0	0	0	0	0	0
Otu01041	0	0	0	0	0	0	0	0	0	0	0	0	0	0	0	0	0	0	0	0	0	0	0	0	0	0	0	0
Otu01042	0	0	0	0	0	0	0	0	0	0	0	0	0	0	0	0	0	0	0	0	0	0	0	0	0	0	2	1
Otu01043	0	0	0	0	0	0	0	0	0	0	0	0	0	0	0	0	0	0	0	0	0	0	0	0	0	0	0	0
Otu01044	0	0	0	0	0	0	0	0	0	0	0	0	0	0	0	0	0	0	0	0	0	0	0	0	0	0	0	0
Otu01045	0	0	0	0	0	0	0	0	0	0	0	0	0	0	0	0	0	0	0	0	0	0	0	0	0	0	0	0
Otu01046	0	0	0	0	0	0	0	0	0	0	0	0	0	0	0	0	0	0	0	0	0	0	0	0	0	1	1	0
Otu01047	0	9	0	0	0	0	0	0	0	0	0	0	0	0	1	0	0	0	0	3	0	0	0	0	0	0	3	3
Otu01048	25	0	0	0	0	9	1	0	11	2	0	4	1	3	2	6	0	0	0	0	0	0	0	0	0	6	12	15
Otu01049	0	0	0	0	0	0	0	0	0	0	0	0	0	0	0	0	0	0	0	0	0	0	0	0	0	0	0	0
Otu01050	0	0	0	0	0	0	0	0	0	0	0	0	0	0	0	0	0	0	0	0	0	0	0	0	0	0	0	0
Otu01051	0	0	0	0	0	0	0	0	0	0	0	0	0	0	0	0	0	0	0	0	0	0	0	0	0	0	0	0
Otu01052	0	25	0	0	2	2	0	0	0	0	0	0	0	0	1	0	0	0	0	0	0	0	0	0	0	5	7	2
Otu01053	0	0	0	0	0	0	0	0	0	0	0	0	0	0	0	0	0	0	0	0	0	0	0	0	0	1	0	2
Otu01054	0	0	0	20	0	10	0	0	0	0	0	0	0	1	1	0	0	0	0	0	0	0	0	0	0	0	2	0
Otu01055	0	0	0	0	0	0	0	0	0	0	0	0	0	0	0	0	0	0	0	0	0	0	0	0	0	0	0	1
Otu01056	0	0	0	0	0	3	0	0	0	0	0	0	0	0	0	0	1	0	0	0	0	0	0	0	0	7	8	5
Otu01057	9	0	0	0	0	7	0	25	4	1	0	0	2	1	0	0	0	0	0	0	0	0	0	0	0	19	13	11
Otu01058	8	9	0	0	0	5	0	3	3	3	5	1	0	1	2	3	0	0	0	0	0	0	0	0	0	11	13	11
Otu01059	0	0	0	0	0	0	0	0	0	0	0	0	0	0	0	0	0	0	0	0	0	0	0	0	0	0	0	0
Otu01060	0	0	0	0	0	0	0	0	0	0	0	0	0	0	0	0	0	0	0	0	0	0	0	0	0	0	0	0
Otu01061	0	0	0	0	0	0	0	0	0	0	0	0	0	0	0	0	0	0	0	0	0	0	0	0	0	0	0	0
Otu01062	0	0	0	0	0	0	0	0	0	0	0	0	0	0	0	0	0	0	0	0	0	0	0	0	0	0	0	0
Otu01063	0	0	0	0	0	0	0	0	0	0	0	0	0	0	0	0	0	0	0	0	0	0	0	0	0	0	0	0
Otu01064	7	0	0	0	0	1	0	0	0	0	2	1	3	1	0	3	0	0	0	0	0	0	0	0	0	3	9	6
Otu01065	0	0	0	0	0	0	0	0	0	0	0	0	0	0	0	0	0	0	0	0	0	0	0	0	0	0	0	0
Otu01066	22	0	0	0	0	10	0	0	24	0	2	3	3	0	1	0	0	0	0	0	0	0	0	1	0	4	6	5
Otu01067	3	0	0	0	0	3	0	0	0	0	0	0	0	0	2	2	0	0	0	0	0	0	0	0	0	1	4	0
Otu01068	0	0	0	0	0	0	0	0	0	0	0	0	0	0	0	0	0	0	0	0	0	0	0	0	0	0	0	0
Otu01069	4	7	0	0	8	3	0	0	0	1	2	3	2	2	1	2	0	0	0	0	0	0	0	2	0	3	7	10
Otu01070	2	0	0	0	0	2	22	0	0	0	0	0	0	2	2	3	0	0	0	1	0	0	0	0	0	1	0	2
Otu01071	2	0	0	25	3	4	0	34	14	1	0	0	1	1	0	0	0	0	0	0	0	0	0	0	4	2	1	0
Otu01072	0	0	0	0	0	0	0	0	0	0	0	0	0	0	0	0	0	0	0	0	0	0	0	0	0	0	0	0
Otu01073	0	0	0	0	0	0	0	0	0	0	0	0	0	0	0	0	0	0	0	0	0	0	0	0	0	0	0	0
Otu01074	0	0	0	0	0	0	0	0	0	0	0	0	0	0	0	0	0	0	0	0	0	0	0	0	0	0	0	0
Otu01075	0	0	0	0	0	0	0	0	0	0	0	0	0	0	0	0	0	0	0	0	0	0	0	0	0	0	0	0
Otu01076	0	0	0	0	0	0	0	0	0	0	0	0	0	0	0	0	0	0	0	0	0	0	0	0	0	0	0	0
Otu01077	0	0	0	0	0	0	0	0	0	0	0	0	0	0	0	0	0	0	0	0	0	0	0	0	0	0	0	0
Otu01078	0	0	0	0	3	0	0	0	0	0	0	0	0	0	0	0	0	0	0	0	0	0	0	0	0	0	0	0
Otu01079	0	0	0	0	0	0	0	0	0	0	0	0	0	0	0	0	0	0	0	0	0	0	0	0	0	0	0	0
Otu01080	0	0	0	0	0	0	0	0	0	0	0	0	0	0	0	0	0	0	0	0	0	0	0	0	0	0	0	0
Otu01081	0	0	0	0	0	0	0	0	0	0	0	0	0	0	0	0	0	0	0	0	0	0	0	0	0	0	0	0
Otu01082	0	0	0	0	0	0	0	0	0	0	0	0	0	0	0	0	0	0	0	0	0	0	0	0	0	0	0	0
Otu01083	0	0	0	0	0	0	0	0	0	0	0	0	0	0	0	0	0	0	0	0	0	0	0	0	0	0	0	0
Otu01084	0	0	0	0	0	0	0	0	0	0	0	0	0	0	0	0	0	0	0	0	0	0	0	0	0	0	0	0
Otu01085	0	0	0	0	0	0	0	0	0	0	0	0	0	0	0	0	0	0	0	0	0	0	0	0	0	0	0	0
Otu01086	0	0	0	0	0	0	0	0	0	0	0	0	0	0	0	0	0	0	0	0	0	0	0	0	0	0	0	0
Otu01087	0	0	0	0	0	3	0	0	8	0	0	0	1	2	0	0	0	0	0	0	0	0	0	0	0	6	3	2
Otu01088	9	1	21	0	2	9	0	1	19	0	0	4	1	2	1	2	0	0	0	0	0	0	0	0	0	6	7	4
Otu01089	0	0	0	0	0	0	0	0	0	0	0	0	0	0	0	0	0	0	0	0	0	0	0	0	0	0	0	0
Otu01090	0	0	0	0	0	0	0	0	0	0	0	0	0	0	0	0	0	0	0	0	0	0	0	0	0	0	0	0
Otu01091	0	0	0	0	0	0	0	0	0	0	0	0	0	0	0	0	0	0	0	0	0	0	0	0	0	0	0	0
Otu01092	0	0	0	0	0	0	0	0	0	0	0	0	0	0	0	0	0	0	0	0	0	0	0	0	0	0	0	0
Otu01093	0	0	0	0	0	0	0	0	0	0	0	0	0	0	0	0	0	0	0	0	0	0	0	0	0	0	0	0
Otu01094	0	0	0	0	0	0	0	0	0	0	0	0	0	0	0	0	0	0	0	0	0	0	0	0	0	0	0	0
Otu01095	0	0	0	0	0	0	0	0	0	0	0	0	0	0	0	0	0	0	0	0	0	0	0	0	0	0	0	0
Otu01096	0	0	0	0	0	0	0	0	0	0	0	0	0	0	0	0	0	0	0	0	0	0	0	0	0	0	0	0
Otu01097	2	0	0	0	3	1	0	0	0	1	0	0	1	3	0	0	0	0	0	0	0	0	0	0	0	14	10	7
Otu01098	0	0	0	0	0	0	0	0	0	0	0	0	0	0	0	0	0	0	0	0	0	0	0	0	0	0	0	0
Otu01099	0	0	0	0	0	0	0	0	0	0	0	0	0	0	0	0	0	0	0	0	0	0	0	0	0	0	0	0
Otu01100	0	0	0	0	0	0	0	0	0	0	0	0	0	0	0	0	0	0	0	0	0	0	0	0	0	0	0	0
Otu01101	0	0	0	0	0	0	0	0	0	0	0	0	0	0	0	0	0	0	0	0	0	0	0	0	0	0	0	0
Otu01102	0	0	0	0	0	0	0	0	0	0	0	0	0	0	0	0	0	0	0	0	0	0	0	0	0	0	0	0
Otu01103	0	0	0	0	0	0	0	0	0	0	0	0	0	0	0	0	0	0	0	0	0	0	0	0	0	0	0	0
Otu01104	0	0	0	0	0	0	0	0	0	0	0	0	0	0	0	0	0	0	0	0	0	0	0	0	0	0	0	0
Otu01105	3	0	0	0	4	0	0	0	0	0	0	0	0	0	0	0	0	0	0	0	0	0	0	0	0	0	0	0
Otu01106	0	0	0	0	0	0	0	0	0	0	0	0	0	0	0	0	0	0	0	0	0	0	0	0	0	0	0	0
Otu01107	0	0	0	0	0	0	0	0	0	0	0	0	0	0	0	0	0	0	0	0	0	0	0	0	0	0	0	0
Otu01108	0	0	0	0	0	0	0	0	0	0	0	0	0	0	0	0	0	0	0	0	0	0	0	0	0	0	0	0
Otu01109	0	0	0	0	0	0	0	0	0	0	0	0	0	0	0	0	0	0	0	0	0	0	0	0	0	0	0	0
Otu01110	9	6	0	11	1	5	0	0	5	1	2	2	1	3	1	3	0	0	0	2	0	0	0	0	0	5	7	4
Otu01111	2	0	0	0	8	4	0	0	0	1	0	1	1	0	1	4	0	0	0	3	0	0	0	0	0	12	13	13
Otu01112	0	0	0	0	0	0	0	0	0	0	0	0	0	0	0	0	0	0	0	0	0	0	0	0	0	0	0	0
Otu01113	0	0	0	0	0	0	0	0	0	0	0	0	0	0	0	0	0	0	0	0	0	0	0	0	0	0	0	0
Otu01114	0	0	0	0	0	0	0	0	0	0	0	0	0	0	0	0	0	0	0	0	0	0	0	0	0	0	0	0
Otu01115	0	0	0	0	0	1	0	0	0	0	0	0	0	0	0	1	0	0	0	0	0	0	0	0	0	6	5	8
Otu01116	0	0	0	0	0	0	0	0	0	0	0	0	0	0	0	0	0	0	0	0	0	0	0	0	0	0	0	0
Otu01117	0	0	0	0	0	0	0	0	0	0	0	0	0	0	0	0	0	0	0	0	0	0	0	0	0	0	0	0
Otu01118	0	0	0	0	0	0	0	0	0	0	0	0	0	0	0	0	0	0	0	0	0	0	0	0	0	0	0	0
Otu01119	0	0	0	0	0	0	0	0	0	0	0	0	0	0	0	0	0	0	0	0	0	0	0	0	0	0	0	0
Otu01120	0	0	0	0	0	0	0	0	0	0	0	0	0	0	0	0	0	0	0	0	0	0	0	0	0	0	0	0
Otu01121	0	0	0	0	0	0	0	0	0	0	0	0	0	0	0	0	0	0	0	0	0	0	0	0	0	0	0	0
Otu01122	0	0	0	0	0	0	0	0	0	0	0	0	0	0	0	0	0	0	0	0	0	0	0	0	0	0	0	0
Otu01123	1	0	0	0	6	2	0	36	9	1	0	1	0	4	0	0	0	0	0	0	0	0	0	0	0	3	2	1
Otu01124	0	0	0	0	0	0	0	0	0	0	0	0	0	0	0	0	0	0	0	0	0	0	0	0	0	0	0	0
Otu01125	0	0	0	0	0	0	0	0	0	0	0	0	0	0	0	0	0	0	0	0	0	0	0	0	0	0	0	0
Otu01126	0	0	0	0	0	0	0	0	0	0	0	0	0	0	0	0	0	0	0	0	0	0	0	0	0	0	0	0
Otu01127	0	0	0	0	0	0	0	0	0	0	0	0	0	0	0	0	0	0	0	0	0	0	0	0	0	0	0	0
Otu01128	0	0	0	0	0	0	0	0	0	0	0	0	0	0	0	0	0	0	0	0	0	0	0	0	0	0	0	0
Otu01129	0	0	0	0	0	2	0	0	0	0	0	0	0	0	0	0	0	0	0	0	0	0	0	0	0	0	1	0
Otu01130	6	0	0	17	10	0	0	0	1	0	0	0	1	0	0	2	0	0	0	0	0	0	0	0	0	13	10	8
Otu01131	8	0	0	0	0	2	0	0	24	0	0	0	0	0	0	1	0	0	0	8	0	0	0	0	0	2	3	2
Otu01132	0	35	0	0	0	2	0	0	0	0	0	0	1	0	0	0	0	0	0	0	0	0	0	0	0	1	2	1
Otu01133	0	0	0	0	0	0	0	0	0	0	0	0	0	0	0	0	0	0	0	0	0	0	0	0	0	0	0	0
Otu01134	0	0	0	0	0	0	0	0	0	0	0	0	0	0	0	0	0	0	0	0	0	0	0	0	0	0	0	0
Otu01135	0	0	0	0	0	0	0	0	0	0	0	0	0	0	0	0	0	0	0	0	0	0	0	0	0	0	0	0
Otu01136	0	0	0	0	0	0	0	0	0	0	0	0	0	0	0	0	0	0	0	0	0	0	0	0	0	0	0	0
Otu01137	0	0	0	0	0	0	0	0	0	0	0	0	0	0	0	0	0	0	0	0	0	0	0	0	0	0	0	0
Otu01138	0	0	0	0	0	0	0	0	0	0	0	0	0	0	0	0	0	0	0	0	0	0	0	0	0	0	0	0
Otu01139	0	0	0	0	0	0	0	0	0	0	0	0	0	0	0	0	0	0	0	0	0	0	0	0	0	0	0	0
Otu01140	0	0	0	0	0	0	0	0	0	0	0	0	0	0	0	0	0	0	0	0	0	0	0	0	0	0	0	0
Otu01141	0	16	0	0	0	8	0	0	0	0	3	0	1	1	1	1	0	0	0	0	0	0	0	0	0	30	24	19
Otu01142	0	0	0	0	0	0	0	0	0	0	0	0	0	0	0	0	0	0	0	0	0	0	0	0	0	0	0	0
Otu01143	0	0	0	0	0	0	0	0	0	0	0	0	0	0	0	0	0	0	0	0	0	0	0	0	0	0	0	0
Otu01144	0	0	0	0	0	0	0	0	0	0	0	0	0	0	0	0	0	0	0	0	0	0	0	0	0	0	0	0
Otu01145	0	0	0	0	0	0	0	0	0	0	0	0	0	0	0	0	0	0	0	0	0	0	0	0	0	0	0	0
Otu01146	0	0	0	0	0	0	0	0	0	0	0	0	0	0	0	0	0	0	0	0	0	0	0	0	0	0	0	0
Otu01147	0	0	0	0	0	0	0	0	0	0	0	0	0	0	0	0	0	0	0	0	0	0	0	0	0	0	0	0
Otu01148	0	21	0	0	4	3	0	0	7	2	0	3	2	1	1	1	0	0	0	0	0	0	0	0	0	13	24	30
Otu01149	0	0	0	0	0	0	0	0	0	0	0	0	0	0	0	0	0	0	0	0	0	0	0	0	0	0	0	0
Otu01150	0	0	0	0	0	0	0	0	0	0	0	0	0	0	0	0	0	0	0	0	0	0	0	0	0	0	0	0
Otu01151	0	0	0	0	0	0	0	0	0	0	0	0	0	0	0	0	0	0	0	0	0	0	0	0	0	0	0	0
Otu01152	0	0	0	0	0	0	0	0	0	0	0	0	0	0	0	0	0	0	0	0	0	0	0	0	0	0	0	0
Otu01153	0	0	0	0	0	0	0	0	0	0	0	0	0	0	0	0	0	0	0	0	0	0	0	0	0	0	0	0
Otu01154	0	0	0	0	0	0	0	0	0	0	0	0	0	0	0	0	0	0	0	0	0	0	0	0	0	0	0	0
Otu01155	0	0	0	0	0	0	0	0	0	0	0	0	0	0	0	0	0	0	0	0	0	0	0	0	0	0	0	0
Otu01156	2	0	0	0	23	6	0	0	20	1	2	2	2	2	5	3	0	0	0	0	1	0	0	0	0	3	2	0
Otu01157	0	0	0	0	0	0	0	0	0	0	0	0	0	0	0	0	0	0	0	0	0	0	0	0	0	0	0	0
Otu01158	0	0	0	0	0	0	0	0	0	0	0	0	0	0	0	0	0	0	0	0	0	0	0	0	0	0	0	0
Otu01159	0	0	0	0	0	0	0	0	0	0	0	0	0	0	0	0	0	0	0	0	0	0	0	0	0	0	0	0
Otu01160	0	0	0	0	0	0	0	0	0	0	0	0	0	0	0	0	0	0	0	0	0	0	0	0	0	0	0	0
Otu01161	0	0	0	0	0	0	0	0	0	0	0	1	0	0	0	0	0	0	0	0	0	0	0	0	0	2	0	0
Otu01162	0	0	0	0	0	0	0	0	0	0	0	0	0	0	0	0	0	0	0	0	0	0	0	0	0	0	0	0
Otu01163	0	0	0	0	0	0	0	0	0	0	0	0	0	0	0	0	0	0	0	0	0	0	0	0	0	0	0	0
Otu01164	0	0	0	0	0	0	0	0	0	0	0	0	0	0	0	0	0	0	0	0	0	0	0	0	0	0	0	0
Otu01165	0	0	0	0	0	0	0	0	0	0	0	0	0	0	0	0	0	0	0	0	0	0	0	0	0	0	0	0
Otu01166	4	2	0	0	5	1	0	0	0	0	1	0	1	1	1	1	0	0	0	0	0	0	0	0	0	4	6	9
Otu01167	0	0	0	0	0	0	0	0	0	0	0	0	0	0	0	0	0	0	0	0	0	0	0	0	0	0	0	0
Otu01168	0	0	0	0	0	0	0	0	0	0	0	0	0	0	0	0	0	0	0	0	0	0	0	0	0	0	0	0
Otu01169	0	0	0	0	0	0	0	0	0	0	0	0	0	0	0	0	0	0	0	0	0	0	0	0	0	0	0	0
Otu01170	0	0	0	0	0	0	0	0	0	0	0	0	0	0	0	0	0	0	0	0	0	0	0	0	0	0	0	0
Otu01171	0	0	0	0	0	0	0	0	0	0	0	0	0	0	0	0	0	0	0	0	0	0	0	0	0	0	0	0
Otu01172	0	0	0	0	0	0	0	0	0	0	0	0	0	0	0	0	0	0	0	0	0	0	0	0	0	0	0	0
Otu01173	0	0	0	0	0	0	0	0	0	0	0	0	0	0	0	0	0	0	0	0	0	0	0	0	0	0	0	0
Otu01174	0	0	0	0	0	0	0	0	0	0	0	0	0	0	0	0	0	0	0	0	0	0	0	0	0	0	0	0
Otu01175	0	0	0	0	0	0	0	0	0	0	0	0	0	0	0	0	0	0	0	0	0	0	0	0	0	0	0	1
Otu01176	0	0	0	0	0	0	0	0	0	0	0	0	0	0	0	0	0	0	0	0	0	0	0	0	0	0	0	0
Otu01177	0	0	0	0	0	0	0	0	0	0	0	0	0	0	0	0	0	0	0	0	0	0	0	0	0	0	0	0
Otu01178	0	0	0	0	0	0	0	0	0	0	0	0	0	0	0	0	0	0	0	0	0	0	0	0	0	0	0	0
Otu01179	0	0	0	0	0	0	0	0	0	0	0	0	0	0	0	0	0	0	0	0	0	0	0	0	0	0	0	0
Otu01180	0	0	0	0	0	0	0	0	0	0	0	0	0	0	0	0	0	0	0	0	0	0	0	0	0	0	0	0
Otu01181	0	0	103	0	0	0	0	0	0	0	0	0	0	1	0	0	0	0	0	0	0	0	0	0	0	0	0	0
Otu01182	3	0	30	0	0	0	0	0	0	0	1	0	0	0	0	0	0	0	0	0	0	0	0	0	0	2	3	1
Otu01183	0	0	0	0	0	0	0	0	0	0	0	0	0	0	0	0	0	0	0	0	0	0	0	0	0	0	0	0
Otu01184	0	0	0	0	0	0	0	0	0	0	0	0	0	0	0	0	0	0	0	0	0	0	0	0	0	0	0	0
Otu01185	0	0	0	0	0	0	0	0	0	0	0	0	0	0	0	0	0	0	0	0	0	0	0	0	0	0	0	0
Otu01186	0	0	52	0	0	3	0	0	0	0	0	0	1	0	0	0	0	0	0	0	0	0	0	0	0	7	7	12
Otu01187	0	0	0	0	0	0	0	0	0	0	0	0	0	0	0	0	0	0	0	0	0	0	0	0	0	0	0	0
Otu01188	0	0	0	0	0	1	0	0	0	0	0	0	0	0	0	0	0	0	0	0	0	0	0	0	0	0	0	0
Otu01189	0	0	0	0	0	0	0	0	0	0	0	0	0	0	0	0	0	0	0	0	0	0	0	0	0	0	0	0
Otu01190	0	0	0	0	0	0	0	0	0	0	0	0	0	0	0	0	0	0	0	0	0	0	0	0	0	0	0	0
Otu01191	0	0	0	0	0	0	0	0	0	0	0	0	0	0	0	0	0	0	0	0	0	0	0	0	0	0	1	0
Otu01192	11	0	0	0	15	5	0	1	15	2	4	0	6	3	0	1	0	0	0	0	0	0	0	0	0	6	2	9
Otu01193	0	0	0	0	0	0	0	0	0	0	0	0	0	0	0	0	0	0	0	0	0	0	0	0	0	0	0	0
Otu01194	0	0	0	0	0	0	0	0	0	0	0	0	0	0	0	0	0	0	0	0	0	0	0	0	0	0	0	0
Otu01195	0	0	0	0	0	5	0	0	1	0	0	0	0	0	0	0	0	0	0	0	0	0	0	0	0	13	12	16
Otu01196	0	0	0	0	0	0	0	0	0	0	0	0	0	0	0	0	0	0	0	0	0	0	0	0	0	0	0	0
Otu01197	0	0	0	0	0	0	0	0	0	0	0	0	0	0	0	0	0	0	0	0	0	0	0	0	0	0	0	0
Otu01198	0	0	0	0	0	0	0	0	0	0	0	0	0	0	0	0	0	0	0	0	0	0	0	0	0	0	0	0
Otu01199	0	0	0	0	0	0	0	0	0	0	0	0	0	0	0	0	0	0	0	0	0	0	0	0	0	0	0	0
Otu01200	0	0	0	0	0	0	0	0	0	0	0	0	0	0	0	0	0	0	0	0	0	0	0	0	0	0	0	0
Otu01201	0	0	0	0	0	0	0	0	0	0	0	0	0	0	0	0	0	0	0	0	0	0	0	0	0	0	0	0
Otu01202	0	0	0	58	0	0	0	0	0	0	0	0	0	0	2	0	0	0	0	0	0	0	0	0	0	5	11	5
Otu01203	0	0	0	0	0	0	0	0	0	0	0	0	0	0	0	0	0	0	0	0	0	0	0	0	0	0	0	0
Otu01204	0	0	0	0	0	0	0	0	0	0	0	0	0	0	0	0	0	0	0	0	0	0	0	0	0	0	0	0
Otu01205	0	0	0	0	0	0	0	0	0	0	0	0	0	0	0	0	0	0	0	0	0	0	0	0	0	0	0	0
Otu01206	0	0	0	0	0	0	0	0	0	0	0	0	0	0	0	0	0	0	0	0	0	0	0	0	0	0	0	1
Otu01207	0	0	0	0	0	0	0	0	0	0	0	0	0	0	0	0	0	0	0	0	0	0	0	0	0	0	0	0
Otu01208	0	0	0	0	0	0	0	0	0	0	0	0	0	0	0	0	0	0	0	0	0	0	0	0	0	0	0	0
Otu01209	0	0	0	0	0	0	0	0	0	0	0	0	0	0	0	0	0	0	0	0	0	0	0	0	0	0	0	0
Otu01210	0	0	0	0	0	0	0	0	0	0	0	0	0	0	0	0	0	0	0	0	0	0	0	0	0	0	0	0
Otu01211	0	0	0	0	0	0	0	0	0	0	0	0	0	0	0	0	0	4	0	0	0	0	0	0	0	0	0	0
Otu01212	0	0	0	0	0	0	0	0	0	0	0	0	0	0	0	0	0	0	0	0	0	0	0	0	0	0	0	0
Otu01213	0	0	0	0	0	0	0	0	0	0	0	0	0	0	0	0	0	0	0	0	0	0	0	0	0	0	0	0
Otu01214	0	0	0	0	0	0	0	0	0	0	0	0	0	0	0	0	0	0	0	0	0	0	0	0	0	0	0	0
Otu01215	0	0	0	0	0	0	0	0	0	0	0	0	0	0	0	0	0	0	0	0	0	0	0	0	0	0	0	0
Otu01216	0	0	0	0	0	0	0	0	9	0	0	0	0	0	2	1	0	0	0	0	0	0	0	0	1	0	0	0
Otu01217	0	0	0	0	0	0	0	0	0	0	0	0	0	0	0	0	0	0	0	0	0	0	0	0	0	0	0	0
Otu01218	0	0	0	0	0	0	0	0	0	0	0	0	0	0	0	0	0	0	0	0	0	0	0	0	0	0	0	0
Otu01219	0	0	0	0	0	0	0	0	0	0	0	0	0	0	0	0	0	0	0	0	0	0	0	0	0	0	0	0
Otu01220	0	0	0	0	0	0	0	0	0	0	0	0	0	0	0	0	0	0	0	0	0	0	0	0	0	0	0	0
Otu01221	0	0	0	0	0	0	0	0	0	0	0	0	0	0	0	0	0	0	0	0	0	0	0	0	0	0	0	0
Otu01222	0	0	0	0	0	0	0	0	0	0	0	0	0	0	0	0	0	0	0	0	0	0	0	0	0	0	0	0
Otu01223	0	0	0	0	0	0	0	0	0	0	0	0	0	0	0	0	0	0	0	0	0	0	0	0	0	0	0	0
Otu01224	1	0	0	45	0	6	0	0	0	2	0	0	1	0	1	1	0	0	0	0	0	0	0	0	0	10	16	9
Otu01225	8	0	0	0	0	5	0	0	0	0	1	0	3	0	1	1	0	0	0	0	0	0	0	0	0	10	17	14
Otu01226	8	0	0	0	0	6	0	0	13	1	0	1	5	0	4	1	0	0	0	0	0	0	0	0	0	3	8	5
Otu01227	0	0	0	0	0	0	0	0	0	0	0	0	0	0	0	0	0	0	0	0	0	0	0	0	0	0	0	0
Otu01228	0	0	0	0	0	0	0	0	0	0	0	0	0	0	0	0	0	0	0	0	0	0	0	0	0	0	0	0
Otu01229	0	0	0	0	0	0	0	0	0	0	0	0	0	0	0	0	0	0	0	0	0	0	0	0	0	0	0	0
Otu01230	0	0	0	0	0	3	0	0	0	0	0	0	0	0	0	2	0	0	0	0	0	0	0	0	0	4	1	5
Otu01231	0	0	0	0	0	0	0	0	0	0	0	0	0	0	0	0	0	0	0	0	0	0	0	0	0	0	0	0
Otu01232	1	0	0	0	11	0	0	52	0	0	0	2	1	0	0	0	0	0	0	0	0	0	0	0	0	2	5	1
Otu01233	0	0	0	0	0	0	0	0	0	0	0	0	0	0	0	0	0	0	0	0	0	0	0	0	0	0	0	0
Otu01234	0	0	0	0	0	0	0	0	0	0	0	0	0	0	0	0	0	0	0	0	0	0	0	0	0	0	0	0
Otu01235	0	0	0	0	0	0	0	0	0	0	0	0	0	0	0	0	0	0	0	0	0	0	0	0	0	0	0	0
Otu01236	0	0	0	0	0	0	0	0	0	0	0	0	0	0	0	0	0	0	0	0	0	0	0	0	0	0	0	0
Otu01237	0	0	0	0	0	0	0	0	0	0	0	0	0	0	0	0	0	0	0	0	0	0	0	0	0	0	0	0
Otu01238	0	0	0	0	0	0	0	0	0	0	0	0	0	0	0	0	0	0	0	0	0	0	0	0	0	0	0	1
Otu01239	0	0	0	0	0	0	0	0	0	0	0	0	0	0	0	0	0	0	0	0	0	0	0	0	0	0	0	0
Otu01240	0	0	0	0	0	0	0	0	0	0	0	0	0	0	0	0	0	0	0	0	0	0	0	0	0	0	0	0
Otu01241	0	0	0	0	0	0	0	0	0	0	0	0	0	0	0	0	0	0	0	0	0	0	0	0	0	0	0	0
Otu01242	0	0	0	0	0	0	0	0	0	0	0	0	0	0	0	0	0	0	0	0	0	0	0	0	0	0	0	1
Otu01243	0	0	0	0	0	0	0	0	0	0	0	0	0	0	0	0	0	0	0	0	0	0	0	0	0	0	0	0
Otu01244	0	0	0	0	0	0	0	0	0	0	0	0	0	0	0	0	0	0	0	0	0	0	0	0	0	0	0	0
Otu01245	0	0	0	0	0	0	0	0	0	0	0	0	0	0	0	0	0	0	0	0	0	0	0	0	0	0	0	0
Otu01246	1	2	0	0	0	2	1	0	0	0	3	0	1	0	1	0	0	0	0	0	0	0	0	0	0	14	12	14
Otu01247	0	0	0	0	0	0	0	0	0	0	0	0	0	0	0	0	0	0	0	0	0	0	0	0	0	0	0	0
Otu01248	0	0	0	0	0	0	0	0	0	0	0	0	0	0	0	0	0	0	0	0	0	0	0	0	0	0	0	0
Otu01249	0	0	0	0	0	2	0	0	0	0	0	0	2	0	1	0	0	0	0	0	0	0	0	0	0	2	0	6
Otu01250	0	0	0	0	0	0	0	0	0	0	0	0	0	0	0	0	0	0	0	0	0	0	0	0	0	0	0	0
Otu01251	0	0	0	0	0	0	0	0	0	0	0	0	0	0	0	0	0	0	0	0	0	0	0	0	0	0	0	0
Otu01252	0	0	0	0	0	0	0	0	0	0	0	0	0	0	0	0	0	0	0	0	0	0	0	0	0	0	0	0
Otu01253	1	6	0	0	1	4	0	0	3	0	1	2	3	1	1	1	0	0	0	0	0	0	0	0	0	4	13	10
Otu01254	0	0	0	0	0	0	0	0	0	0	0	0	0	0	0	0	0	0	0	0	0	0	0	0	0	0	0	0
Otu01255	0	0	0	0	0	1	0	70	0	0	2	0	1	0	0	0	0	0	0	0	0	0	0	0	0	1	1	2
Otu01256	0	0	0	0	0	0	0	0	0	0	0	0	0	0	0	0	0	0	0	0	0	0	0	0	0	0	0	0
Otu01257	0	8	0	0	0	1	0	0	15	0	4	0	1	1	0	1	0	0	0	0	0	0	0	0	0	9	2	12
Otu01258	0	0	0	0	0	0	0	0	0	0	0	0	0	0	0	0	0	0	0	0	0	0	0	0	0	0	0	0
Otu01259	11	0	0	0	0	5	0	61	0	1	1	1	2	0	0	2	0	0	0	0	0	0	0	0	0	0	0	1
Otu01260	0	0	0	0	0	0	0	0	0	0	0	0	0	0	0	0	0	0	0	0	0	0	0	0	0	0	0	0
Otu01261	0	0	0	0	0	0	0	0	0	0	0	0	0	0	0	0	0	0	0	0	0	0	0	0	0	0	0	0
Otu01262	0	0	0	0	0	0	0	0	0	0	0	0	0	0	0	0	0	0	0	0	0	0	0	0	0	0	0	0
Otu01263	2	26	0	0	0	5	2	0	0	0	0	0	0	0	0	0	0	0	0	0	0	0	0	0	0	4	3	2
Otu01264	0	0	0	0	0	0	0	0	0	0	0	0	0	0	0	0	0	0	0	0	0	0	0	0	0	0	0	0
Otu01265	0	0	0	0	0	0	0	0	0	0	0	0	0	0	0	0	0	0	0	0	0	0	0	0	0	0	0	0
Otu01266	14	0	0	0	4	2	0	0	7	4	5	0	3	5	3	1	0	0	0	0	0	0	0	0	0	2	4	4
Otu01267	0	0	0	0	0	0	0	0	0	0	0	0	0	0	0	0	0	0	0	0	0	0	0	0	0	0	0	0
Otu01268	0	0	0	0	0	0	0	0	0	0	0	0	0	0	0	0	0	0	0	0	0	0	0	0	0	0	0	0
Otu01269	9	0	0	0	5	1	0	0	2	1	1	1	1	0	1	1	0	0	0	0	0	0	0	0	0	3	1	1
Otu01270	2	7	0	0	1	3	0	21	0	0	0	0	1	1	1	1	0	0	0	0	0	0	0	0	2	2	4	3
Otu01271	0	0	0	0	0	0	0	0	0	0	0	0	0	0	0	0	0	0	0	0	0	0	0	0	0	0	0	0
Otu01272	0	0	0	0	0	0	0	0	0	0	0	0	0	0	0	0	0	0	0	0	0	0	0	0	0	0	0	0
Otu01273	0	0	0	0	0	0	0	0	0	0	0	0	0	0	0	0	0	0	0	0	0	0	0	0	0	0	0	0
Otu01274	0	0	0	0	0	0	0	0	0	0	0	0	0	0	0	0	0	0	0	0	0	0	0	0	0	0	0	0
Otu01275	0	0	0	0	0	0	0	0	0	0	0	0	0	0	0	0	0	0	0	0	0	0	0	0	0	0	0	0
Otu01276	0	0	0	0	0	0	0	0	0	0	0	0	0	0	0	0	0	0	0	0	0	0	0	0	0	0	0	0
Otu01277	0	0	0	0	0	0	0	0	0	0	0	0	0	0	0	0	0	0	0	0	0	0	0	0	0	0	0	0
Otu01278	0	0	0	0	0	0	0	0	0	0	0	0	0	0	0	0	0	0	0	0	0	0	0	0	0	0	0	0
Otu01279	0	0	0	0	0	0	0	0	0	0	0	0	0	0	0	0	0	0	0	0	0	0	0	0	0	0	0	0
Otu01280	1	0	0	0	0	2	0	0	0	0	0	0	0	0	0	0	0	0	0	0	0	0	0	0	0	3	3	4
Otu01281	0	0	0	0	0	0	0	0	0	0	0	0	0	0	0	0	0	0	0	0	0	0	0	0	0	0	0	0
Otu01282	0	0	0	0	0	0	0	0	0	0	0	0	0	0	0	0	0	0	0	0	0	0	0	0	0	0	0	0
Otu01283	0	0	0	0	0	0	0	0	0	0	0	0	0	0	0	0	0	0	0	0	0	0	0	0	0	0	0	0
Otu01284	0	0	0	0	0	0	0	0	0	0	0	0	0	0	0	0	0	0	0	0	0	0	0	0	0	0	0	0
Otu01285	0	0	0	0	0	0	0	0	0	0	0	0	0	0	0	0	0	0	0	0	0	0	0	0	0	0	0	0
Otu01286	0	0	0	0	0	0	0	0	0	0	0	0	0	0	0	0	0	0	0	0	0	0	0	0	0	0	0	0
Otu01287	0	0	0	0	0	0	0	0	0	0	0	0	0	0	0	0	0	0	0	0	0	0	0	0	0	0	0	0
Otu01288	0	0	0	0	0	0	0	0	0	0	0	0	0	0	0	0	0	0	0	0	0	0	0	0	0	0	0	0
Otu01289	0	0	0	0	0	0	0	0	0	0	0	0	0	0	0	0	0	0	0	0	0	0	0	0	0	1	0	0
Otu01290	0	0	0	0	0	0	0	0	0	0	0	0	0	0	0	0	0	0	0	0	0	0	0	0	0	0	0	0
Otu01291	0	0	0	0	0	0	0	0	0	0	0	0	0	0	0	0	0	0	0	0	0	0	0	0	0	0	0	0
Otu01292	0	0	0	0	0	0	0	0	0	0	0	0	0	0	0	0	0	0	0	0	0	0	0	0	0	0	0	0
Otu01293	0	0	0	0	0	0	0	0	0	0	0	0	0	0	0	0	0	0	0	0	0	0	0	0	0	0	0	0
Otu01294	0	0	0	0	0	0	0	0	0	0	0	0	0	0	0	0	0	0	0	0	0	0	0	0	0	0	0	0
Otu01295	0	0	0	0	0	0	0	0	0	0	0	0	0	0	0	0	0	0	0	0	0	0	0	0	0	0	0	0
Otu01296	0	0	0	0	0	0	0	0	0	0	0	0	0	0	0	0	0	0	0	0	0	0	0	0	0	0	0	0
Otu01297	0	0	0	0	0	0	268	0	0	0	0	0	0	0	0	0	0	0	0	0	0	0	0	0	0	0	0	0
Otu01298	0	0	0	0	0	0	0	0	0	0	0	0	0	0	0	0	0	0	0	0	0	0	0	0	0	0	0	0
Otu01299	0	0	0	0	0	0	0	0	0	0	0	0	0	0	0	0	0	0	0	0	0	0	0	0	0	0	0	0
Otu01300	0	0	0	0	0	0	0	0	0	0	0	0	0	0	0	0	0	0	0	0	0	0	0	0	0	0	0	0
Otu01301	0	0	0	0	0	0	0	0	0	0	0	0	0	0	0	0	0	0	0	0	0	0	0	0	0	0	0	0
Otu01302	2	1	0	0	8	3	0	11	7	1	1	0	0	0	1	3	0	0	0	0	0	0	0	0	0	6	7	10
Otu01303	0	0	0	0	0	0	0	0	0	0	0	0	0	0	0	0	0	0	0	0	0	0	0	0	0	0	0	0
Otu01304	0	0	0	0	0	0	0	0	0	0	0	0	0	0	0	0	0	0	0	0	0	0	0	0	0	0	0	0
Otu01305	0	0	0	0	0	0	0	0	0	0	0	0	0	0	0	0	0	0	0	0	0	0	0	0	0	0	0	0
Otu01306	0	0	0	0	0	0	0	0	0	0	0	0	0	0	0	0	0	0	0	0	0	0	0	0	0	0	0	0
Otu01307	0	0	0	0	0	0	0	0	0	0	0	0	0	0	0	0	0	0	0	0	0	0	0	0	0	1	0	1
Otu01308	0	0	0	0	0	0	0	0	0	0	0	0	0	0	0	0	0	0	0	0	0	0	0	0	0	0	0	0
Otu01309	0	0	0	0	0	0	0	0	0	0	0	0	0	0	0	0	0	0	0	0	0	0	0	0	0	0	0	0
Otu01310	5	0	0	9	3	4	0	25	0	0	3	0	0	1	3	0	0	0	0	0	0	0	0	0	0	5	3	5
Otu01311	0	0	0	0	0	0	0	0	0	0	0	0	0	0	0	0	0	0	0	0	0	0	0	0	0	0	0	0
Otu01312	0	0	0	0	0	0	0	0	0	0	0	0	0	0	0	0	0	0	0	0	0	0	0	0	0	0	0	0
Otu01313	0	0	0	0	0	0	0	0	0	0	0	0	0	0	0	0	0	0	0	0	0	0	0	0	0	3	0	1
Otu01314	0	0	0	0	0	0	0	0	0	0	0	0	0	0	0	0	0	0	0	0	0	0	0	0	0	3	0	2
Otu01315	0	0	0	0	0	0	0	0	0	0	0	0	0	0	0	0	0	0	0	0	0	0	0	0	0	0	0	0
Otu01316	0	0	0	0	0	0	0	0	0	0	0	0	0	0	0	0	0	0	0	0	0	0	0	0	0	0	0	0
Otu01317	0	0	0	0	0	0	0	0	0	0	0	0	0	0	0	0	0	0	0	0	0	0	0	0	0	0	0	0
Otu01318	0	0	0	0	0	0	0	0	0	0	0	0	0	0	0	0	0	0	0	0	0	0	0	0	0	0	0	0
Otu01319	0	0	0	0	0	0	0	0	0	0	0	0	0	0	0	0	0	0	0	0	0	0	0	0	0	0	0	0
Otu01320	0	0	0	0	0	0	0	0	0	0	0	0	0	0	0	0	0	0	0	0	0	0	0	0	0	0	0	0
Otu01321	0	0	0	0	0	0	0	0	0	0	0	0	0	0	0	0	0	0	0	0	0	0	0	0	0	0	0	0
Otu01322	0	0	0	0	0	0	0	0	0	0	0	0	0	0	0	0	0	0	0	0	0	0	0	0	0	0	0	0
Otu01323	0	0	0	0	0	0	0	0	0	0	0	0	0	0	0	0	0	0	0	0	0	0	0	0	0	0	0	0
Otu01324	0	0	0	0	0	0	0	0	0	0	0	0	0	0	0	0	0	0	0	0	0	0	0	0	0	0	0	0
Otu01325	0	0	0	0	0	0	0	0	0	0	0	0	0	0	0	0	0	0	0	0	0	0	0	0	0	0	0	0
Otu01326	0	0	0	0	0	0	0	0	0	0	0	0	0	0	0	0	0	0	0	0	0	0	0	0	0	0	1	1
Otu01327	0	0	0	0	0	0	0	0	0	0	0	0	0	0	0	0	0	0	0	0	0	0	0	0	0	0	0	0
Otu01328	0	0	0	0	0	0	0	0	0	0	0	0	0	0	0	0	0	0	0	0	0	0	0	0	0	0	0	0
Otu01329	0	0	0	0	0	0	0	0	0	0	0	0	0	0	0	0	0	0	0	0	0	0	0	0	0	0	0	0
Otu01330	0	0	0	0	0	0	0	0	0	0	0	0	0	0	0	0	0	0	0	0	0	0	0	0	0	0	0	0
Otu01331	0	0	0	0	0	1	0	0	0	0	0	0	2	0	3	2	0	0	0	1	0	0	0	0	0	4	6	5
Otu01332	0	0	0	0	0	0	0	0	0	0	0	0	0	0	0	0	0	0	0	0	0	0	0	0	0	0	0	0
Otu01333	0	0	0	0	0	0	0	0	0	0	0	0	0	0	0	0	0	0	0	0	0	0	0	0	0	0	0	0
Otu01334	0	0	0	0	0	0	0	0	0	0	0	0	0	0	0	0	0	0	0	0	0	0	0	0	0	0	0	0
Otu01335	0	0	0	0	0	0	0	0	0	0	0	0	0	0	0	0	0	0	0	0	0	0	0	0	0	0	0	0
Otu01336	0	0	0	0	0	6	0	0	0	1	0	0	2	0	2	3	0	0	0	0	0	0	0	0	0	18	20	22
Otu01337	0	0	0	0	0	0	0	0	0	0	0	0	0	0	0	0	0	0	0	0	0	0	0	0	0	0	0	0
Otu01338	0	0	0	0	0	0	0	0	0	0	0	0	0	0	0	0	0	0	0	0	0	0	0	0	0	1	3	1
Otu01339	0	0	0	0	0	0	0	0	0	0	0	0	0	0	0	0	0	0	0	0	0	0	0	0	0	0	0	0
Otu01340	0	0	0	0	0	0	0	0	0	0	0	0	0	0	0	0	0	0	0	0	0	0	0	0	0	0	0	0
Otu01341	0	0	0	0	0	0	0	0	0	0	0	0	0	0	0	0	0	0	0	0	0	0	0	0	0	0	0	0
Otu01342	0	0	0	0	0	0	0	0	0	0	0	0	0	0	0	0	0	0	0	0	0	0	0	0	0	0	0	0
Otu01343	0	0	0	0	0	0	0	0	0	0	0	0	1	0	0	0	0	0	0	0	0	0	0	0	0	2	2	7
Otu01344	0	0	0	0	0	0	0	0	0	0	0	0	0	0	0	0	0	0	0	0	0	0	0	0	0	0	0	0
Otu01345	0	0	0	0	0	0	0	0	0	0	0	0	0	0	0	0	0	0	0	0	0	0	0	0	0	0	0	0
Otu01346	0	0	0	0	0	0	0	0	0	0	0	0	0	0	0	0	0	0	0	0	0	0	0	0	0	0	0	0
Otu01347	0	0	0	0	0	0	0	0	0	0	0	0	0	0	0	0	0	0	0	0	0	0	0	0	0	0	0	0
Otu01348	0	0	0	0	0	3	0	0	0	0	1	0	0	0	0	1	0	0	0	0	0	0	0	0	0	3	1	1
Otu01349	0	0	0	0	6	1	0	0	0	1	2	0	0	0	0	0	0	0	0	0	0	0	0	0	0	1	4	7
Otu01350	23	0	0	0	0	5	0	0	0	0	1	1	0	0	3	0	0	0	0	0	0	0	0	0	0	5	6	11
Otu01351	0	0	0	0	0	0	0	0	0	0	0	0	0	0	0	0	0	0	0	0	0	0	0	0	0	0	0	0
Otu01352	0	0	0	0	0	0	0	0	0	0	0	0	0	0	0	0	0	0	0	0	0	0	0	0	0	0	0	0
Otu01353	0	0	0	0	0	0	0	0	0	0	0	0	0	0	0	0	0	0	0	0	0	0	0	0	0	0	0	0
Otu01354	0	0	0	0	0	0	0	0	0	0	0	0	0	0	0	0	0	0	0	0	0	0	0	0	0	0	0	0
Otu01355	0	0	0	0	0	0	0	0	0	0	0	0	0	0	0	0	0	0	0	0	0	0	0	0	0	0	0	0
Otu01356	0	0	0	0	0	0	0	0	0	0	0	0	0	0	0	0	0	0	0	0	0	0	0	0	0	0	0	0
Otu01357	5	34	0	0	1	0	0	3	4	0	0	0	1	0	1	1	0	0	0	0	1	0	0	0	0	5	3	6
Otu01358	0	0	0	0	0	0	0	0	0	0	0	0	0	0	0	0	0	0	0	0	0	0	0	0	0	0	0	0
Otu01359	0	0	0	0	0	0	0	0	0	0	0	0	0	0	0	0	0	0	0	0	0	0	0	0	0	0	0	0
Otu01360	0	0	0	0	0	1	0	0	0	0	0	0	0	0	0	0	0	0	0	0	0	0	0	0	0	0	2	1
Otu01361	0	0	0	0	0	0	0	0	0	0	0	0	0	0	0	0	0	0	0	0	0	0	0	0	0	0	0	0
Otu01362	0	0	0	0	0	0	0	0	0	0	0	0	0	0	0	0	0	0	0	0	0	0	0	0	0	0	0	0
Otu01363	0	0	0	0	0	0	0	0	0	20	6	3	36	1	15	9	0	0	0	0	0	0	0	0	0	0	0	0
Otu01364	0	0	0	0	0	0	0	53	0	1	0	0	0	0	0	0	0	0	0	0	0	0	0	0	0	3	0	0
Otu01365	0	0	0	0	0	0	0	0	0	0	0	0	0	0	0	0	0	0	0	0	0	0	0	0	0	0	0	0
Otu01366	0	0	0	0	0	0	0	0	0	0	0	0	0	0	0	0	0	0	0	0	0	0	0	0	0	0	0	0
Otu01367	0	0	0	0	0	4	0	0	0	0	0	0	0	0	1	0	0	0	0	0	0	0	0	0	0	5	1	6
Otu01368	0	0	0	0	0	0	0	0	0	0	0	0	0	0	0	0	0	0	0	0	0	0	0	0	0	0	0	0
Otu01369	0	0	0	0	0	0	0	0	0	0	0	0	0	0	0	0	0	0	0	0	0	0	0	0	0	0	0	0
Otu01370	0	0	0	0	0	0	0	0	0	0	0	0	0	0	0	0	0	0	0	0	0	0	0	0	0	0	0	0
Otu01371	0	0	0	0	0	0	0	0	0	0	0	0	0	0	0	0	0	0	0	0	0	0	0	0	0	0	0	0
Otu01372	0	0	0	0	0	2	0	0	0	1	2	0	1	0	1	0	0	0	0	0	0	0	0	0	2	0	0	0
Otu01373	0	0	0	0	0	0	0	0	0	0	0	0	0	0	0	0	0	0	0	0	0	0	0	0	0	0	0	0
Otu01374	0	0	0	0	0	0	0	0	0	0	0	0	0	0	0	0	0	0	0	0	0	0	0	0	0	0	1	0
Otu01375	0	0	0	0	0	0	0	0	0	0	0	0	0	0	0	0	0	0	0	0	0	0	0	0	0	0	0	0
Otu01376	0	0	0	0	0	0	0	0	0	0	0	0	0	0	0	0	0	0	0	0	0	0	0	0	0	0	0	0
Otu01377	0	0	0	0	0	0	0	0	0	0	0	0	0	0	0	0	0	0	0	0	0	0	0	0	0	0	0	0
Otu01378	0	0	0	0	0	0	0	0	0	0	0	0	0	0	0	0	0	0	0	0	0	0	0	0	0	0	0	0
Otu01379	0	0	0	0	0	0	0	0	0	0	0	0	0	0	0	0	0	0	0	0	0	0	0	0	0	0	0	0
Otu01380	0	0	0	28	0	0	0	0	0	1	2	2	4	2	4	3	0	0	0	0	0	0	0	0	0	0	0	0
Otu01381	0	0	0	0	0	4	0	0	0	0	0	0	4	0	3	5	0	0	0	0	0	0	0	0	0	5	12	2
Otu01382	0	0	0	0	0	0	0	0	0	0	0	0	0	0	0	0	0	0	0	0	0	0	0	0	0	0	0	0
Otu01383	0	0	0	0	0	0	0	0	0	0	0	0	0	0	0	0	0	0	0	0	0	0	0	0	0	0	0	0
Otu01384	0	0	0	0	0	0	0	0	0	0	0	0	0	0	0	0	0	0	0	0	0	0	0	0	0	0	0	0
Otu01385	0	0	0	0	0	0	0	0	0	0	0	0	0	0	0	0	0	0	0	0	0	0	0	0	0	0	0	0
Otu01386	0	0	0	0	0	0	0	0	0	0	0	0	0	0	0	0	0	0	0	0	0	0	0	0	0	0	0	1
Otu01387	4	13	0	0	0	5	0	0	0	0	0	0	1	0	1	0	0	0	0	0	0	0	0	0	0	11	7	10
Otu01388	0	0	0	0	0	0	0	0	0	0	0	0	0	0	0	0	0	0	0	0	0	0	0	0	0	0	0	0
Otu01389	0	0	0	0	0	0	0	0	0	0	0	0	0	0	0	0	0	0	0	0	0	0	0	0	0	0	0	0
Otu01390	0	0	0	0	0	0	0	0	0	0	0	0	0	0	0	0	0	0	0	0	0	0	0	0	0	0	0	0
Otu01391	0	0	0	0	0	0	0	0	0	0	0	0	0	0	0	0	0	0	0	0	0	0	0	0	0	0	0	0
Otu01392	0	0	0	0	0	0	0	0	0	0	0	0	0	0	0	0	0	0	0	0	0	0	0	0	0	0	0	0
Otu01393	0	0	0	0	0	0	0	0	0	0	0	0	0	0	0	0	0	0	0	0	0	0	0	0	0	0	0	0
Otu01394	0	0	0	0	0	0	0	0	0	0	0	0	0	0	0	0	0	0	0	0	0	0	0	0	0	0	0	0
Otu01395	0	0	0	0	0	0	0	0	0	0	0	0	0	0	0	0	0	0	0	0	0	0	0	0	0	0	0	0
Otu01396	0	0	0	0	0	0	0	0	0	0	0	0	0	0	0	0	0	0	0	0	0	0	0	0	0	0	0	0
Otu01397	0	0	0	0	0	0	0	0	0	0	0	0	0	0	0	0	0	0	0	0	0	0	0	0	0	1	1	0
Otu01398	0	0	0	0	0	8	0	19	4	2	0	0	2	2	1	1	0	0	0	0	0	0	0	0	0	6	2	6
Otu01399	0	0	0	0	0	0	0	0	0	0	0	0	0	0	0	0	0	0	0	0	0	0	0	0	0	0	0	0
Otu01400	0	0	0	0	0	0	0	0	0	0	0	0	0	0	0	0	0	0	0	0	0	0	0	0	0	0	0	0
Otu01401	0	0	0	0	0	0	0	0	0	0	0	0	0	0	0	0	0	0	0	0	0	0	0	0	0	0	0	0
Otu01402	3	0	0	0	9	5	0	0	8	3	1	1	3	1	0	0	0	0	0	0	0	0	0	0	0	7	2	7
Otu01403	0	2	0	0	0	5	0	0	20	2	12	0	1	2	0	2	0	0	0	0	0	0	0	0	0	10	5	4
Otu01404	0	0	0	0	0	0	0	0	0	0	0	0	0	0	0	0	0	0	0	0	0	0	0	0	0	0	0	0
Otu01405	0	0	0	0	0	0	0	0	0	0	0	0	0	0	0	0	0	0	0	0	0	0	0	0	0	0	0	0
Otu01406	0	0	0	0	0	0	0	0	0	0	0	0	0	0	0	0	0	0	0	0	0	0	0	0	0	0	0	0
Otu01407	0	0	0	0	0	0	0	0	0	0	0	0	0	0	0	0	0	0	0	0	0	0	0	0	0	0	0	0
Otu01408	0	0	0	0	0	0	0	0	0	0	0	0	0	0	0	0	0	0	0	0	0	0	0	0	0	0	0	0
Otu01409	10	0	0	0	4	4	1	0	0	0	0	2	2	1	0	0	0	0	0	0	0	0	0	0	0	8	15	9
Otu01410	0	0	0	0	0	0	0	0	0	0	0	0	0	0	0	0	0	0	0	0	0	0	0	0	0	0	0	0
Otu01411	0	0	0	0	0	0	0	0	0	0	0	0	0	0	0	0	0	0	0	0	0	0	0	0	0	0	0	0
Otu01412	0	0	0	0	0	0	0	0	0	0	0	0	0	0	0	0	0	0	0	0	0	0	0	0	0	0	0	0
Otu01413	0	0	0	0	0	0	0	0	0	0	0	0	0	0	0	0	0	0	0	0	0	0	0	0	0	0	0	0
Otu01414	0	0	0	0	0	0	0	0	0	0	0	0	0	0	0	0	0	0	0	0	0	0	0	0	0	0	0	0
Otu01415	0	0	0	0	0	0	0	0	0	0	0	0	0	0	0	0	0	0	0	0	0	0	0	0	0	0	0	1
Otu01416	0	0	0	0	0	0	0	0	0	0	0	0	0	0	0	0	0	0	0	0	0	0	0	0	0	0	0	0
Otu01417	0	0	0	0	0	0	0	0	0	0	0	0	0	0	0	0	0	0	0	0	0	0	0	0	0	0	0	0
Otu01418	0	0	0	0	0	0	0	0	0	0	0	0	0	0	0	0	0	0	0	0	0	0	0	0	0	0	0	0
Otu01419	0	0	0	0	0	0	0	0	0	0	0	0	0	0	0	0	0	0	0	0	0	0	0	0	0	0	0	0
Otu01420	0	0	0	0	0	1	0	0	0	0	0	0	0	0	0	0	0	0	0	0	0	0	0	0	0	2	1	1
Otu01421	0	0	0	0	0	0	0	0	0	0	0	0	0	0	0	0	0	0	0	0	0	0	0	0	0	0	0	0
Otu01422	0	0	0	0	0	0	0	0	0	0	0	0	0	0	0	0	0	0	0	0	0	0	0	0	0	0	0	0
Otu01423	0	0	0	0	0	0	0	0	0	0	0	0	0	0	0	0	0	0	0	0	0	0	0	0	0	0	0	0
Otu01424	0	0	0	0	0	0	0	0	0	0	0	0	0	0	0	0	0	0	0	0	0	0	0	0	0	0	0	0
Otu01425	0	0	0	0	0	0	0	0	0	0	0	0	0	0	0	0	0	0	0	0	0	0	0	0	0	0	0	0
Otu01426	0	0	0	0	0	0	0	0	0	0	0	0	2	0	0	1	0	0	0	0	0	0	0	0	0	10	2	4
Otu01427	0	0	0	0	0	0	0	0	0	0	0	0	0	0	0	0	0	0	0	0	0	0	0	0	0	0	0	0
Otu01428	0	0	0	0	0	0	0	0	0	0	0	0	0	0	0	0	0	0	0	0	0	0	0	0	0	0	0	0
Otu01429	0	0	0	0	0	0	0	0	0	0	0	0	0	0	0	0	0	0	0	0	0	0	0	0	0	0	0	0
Otu01430	0	0	0	0	0	0	0	0	0	0	0	0	0	0	0	0	0	0	0	0	0	0	0	0	0	0	0	0
Otu01431	0	0	0	0	0	1	0	0	0	0	0	0	0	0	0	0	0	0	0	0	0	0	0	0	0	4	1	3
Otu01432	0	0	0	0	0	0	0	0	0	0	0	0	0	0	0	0	0	0	0	0	0	0	0	0	0	0	0	0
Otu01433	0	0	0	0	0	0	0	0	0	0	0	0	0	0	0	0	0	0	0	0	0	0	0	0	0	0	0	0
Otu01434	0	0	0	0	0	0	0	0	0	0	0	0	0	0	0	0	0	0	0	0	0	0	0	0	0	0	0	0
Otu01435	0	0	0	0	0	0	0	0	0	0	0	0	0	0	0	0	0	0	0	0	0	0	0	0	0	0	0	0
Otu01436	0	0	0	0	0	0	0	0	0	0	0	0	0	0	0	0	0	0	0	0	0	0	0	0	7	0	0	0
Otu01437	0	0	0	0	0	0	0	0	0	0	0	0	0	0	0	0	0	0	0	0	0	0	0	0	0	0	0	0
Otu01438	0	0	0	0	0	0	0	0	0	0	0	0	0	0	0	0	0	0	0	0	0	0	0	0	0	0	0	0
Otu01439	0	0	0	0	0	0	0	0	0	0	0	0	0	0	0	0	0	0	0	0	0	0	0	0	0	0	0	0
Otu01440	12	0	0	12	4	3	0	3	8	0	1	6	2	2	0	1	0	0	0	0	0	0	0	0	0	5	4	3
Otu01441	0	0	0	0	0	1	0	0	0	0	1	0	0	1	0	0	0	0	0	0	0	0	0	0	0	0	1	1
Otu01442	1	0	0	3	2	3	0	0	0	0	3	0	2	0	3	2	0	0	0	0	0	0	0	0	0	16	10	16
Otu01443	8	0	0	0	0	1	0	0	2	0	1	0	2	0	3	2	0	0	0	0	0	0	0	0	0	1	0	0
Otu01444	4	0	0	0	0	0	0	0	0	0	0	0	0	0	0	0	0	0	0	0	0	0	0	0	0	1	2	3
Otu01445	0	0	0	0	0	0	0	0	0	0	0	0	0	0	0	0	0	0	0	0	0	0	0	0	0	0	0	0
Otu01446	0	0	0	0	0	0	0	51	0	1	0	0	2	0	0	0	0	0	0	0	0	0	0	0	0	0	0	0
Otu01447	0	0	0	0	0	0	0	0	0	0	0	0	0	0	0	0	0	0	0	0	0	0	0	0	0	0	0	0
Otu01448	0	0	0	0	0	0	0	0	0	0	0	0	0	0	0	0	0	0	0	0	0	0	0	0	0	0	0	0
Otu01449	0	0	0	0	0	0	0	0	0	0	0	0	0	0	0	0	0	0	0	0	0	0	0	0	0	0	0	0
Otu01450	0	0	0	0	0	0	0	0	0	0	0	0	0	0	0	0	0	0	0	0	0	0	0	0	0	0	0	0
Otu01451	0	33	0	0	0	6	2	0	0	1	0	0	0	0	0	0	0	0	0	0	0	0	0	0	0	1	7	3
Otu01452	0	0	0	0	0	0	0	0	0	0	0	0	0	0	0	0	0	0	0	0	0	0	0	0	0	0	0	0
Otu01453	0	0	0	0	0	0	0	0	0	0	0	0	0	0	0	0	0	0	0	0	0	0	0	0	0	0	0	0
Otu01454	0	0	0	0	0	0	0	0	0	0	0	0	0	0	0	0	0	0	0	0	0	0	0	0	0	0	0	0
Otu01455	3	0	0	0	0	0	0	6	12	0	2	0	0	1	0	2	0	0	0	0	0	0	0	0	0	3	4	6
Otu01456	5	0	0	32	15	0	0	18	1	0	2	0	0	1	0	0	0	0	0	0	0	0	0	0	0	1	1	2
Otu01457	3	0	0	0	0	0	0	0	0	0	0	0	0	0	0	0	0	0	0	0	0	0	0	0	0	0	1	0
Otu01458	0	0	0	0	0	0	0	0	0	0	0	0	0	0	0	0	0	0	0	0	0	0	0	0	0	0	0	0
Otu01459	0	0	0	0	0	0	0	0	0	0	0	0	0	0	0	0	0	0	0	0	0	0	0	0	0	0	0	0
Otu01460	0	0	0	0	0	0	0	0	0	0	0	0	0	0	0	0	0	0	0	0	0	0	0	0	0	0	0	0
Otu01461	0	0	0	0	0	0	0	0	0	0	0	0	0	0	0	0	0	0	0	0	0	0	0	0	0	0	0	0
Otu01462	0	0	0	0	0	0	0	0	0	0	0	0	0	0	0	0	0	0	0	0	0	0	0	0	0	0	0	0
Otu01463	2	5	51	0	0	0	1	0	11	0	0	0	1	0	0	0	0	0	0	0	0	0	0	0	0	3	1	0
Otu01464	3	0	0	0	10	3	0	0	9	0	0	1	0	0	0	0	0	0	0	0	0	0	0	0	0	8	8	6
Otu01465	4	0	0	2	7	17	0	0	13	0	5	0	3	3	0	1	0	0	0	0	0	0	0	0	0	4	2	6
Otu01466	0	0	0	0	0	0	0	0	0	0	0	0	0	0	0	0	0	0	0	0	0	0	0	0	0	0	0	0
Otu01467	0	0	0	0	0	0	0	0	0	0	0	0	0	0	0	0	0	0	0	0	0	0	0	0	0	0	0	0
Otu01468	0	0	0	0	0	0	0	0	0	0	0	0	0	0	0	0	0	0	0	0	0	0	0	0	0	0	0	0
Otu01469	0	0	0	0	0	0	0	0	0	0	0	0	0	0	0	0	0	0	0	0	0	0	0	0	0	0	0	0
Otu01470	0	0	0	0	0	0	0	0	0	0	0	0	0	0	0	0	0	0	83	0	0	0	0	0	0	0	0	0
Otu01471	0	0	0	0	0	0	0	0	0	0	0	0	0	0	0	0	0	0	0	0	0	0	0	0	0	0	0	0
Otu01472	0	0	0	0	0	0	0	0	0	0	0	0	0	0	0	0	0	0	0	0	0	0	0	0	0	0	0	0
Otu01473	6	0	0	0	6	3	0	21	2	2	3	1	0	2	0	0	0	0	0	0	0	0	0	0	0	2	2	4
Otu01474	0	0	0	0	0	0	0	0	0	0	0	0	0	0	0	0	0	0	0	0	0	0	0	0	0	0	0	0
Otu01475	0	0	0	0	0	0	0	0	0	0	0	0	0	0	0	0	0	0	0	0	0	0	0	0	0	0	0	0
Otu01476	4	0	0	0	0	0	0	0	0	1	0	0	0	0	0	0	0	0	0	0	0	0	0	0	0	2	1	0
Otu01477	0	0	0	0	0	0	0	0	0	0	0	0	0	0	0	0	0	0	0	0	0	0	0	0	0	0	0	0
Otu01478	0	0	0	0	0	0	0	0	0	0	0	0	0	0	0	0	0	0	0	0	0	0	0	0	0	0	1	0
Otu01479	0	0	0	0	0	0	0	0	0	0	0	0	0	0	0	0	0	0	0	0	0	0	0	0	0	0	0	0
Otu01480	0	0	0	0	0	0	0	0	0	0	0	0	0	0	0	0	0	0	0	0	0	0	0	0	0	0	0	0
Otu01481	0	0	0	0	0	0	0	0	0	0	0	0	0	0	0	0	0	0	0	0	0	0	0	0	0	0	0	0
Otu01482	0	0	0	0	0	0	0	0	0	0	0	0	0	0	0	0	0	0	0	0	0	0	0	0	0	0	0	0
Otu01483	0	0	0	0	0	0	0	0	0	0	0	0	0	0	0	0	0	0	0	0	0	0	0	0	0	0	0	0
Otu01484	0	0	0	0	0	0	0	0	0	0	0	0	0	0	0	0	0	0	0	0	0	0	0	0	0	0	0	0
Otu01485	0	0	0	0	0	0	0	0	0	0	0	0	0	0	0	0	0	0	0	0	0	0	0	0	0	0	0	0
Otu01486	0	0	0	0	0	0	0	0	0	0	0	0	0	0	0	0	0	0	0	0	0	0	0	0	0	0	0	0
Otu01487	0	0	0	0	0	0	0	0	0	0	0	0	0	0	0	0	0	16	0	0	0	0	0	0	0	0	0	0
Otu01488	0	0	0	68	0	1	0	0	0	0	0	0	0	0	0	0	0	0	0	0	0	0	0	0	0	2	0	2
Otu01489	0	0	0	0	0	0	0	0	0	0	0	0	0	0	0	0	0	0	0	0	0	0	0	0	0	0	0	0
Otu01490	0	0	0	0	0	0	0	0	0	0	0	0	0	0	0	0	0	0	0	0	0	0	0	0	0	0	0	0
Otu01491	0	0	0	0	0	0	0	0	0	0	0	0	0	0	0	0	0	0	0	0	0	0	0	0	0	0	0	0
Otu01492	0	0	0	0	0	0	0	0	0	0	0	0	0	0	0	0	0	0	0	0	0	0	0	0	0	0	0	0
Otu01493	0	0	0	0	0	0	0	0	0	0	0	0	0	0	0	0	0	0	0	0	0	0	0	0	0	0	0	0
Otu01494	0	0	0	0	0	1	0	0	0	0	0	0	0	0	0	0	0	0	0	0	0	0	0	0	0	3	2	1
Otu01495	0	0	0	0	0	0	0	0	0	0	0	0	0	0	0	0	0	0	0	0	0	0	0	0	0	0	0	0
Otu01496	0	0	0	0	0	0	0	45	0	2	2	0	0	0	2	3	0	0	0	0	0	0	0	0	0	1	0	0
Otu01497	0	0	0	0	0	0	0	0	0	0	0	0	0	0	0	0	0	0	0	0	0	0	0	0	0	0	1	0
Otu01498	0	0	0	0	0	0	0	0	0	0	0	0	0	0	0	0	0	0	0	0	0	0	0	0	0	0	0	0
Otu01499	0	0	0	0	0	0	0	0	0	0	0	0	0	0	0	0	0	0	0	0	0	0	0	0	0	0	0	0
Otu01500	0	0	0	0	0	0	0	0	0	0	0	0	0	0	0	0	0	0	0	0	0	0	0	0	0	0	0	0
Otu01501	0	0	0	0	0	0	0	0	0	0	0	0	0	0	0	0	0	0	0	0	0	0	0	0	0	0	0	0
Otu01502	0	0	0	10	0	3	0	0	0	1	1	0	0	0	0	2	0	0	0	0	0	0	0	0	0	1	4	1
Otu01503	0	0	0	0	0	4	0	0	0	0	0	0	2	0	0	0	0	0	0	0	0	0	0	0	0	2	1	2
Otu01504	0	0	0	0	0	0	0	0	0	0	0	0	0	0	0	0	0	0	0	0	0	0	0	0	0	0	0	0
Otu01505	0	0	0	0	0	0	0	0	0	0	0	0	0	0	0	0	0	0	0	0	0	0	0	0	0	0	0	0
Otu01506	0	0	0	0	0	0	0	0	0	0	0	0	0	0	0	0	0	0	0	0	0	0	0	0	0	0	0	0
Otu01507	0	0	0	0	0	0	0	0	0	0	0	0	0	0	0	0	0	0	0	0	0	0	0	0	0	0	0	0
Otu01508	5	0	0	0	0	4	0	3	4	0	1	1	0	2	1	1	0	0	0	0	0	0	0	0	0	4	1	3
Otu01509	1	9	0	0	0	2	0	30	0	0	0	0	1	1	0	0	0	0	0	0	0	0	0	0	0	2	0	6
Otu01510	0	0	0	0	0	0	0	0	0	0	0	0	0	0	0	0	0	0	0	0	0	0	0	0	0	0	0	0
Otu01511	0	0	0	0	0	0	0	0	0	0	0	0	0	0	0	0	0	0	0	0	0	0	0	0	0	0	0	0
Otu01512	0	0	0	0	0	0	0	0	0	0	0	0	0	0	0	0	0	0	0	0	0	0	0	0	0	0	0	0
Otu01513	0	0	0	0	0	0	0	0	0	0	0	0	0	0	0	0	0	0	0	0	0	0	0	0	0	0	0	0
Otu01514	0	0	0	0	0	0	0	0	0	0	0	0	0	0	0	0	0	0	0	0	0	0	0	0	0	0	0	0
Otu01515	0	0	0	0	0	0	0	0	0	0	0	0	0	0	0	0	0	0	0	0	0	0	0	0	0	0	0	0
Otu01516	0	0	0	0	0	0	0	0	0	0	0	0	0	1	0	0	0	0	0	0	0	0	0	0	0	2	0	1
Otu01517	0	0	0	0	0	0	0	0	0	0	0	0	0	0	0	0	0	0	0	0	0	0	0	0	0	0	0	0
Otu01518	0	0	0	0	0	0	0	0	0	0	0	0	0	0	0	0	0	0	0	0	0	0	0	0	0	0	0	0
Otu01519	0	0	0	0	0	0	0	0	0	0	0	0	0	0	0	0	0	0	0	0	0	0	0	0	0	0	0	0
Otu01520	0	0	0	0	0	0	0	0	0	0	0	0	0	0	0	0	0	0	0	0	0	0	0	0	0	0	0	0
Otu01521	0	0	0	0	0	0	0	0	0	0	0	0	0	0	0	0	0	0	0	0	0	0	0	0	0	0	0	0
Otu01522	0	0	0	0	0	0	0	0	0	0	0	0	0	0	0	0	0	0	0	0	0	0	0	0	0	0	0	0
Otu01523	0	0	0	0	0	0	0	0	0	0	0	0	0	0	0	0	0	0	0	0	0	0	0	0	0	0	0	0
Otu01524	0	0	0	0	0	0	0	0	0	0	0	0	0	0	0	0	0	0	0	0	0	0	0	0	0	0	0	0
Otu01525	0	0	0	0	0	0	0	0	0	0	0	0	0	0	0	0	0	0	0	0	0	0	0	0	0	0	0	0
Otu01526	0	0	0	0	0	0	0	0	0	0	0	0	0	0	0	0	0	0	0	0	0	0	0	0	0	0	0	0
Otu01527	0	0	0	0	0	0	0	0	0	0	0	0	0	0	0	0	0	0	0	0	0	0	0	0	0	0	0	0
Otu01528	0	0	0	0	0	0	0	0	0	0	0	0	0	0	0	0	0	0	0	0	0	0	0	0	0	0	0	0
Otu01529	0	0	0	0	0	0	0	0	0	0	1	0	0	0	0	0	0	0	0	0	0	0	0	0	0	1	1	1
Otu01530	0	0	0	0	0	0	0	0	0	0	0	0	0	0	0	0	0	0	0	0	0	0	0	0	0	0	0	0
Otu01531	9	28	0	0	0	3	0	0	0	0	1	0	0	1	1	0	0	0	0	0	0	0	0	0	0	2	4	0
Otu01532	0	0	0	0	0	0	0	0	0	0	0	0	0	0	0	0	0	0	0	0	0	0	0	0	0	1	0	0
Otu01533	0	0	0	0	0	3	0	0	0	0	0	0	0	0	0	0	0	0	0	0	0	0	0	0	0	3	2	0
Otu01534	0	0	0	0	0	0	0	0	0	0	0	0	0	0	0	0	0	0	0	0	0	0	0	0	0	0	0	0
Otu01535	0	0	0	0	0	0	0	0	0	0	0	0	0	0	0	0	0	0	0	0	0	0	0	0	0	0	0	0
Otu01536	0	0	0	0	0	0	0	0	0	0	0	0	0	0	0	0	0	0	0	0	0	0	0	0	0	0	0	0
Otu01537	0	0	0	0	0	0	0	0	0	0	0	0	0	0	0	0	0	0	0	0	0	0	0	0	0	1	0	1
Otu01538	0	0	0	0	0	0	0	0	0	0	0	0	0	0	0	0	0	0	0	0	0	0	0	0	0	0	1	0
Otu01539	0	0	0	0	0	0	0	0	0	0	0	0	0	0	0	0	0	0	0	0	0	0	0	0	0	0	0	0
Otu01540	0	0	0	0	0	0	0	0	0	0	0	0	0	0	0	0	0	0	0	0	0	0	0	0	0	0	0	0
Otu01541	2	0	0	0	1	1	0	0	0	0	0	0	0	0	1	0	0	0	0	0	0	0	0	0	0	2	3	5
Otu01542	0	0	0	0	0	0	0	0	0	0	0	0	0	0	0	0	0	0	0	0	0	0	0	0	0	0	0	0
Otu01543	0	0	0	0	0	0	0	0	0	0	0	0	0	0	0	0	0	0	0	0	0	0	0	0	0	0	0	0
Otu01544	0	0	0	0	0	0	0	0	0	0	0	0	0	0	0	0	0	0	0	0	0	0	0	0	0	0	0	0
Otu01545	0	0	0	0	0	0	0	0	0	0	0	0	0	0	0	0	0	0	0	0	0	0	0	0	0	0	0	0
Otu01546	0	0	0	0	0	0	0	0	0	0	0	0	0	0	0	0	0	0	0	0	0	0	0	0	0	0	0	0
Otu01547	0	0	0	0	0	0	0	0	0	0	0	0	0	0	0	0	0	0	0	0	0	0	0	0	0	0	0	0
Otu01548	0	0	0	0	0	0	0	0	0	0	0	0	0	0	0	0	0	0	0	0	0	0	0	0	0	0	0	0
Otu01549	0	0	0	0	0	0	0	0	0	0	0	0	0	0	0	0	0	0	0	0	0	0	0	0	14	0	0	0
Otu01550	0	0	0	0	0	0	0	0	0	0	0	0	0	0	0	0	0	0	0	0	0	0	0	0	0	0	0	0
Otu01551	0	0	0	0	0	0	0	0	0	0	0	0	0	0	0	0	0	0	0	0	0	0	0	0	0	0	0	0
Otu01552	0	0	0	25	0	0	0	0	0	0	0	0	0	1	0	1	0	0	0	0	0	0	0	0	0	2	2	0
Otu01553	0	0	0	0	0	0	0	0	0	0	0	0	0	0	0	0	0	0	0	0	0	0	0	0	0	0	0	0
Otu01554	0	0	0	0	0	0	0	0	0	0	0	0	0	0	0	0	0	0	0	0	0	0	0	0	0	0	0	0
Otu01555	0	0	0	0	0	0	0	0	0	0	0	0	0	0	0	0	0	0	0	0	0	0	0	0	0	0	0	0
Otu01556	0	0	0	0	0	0	0	0	0	0	0	0	0	0	0	0	0	0	0	0	0	0	0	0	0	0	0	0
Otu01557	0	0	0	0	0	1	0	0	0	0	0	0	0	0	0	0	0	0	0	0	0	0	0	0	0	2	0	1
Otu01558	0	0	0	0	0	1	0	0	0	0	1	0	1	0	0	0	0	0	0	0	0	0	0	0	0	1	4	2
Otu01559	0	0	0	0	0	0	0	0	0	0	0	0	0	0	0	0	0	0	0	0	0	0	0	0	0	0	1	0
Otu01560	0	0	0	0	0	0	0	0	0	0	0	0	0	0	0	0	0	0	0	0	0	0	0	0	0	0	0	0
Otu01561	0	0	0	0	0	0	0	0	0	0	0	0	0	0	0	0	0	0	0	0	0	0	0	0	0	0	0	0
Otu01562	0	0	0	0	0	0	0	0	0	0	0	0	0	0	0	0	0	0	0	0	0	0	0	0	0	0	0	0
Otu01563	0	0	0	0	0	0	0	0	0	0	0	0	0	0	0	0	0	0	0	0	0	0	0	0	0	0	0	0
Otu01564	0	0	0	0	0	0	0	0	0	0	0	0	0	0	0	0	0	0	0	0	0	0	0	0	0	0	0	0
Otu01565	0	0	0	0	0	0	0	0	0	0	0	0	0	0	0	0	0	0	0	0	0	0	0	0	0	0	0	0
Otu01566	0	0	0	0	0	0	0	0	0	0	0	0	0	0	0	0	0	0	0	0	0	0	0	0	0	0	0	0
Otu01567	0	0	0	0	0	0	0	0	0	0	0	0	0	0	0	0	0	0	0	0	0	0	0	0	0	0	0	0
Otu01568	0	0	0	0	0	0	0	0	0	0	0	0	0	0	0	0	0	0	0	0	0	0	0	0	0	0	0	0
Otu01569	0	0	0	0	0	0	0	0	0	0	0	0	0	0	0	0	0	0	0	0	0	0	0	0	0	0	0	0
Otu01570	0	0	0	0	0	0	0	0	0	0	0	0	0	0	0	0	0	0	0	0	0	0	0	0	0	0	0	0
Otu01571	2	0	0	0	0	3	0	0	6	1	1	0	3	0	7	4	0	0	0	1	0	0	12	0	0	5	7	4
Otu01572	0	0	0	0	0	0	0	0	0	0	0	0	0	1	0	0	0	0	0	0	0	0	0	0	0	1	0	1
Otu01573	0	0	0	0	0	0	0	0	0	0	0	0	0	0	0	0	0	0	0	0	0	0	0	0	0	0	0	0
Otu01574	0	0	0	0	0	0	0	0	0	0	0	0	0	0	0	0	0	0	0	0	0	0	0	0	0	0	0	0
Otu01575	0	0	0	0	0	0	0	0	0	0	0	0	0	0	0	0	0	0	0	0	0	0	0	0	0	0	0	0
Otu01576	0	0	0	0	0	0	0	0	0	0	0	0	0	0	0	0	0	0	0	0	0	0	0	0	0	0	0	0
Otu01577	0	0	0	0	0	0	0	0	0	0	0	0	0	0	0	0	0	0	0	0	0	0	0	0	0	0	0	0
Otu01578	0	0	0	0	0	0	0	0	0	0	0	0	0	0	0	0	0	0	0	0	0	0	0	0	0	0	0	0
Otu01579	0	0	0	0	0	0	0	0	0	0	0	0	0	0	0	0	0	0	0	0	0	0	0	0	0	0	0	0
Otu01580	0	0	0	0	0	0	0	0	0	0	0	0	0	0	0	0	0	0	0	0	0	0	0	0	0	0	0	0
Otu01581	0	0	0	0	0	0	0	0	10	0	0	0	0	0	0	0	0	0	0	0	0	0	0	0	0	1	1	0
Otu01582	0	0	0	0	0	0	0	0	0	0	0	0	0	0	2	1	0	0	0	0	0	0	0	0	0	2	1	0
Otu01583	0	0	0	0	0	0	0	0	0	0	0	0	0	0	0	0	0	0	0	0	0	0	0	0	0	0	0	0
Otu01584	1	0	0	40	0	1	0	0	0	0	0	0	0	1	0	0	0	0	0	0	0	0	0	0	0	5	5	1
Otu01585	0	0	0	0	0	0	0	0	0	0	0	0	0	0	0	0	0	0	0	0	0	0	0	0	0	0	0	0
Otu01586	0	0	0	0	0	0	0	0	0	0	0	0	0	0	0	0	0	0	0	0	0	0	0	0	0	0	0	0
Otu01587	0	0	0	0	0	0	0	0	0	0	0	0	0	0	0	0	0	0	0	0	0	0	0	0	0	0	0	0
Otu01588	0	0	0	0	0	0	0	0	0	0	0	0	0	0	0	0	0	0	0	0	0	0	0	0	0	0	0	0
Otu01589	0	0	0	0	0	0	0	0	0	0	0	0	0	0	0	0	0	0	0	0	0	0	0	0	0	0	0	0
Otu01590	0	0	0	0	0	0	0	0	0	0	0	0	0	0	0	0	0	0	0	0	0	0	0	0	0	0	0	0
Otu01591	0	0	0	0	0	0	0	0	0	0	0	0	0	0	0	0	0	0	0	0	0	0	0	0	0	0	0	0
Otu01592	0	0	0	0	0	0	0	0	0	0	0	0	0	0	0	0	0	0	0	0	0	0	0	0	0	0	0	0
Otu01593	0	0	0	0	0	0	0	0	0	0	0	0	0	0	0	0	0	0	0	0	0	0	0	0	0	0	0	0
Otu01594	0	0	0	0	0	0	0	0	0	0	0	0	0	0	0	0	0	0	0	0	0	0	0	0	0	0	0	0
Otu01595	0	0	0	0	0	0	0	0	0	0	0	0	0	0	0	0	0	0	0	0	0	0	0	0	0	1	0	0
Otu01596	0	0	0	0	0	0	0	0	0	0	0	0	0	0	0	0	0	0	0	0	0	0	0	0	0	0	0	0
Otu01597	0	0	0	0	0	0	0	0	0	0	0	0	0	0	0	0	0	0	0	0	0	0	0	0	0	0	0	0
Otu01598	0	0	0	0	0	0	0	0	0	0	0	0	0	0	0	0	0	0	0	0	0	0	0	0	0	0	0	0
Otu01599	0	0	0	0	0	0	0	0	0	0	0	0	0	0	0	0	0	0	0	0	0	0	0	0	0	0	0	0
Otu01600	0	0	0	0	0	0	0	0	0	0	0	0	0	0	0	0	0	0	0	0	0	0	0	0	0	0	0	0
Otu01601	2	0	0	0	0	1	0	0	0	0	0	0	2	0	1	1	0	0	0	0	0	0	0	0	0	10	10	4
Otu01602	0	0	0	0	0	0	0	0	0	0	0	0	0	0	0	0	0	0	0	0	0	0	0	0	0	0	0	0
Otu01603	0	0	0	0	0	0	0	0	0	0	0	0	0	0	0	0	0	0	0	0	0	0	0	0	0	0	0	0
Otu01604	0	0	0	0	0	0	0	0	0	0	0	0	0	0	0	0	0	0	0	0	0	0	0	0	0	0	0	0
Otu01605	0	0	0	0	0	0	0	0	0	0	0	0	0	0	0	0	0	0	0	0	0	0	0	0	0	0	0	0
Otu01606	0	0	0	0	0	0	0	0	0	0	0	0	0	0	0	0	0	0	0	0	0	0	0	0	0	0	0	0
Otu01607	1	7	0	0	0	6	0	0	0	2	0	0	1	1	0	0	0	0	0	0	0	0	0	0	0	12	6	10
Otu01608	0	0	0	0	0	0	0	0	0	0	0	0	0	0	0	0	0	0	0	0	0	0	0	0	0	0	0	0
Otu01609	0	0	0	0	0	0	0	0	0	0	0	0	0	0	0	0	0	0	0	0	0	0	0	0	0	0	0	0
Otu01610	0	0	0	0	0	0	0	0	0	0	0	0	0	0	0	0	0	0	0	0	0	0	0	0	0	0	0	0
Otu01611	0	0	0	0	0	0	0	0	0	0	0	0	0	0	0	0	0	0	0	0	0	0	0	0	0	0	0	0
Otu01612	0	0	0	0	0	0	0	0	0	0	0	0	0	0	0	0	0	0	0	0	0	0	0	0	0	0	0	0
Otu01613	0	0	0	0	0	0	0	0	0	0	0	0	0	0	0	0	0	0	0	0	0	0	0	0	0	0	0	0
Otu01614	0	0	0	0	0	0	0	0	0	0	0	0	0	0	0	0	0	0	0	0	0	0	0	0	0	0	0	0
Otu01615	0	0	0	0	0	0	0	13	0	0	0	0	0	0	0	0	0	0	0	0	0	0	0	0	0	4	2	4
Otu01616	0	0	0	0	0	0	0	0	0	0	0	0	0	0	0	0	0	0	0	0	0	0	0	0	0	0	0	0
Otu01617	0	0	0	0	0	0	0	0	0	0	0	0	0	0	0	0	0	0	0	0	0	0	0	0	0	0	0	0
Otu01618	0	0	0	0	0	0	0	0	0	0	0	0	0	0	0	0	0	0	0	0	0	0	0	0	0	0	0	0
Otu01619	0	0	0	0	0	0	0	0	0	0	0	0	0	0	0	0	0	0	0	0	0	0	0	0	0	0	0	0
Otu01620	0	0	0	0	0	0	0	0	0	0	0	0	0	0	0	0	0	0	0	0	0	0	0	0	0	0	0	0
Otu01621	0	0	0	0	0	0	0	0	0	0	0	0	0	0	0	0	0	0	0	0	0	0	0	0	0	0	0	0
Otu01622	0	0	0	0	0	0	0	0	0	0	0	0	0	0	0	0	0	0	0	0	0	0	0	0	0	0	0	0
Otu01623	0	7	0	0	0	0	0	0	2	0	0	0	3	1	3	0	0	0	0	0	0	0	0	0	0	10	11	3
Otu01624	0	0	0	0	0	0	0	0	0	0	0	0	0	0	0	0	0	0	0	0	0	0	0	0	0	0	0	0
Otu01625	0	0	0	0	0	0	0	0	0	0	0	0	0	0	0	0	0	0	0	0	0	0	0	0	0	0	0	0
Otu01626	0	0	0	0	0	0	0	0	0	0	0	0	0	0	0	0	0	0	0	0	0	0	0	0	0	0	0	0
Otu01627	0	0	0	0	0	0	0	0	0	0	0	0	0	0	0	0	0	0	0	0	0	0	0	0	0	0	0	0
Otu01628	0	0	0	0	0	0	0	0	0	0	0	0	0	0	0	0	0	0	0	0	0	0	0	0	0	0	0	0
Otu01629	0	0	0	0	0	0	0	0	0	0	0	0	0	0	0	0	0	0	0	0	0	0	0	0	0	0	0	0
Otu01630	4	0	0	0	9	0	0	7	15	0	1	0	0	0	1	0	0	0	0	0	1	0	0	0	0	2	1	2
Otu01631	0	0	0	0	0	0	0	0	0	0	0	0	0	0	0	0	0	0	0	0	0	0	0	0	0	0	0	0
Otu01632	0	0	0	0	0	0	0	0	0	0	0	0	0	0	0	0	0	0	0	0	0	0	0	0	0	0	0	0
Otu01633	0	0	0	0	0	0	0	0	0	0	0	0	0	0	0	0	0	0	0	0	0	0	0	0	0	0	0	0
Otu01634	0	0	0	0	0	0	0	0	0	0	0	0	0	0	0	0	0	0	0	0	0	0	0	0	0	0	0	0
Otu01635	0	0	0	0	0	0	0	0	0	0	0	0	0	0	0	0	0	0	0	0	0	0	0	0	0	0	2	2
Otu01636	0	0	0	0	0	0	0	0	0	0	0	0	0	0	0	0	0	0	0	0	0	0	0	0	0	0	0	0
Otu01637	0	0	0	0	0	0	0	0	0	0	0	0	0	0	0	0	0	0	0	0	0	0	0	0	0	0	0	0
Otu01638	0	0	0	0	0	0	0	0	0	0	0	0	0	0	0	0	0	0	0	0	0	0	0	0	0	0	0	0
Otu01639	0	0	0	0	0	0	0	0	0	0	0	0	0	0	0	0	0	0	0	0	0	0	0	0	0	0	0	0
Otu01640	0	0	0	0	0	0	0	0	0	0	0	0	0	0	0	0	0	0	0	0	0	0	0	0	0	0	0	0
Otu01641	0	0	0	0	3	5	0	0	5	0	1	0	3	1	0	0	0	0	0	0	0	0	0	0	0	5	6	6
Otu01642	0	0	0	0	0	0	0	0	0	0	0	0	0	0	0	0	0	0	0	0	0	0	0	0	0	0	0	0
Otu01643	0	0	0	0	0	0	0	0	0	0	0	0	0	0	0	0	0	0	0	0	0	0	0	0	0	0	0	0
Otu01644	0	0	0	0	0	0	0	0	0	0	0	0	0	0	0	0	0	0	0	0	0	0	0	0	0	0	0	0
Otu01645	0	0	0	0	0	0	0	0	0	0	0	0	0	0	0	0	0	0	0	0	0	0	0	0	0	0	0	0
Otu01646	0	0	0	0	0	0	0	0	0	0	0	0	0	0	0	0	0	0	0	0	0	0	0	0	0	0	0	0
Otu01647	0	0	0	0	0	0	0	0	0	0	0	0	0	0	0	0	0	0	0	0	0	0	0	0	0	0	0	0
Otu01648	0	0	0	0	0	0	0	0	0	0	0	0	0	0	0	0	0	0	0	0	0	0	0	0	0	0	0	0
Otu01649	0	0	0	0	29	0	0	0	0	0	1	0	0	0	0	0	0	0	0	0	0	0	0	0	0	1	1	1
Otu01650	0	0	0	0	0	0	0	0	0	0	0	0	0	0	0	0	0	0	0	0	0	0	0	0	0	0	0	0
Otu01651	0	0	0	0	0	0	0	0	0	0	0	0	0	0	0	0	0	0	0	0	0	0	0	0	0	0	0	0
Otu01652	0	0	0	0	0	0	0	0	0	0	0	0	0	0	0	0	0	0	0	0	0	0	0	0	0	0	0	0
Otu01653	0	0	0	0	0	0	0	0	0	0	0	0	0	0	0	0	0	0	0	0	0	0	0	0	0	0	0	0
Otu01654	0	0	0	0	0	0	0	0	0	0	0	0	0	0	0	0	0	0	0	0	0	0	0	0	0	0	0	0
Otu01655	0	0	0	0	0	0	0	0	0	0	0	0	0	0	0	0	0	0	0	0	0	0	0	0	0	0	0	0
Otu01656	0	0	0	0	0	0	0	0	0	0	0	0	0	0	0	0	0	0	0	0	0	0	0	0	0	0	0	0
Otu01657	0	0	0	0	0	0	0	0	0	0	0	0	0	0	0	0	0	0	0	0	0	0	0	0	0	0	0	0
Otu01658	0	0	0	0	0	0	0	0	0	0	0	0	0	0	0	0	0	0	0	0	0	0	0	0	0	0	0	0
Otu01659	0	0	0	0	0	0	0	0	0	0	0	0	0	0	0	0	0	0	0	0	0	0	0	0	0	0	0	0
Otu01660	0	0	0	0	0	0	0	0	0	0	0	0	0	0	0	0	0	0	0	0	0	0	0	0	0	0	0	0
Otu01661	0	0	0	0	0	0	0	0	0	0	0	0	0	0	0	0	0	0	0	0	0	0	0	0	0	0	0	0
Otu01662	0	0	0	0	0	0	0	0	0	0	0	0	0	0	0	0	0	0	0	0	0	0	0	0	0	0	0	0
Otu01663	3	1	0	0	8	4	0	2	3	0	0	0	1	0	0	1	0	0	0	0	0	0	0	0	0	7	6	8
Otu01664	0	0	0	0	0	0	0	0	0	0	0	0	0	0	1	0	0	0	0	0	0	0	0	0	0	0	1	0
Otu01665	0	0	0	0	0	0	0	0	0	0	0	0	0	0	0	0	0	0	0	0	0	0	0	0	0	0	1	0
Otu01666	3	0	0	0	0	0	0	0	0	0	0	0	0	0	0	0	0	0	0	0	0	0	0	0	0	3	2	6
Otu01667	0	0	0	0	0	0	0	0	0	0	0	0	0	0	0	0	0	0	0	0	0	0	0	0	0	0	0	0
Otu01668	0	0	0	0	0	0	0	0	0	0	0	0	0	0	0	0	0	0	0	0	0	0	0	0	0	0	0	0
Otu01669	0	0	0	0	0	0	0	0	0	0	0	0	0	0	0	0	0	0	0	0	0	0	0	0	0	0	0	0
Otu01670	3	0	0	0	0	0	0	0	0	0	0	0	0	0	0	0	0	0	0	0	0	0	0	0	0	0	1	1
Otu01671	2	0	0	0	21	3	0	0	5	3	2	0	0	5	1	0	0	0	0	0	0	0	0	0	0	6	2	3
Otu01672	0	0	0	0	0	0	0	0	0	0	0	0	0	0	0	0	0	0	0	0	0	0	0	0	0	0	0	0
Otu01673	0	0	0	0	0	0	0	0	0	0	0	0	0	0	0	0	0	0	0	0	0	0	0	0	0	0	0	0
Otu01674	0	0	0	0	0	0	0	0	0	0	0	0	0	0	0	0	0	0	0	0	0	0	0	0	0	0	0	0
Otu01675	0	0	0	0	0	0	0	0	0	0	0	0	0	0	0	0	0	0	0	0	0	0	0	0	0	0	0	0
Otu01676	0	0	0	0	0	0	0	0	0	0	0	0	0	0	0	0	0	0	0	0	0	0	0	0	0	0	0	0
Otu01677	0	0	0	0	0	0	0	0	0	0	0	0	0	0	0	0	0	0	0	0	0	0	0	0	0	0	0	0
Otu01678	3	0	0	0	4	0	12	0	0	0	2	0	0	1	1	0	0	0	0	0	0	0	0	0	0	5	8	1
Otu01679	0	0	0	0	0	0	0	0	0	0	0	0	0	0	0	0	0	0	0	0	0	0	0	0	0	0	1	0
Otu01680	0	0	0	0	0	0	0	0	0	0	0	0	0	0	0	0	0	0	0	0	0	0	0	0	0	0	0	0
Otu01681	0	0	0	0	0	0	0	5	0	0	0	0	0	0	0	0	0	0	0	0	0	0	0	0	0	0	1	1
Otu01682	0	0	0	0	0	0	0	0	0	0	0	0	0	0	0	0	0	0	0	0	0	0	0	0	0	0	0	0
Otu01683	0	0	0	0	0	0	0	0	0	0	0	0	0	0	0	0	0	0	0	0	0	0	0	0	0	0	0	0
Otu01684	0	0	0	0	0	0	0	0	0	0	0	0	0	0	0	0	0	0	0	0	0	0	0	0	0	1	1	1
Otu01685	0	0	0	0	0	0	0	0	0	0	0	0	0	0	0	0	0	0	0	0	0	0	0	0	0	0	0	0
Otu01686	0	0	0	0	0	0	0	0	0	0	0	0	0	0	0	0	0	0	0	0	0	0	0	0	0	0	0	0
Otu01687	0	0	0	0	0	0	0	0	0	0	0	0	0	0	0	0	0	0	0	0	0	0	0	0	0	0	0	0
Otu01688	0	0	0	0	0	0	0	0	0	0	0	0	0	0	0	0	0	0	0	0	0	0	0	0	0	0	0	0
Otu01689	0	0	0	0	0	0	0	0	0	0	0	0	0	0	0	0	0	0	0	0	0	0	0	0	0	0	0	0
Otu01690	0	0	0	0	0	0	0	0	0	0	0	0	0	0	0	0	0	0	0	0	0	0	0	0	0	0	0	0
Otu01691	0	0	0	0	0	0	0	0	0	0	0	0	0	0	0	0	0	0	0	0	0	0	0	0	0	0	0	0
Otu01692	0	0	0	0	0	0	0	0	0	0	0	0	0	0	0	0	0	0	0	0	0	0	0	0	0	0	0	0
Otu01693	0	0	0	0	0	0	0	0	0	0	0	0	0	0	0	0	0	0	0	0	0	0	0	0	0	2	0	0
Otu01694	8	2	0	0	5	6	0	0	0	3	1	0	0	3	1	6	0	0	0	0	0	0	0	0	0	10	5	6
Otu01695	0	0	0	0	0	0	0	0	0	0	0	0	0	0	0	0	0	0	0	0	0	0	0	0	0	0	0	0
Otu01696	0	0	0	0	0	0	0	0	0	0	0	0	0	0	0	0	0	0	0	0	0	0	0	0	0	0	0	0
Otu01697	0	0	0	0	0	0	0	0	0	0	0	0	0	0	0	0	0	0	0	0	0	0	0	0	0	0	0	0
Otu01698	0	0	0	0	0	0	0	0	0	0	0	0	0	0	0	0	0	0	0	0	0	0	0	0	0	0	0	0
Otu01699	0	0	0	0	0	0	0	0	0	0	0	0	0	0	0	0	0	0	0	0	0	0	0	0	0	0	0	0
Otu01700	0	0	0	0	0	4	0	0	0	0	0	1	0	0	1	0	0	0	0	0	0	0	0	0	0	1	1	2
Otu01701	0	0	0	0	0	0	0	0	0	0	0	0	0	0	0	0	0	0	0	0	0	0	0	0	0	0	0	0
Otu01702	0	0	0	0	0	0	0	0	0	0	0	0	0	0	0	0	0	0	0	0	0	0	0	0	0	0	0	1
Otu01703	0	0	0	0	0	0	0	0	0	0	0	0	0	0	0	0	0	0	0	0	0	0	0	0	0	0	0	0
Otu01704	0	0	0	0	0	0	0	0	0	0	0	0	0	0	0	0	0	0	0	0	0	0	0	0	0	0	0	0
Otu01705	0	0	0	0	0	0	0	0	0	0	0	0	0	0	0	0	0	0	0	0	0	0	0	0	0	0	0	0
Otu01706	3	0	0	0	13	7	0	0	0	3	3	0	0	2	0	0	0	0	0	0	0	0	0	0	0	7	3	1
Otu01707	0	0	0	0	0	0	0	0	0	0	0	0	0	0	0	0	0	0	0	0	0	0	0	0	0	0	0	0
Otu01708	0	0	0	0	0	0	0	0	0	0	0	0	0	0	0	0	0	0	0	0	0	0	0	0	0	0	0	0
Otu01709	0	0	0	0	0	0	0	0	0	0	0	0	0	0	0	0	0	0	0	0	0	0	0	0	0	0	1	0
Otu01710	0	0	0	0	0	0	0	0	0	0	0	0	0	0	0	0	0	0	0	0	0	0	0	0	0	0	0	0
Otu01711	0	0	0	0	0	0	0	0	0	0	0	0	0	0	0	0	0	0	0	0	0	0	0	0	0	0	0	0
Otu01712	0	1	0	0	0	0	0	9	12	0	1	4	0	0	2	5	0	0	0	0	0	0	0	0	0	4	8	7
Otu01713	0	0	0	0	0	0	0	0	0	0	0	0	0	0	0	0	0	0	0	0	0	0	0	0	0	0	0	0
Otu01714	0	0	0	0	0	0	0	0	0	0	0	0	0	0	0	0	0	0	0	0	0	0	0	0	0	0	0	0
Otu01715	0	0	0	0	0	0	0	0	0	0	0	0	0	0	0	0	0	0	0	0	0	0	0	0	0	0	0	0
Otu01716	0	0	0	0	0	0	0	0	0	0	0	0	0	0	0	0	0	0	0	0	0	0	0	0	0	0	0	0
Otu01717	0	0	0	0	0	0	0	0	0	0	0	0	0	0	0	0	0	0	0	0	0	0	0	0	0	0	0	0
Otu01718	0	0	0	0	0	0	0	0	0	0	0	0	0	0	0	0	0	0	0	0	0	0	0	0	0	0	0	0
Otu01719	0	0	0	0	13	1	0	0	0	0	1	1	0	1	1	1	0	0	0	0	0	0	0	0	0	10	20	13
Otu01720	1	0	0	0	0	4	0	0	0	1	0	0	0	0	0	0	0	0	0	0	0	0	0	0	0	17	11	8
Otu01721	0	0	0	0	0	3	0	0	0	1	0	3	0	0	2	0	0	0	0	2	0	0	0	0	0	7	3	8
Otu01722	0	0	0	0	0	0	0	0	0	0	0	0	0	0	0	0	0	0	0	0	0	0	0	0	0	0	0	0
Otu01723	0	0	0	0	0	0	0	0	0	0	0	0	0	0	0	0	0	0	0	0	0	0	0	0	0	0	0	0
Otu01724	0	0	0	0	0	0	0	0	0	0	0	0	0	0	0	0	0	0	0	0	0	0	0	0	0	0	0	0
Otu01725	0	0	0	0	0	0	0	0	0	0	0	0	0	0	0	0	0	0	0	0	0	0	0	0	0	0	0	0
Otu01726	0	0	0	0	0	0	0	0	0	0	0	0	0	0	0	0	0	0	0	0	0	0	0	0	0	0	0	0
Otu01727	0	0	0	0	0	0	0	0	0	0	0	0	0	0	0	0	0	0	0	0	0	0	0	0	0	0	0	0
Otu01728	0	0	0	0	0	0	0	0	0	0	0	0	0	0	0	0	0	0	0	0	0	0	0	0	0	0	0	0
Otu01729	0	0	0	0	0	0	0	0	0	0	0	0	0	0	0	0	0	0	0	0	0	0	0	0	0	0	0	0
Otu01730	0	0	0	0	0	0	0	0	0	0	0	0	0	0	0	0	0	0	0	0	0	0	0	0	0	0	0	0
Otu01731	0	0	0	0	0	0	0	0	0	0	0	0	0	0	0	0	0	0	0	0	0	0	0	0	0	0	0	0
Otu01732	0	0	0	0	0	0	0	0	0	0	0	0	0	0	0	0	0	0	0	0	0	0	0	0	0	0	0	0
Otu01733	0	0	0	0	0	0	0	0	0	0	0	0	0	0	0	0	0	0	0	0	0	0	0	0	0	0	0	0
Otu01734	6	0	0	0	24	8	0	0	0	0	3	0	1	0	1	0	0	0	0	0	0	0	0	0	0	5	5	3
Otu01735	0	0	0	0	0	0	0	0	0	0	0	0	0	0	0	0	0	0	0	0	0	0	0	0	0	0	0	0
Otu01736	0	0	0	0	0	0	0	0	0	0	0	0	0	0	0	0	0	0	0	0	0	0	0	0	0	0	0	0
Otu01737	0	0	0	0	0	0	0	0	0	0	0	0	0	0	0	0	0	0	0	0	0	0	0	0	0	1	0	0
Otu01738	1	0	0	0	5	0	0	0	0	0	0	0	0	0	0	0	0	0	0	1	0	1	0	0	1	0	0	0
Otu01739	0	0	0	0	0	0	0	0	0	0	0	0	0	0	0	0	0	0	0	0	0	0	0	0	0	0	0	0
Otu01740	0	0	0	0	0	0	0	0	0	0	0	0	0	0	0	0	0	0	0	0	0	0	0	0	0	0	0	0
Otu01741	0	0	0	0	0	0	0	0	0	0	0	0	0	0	0	0	0	0	0	0	0	0	0	0	0	0	0	0
Otu01742	0	0	0	0	0	0	0	0	0	0	0	0	0	0	0	0	0	0	0	0	0	0	0	0	0	0	0	0
Otu01743	14	1	0	0	0	4	0	1	0	3	5	0	1	5	0	0	0	0	0	0	0	0	0	0	0	8	10	9
Otu01744	3	0	0	0	0	0	0	0	0	0	0	1	1	0	1	0	0	0	0	1	0	0	0	0	0	0	1	0
Otu01745	0	0	0	0	0	0	0	0	0	0	0	0	0	0	0	0	0	0	0	0	0	0	0	0	0	0	0	0
Otu01746	0	0	0	0	0	0	0	0	0	0	0	0	0	0	0	0	0	0	0	0	0	0	0	0	0	0	0	0
Otu01747	0	0	0	0	0	0	0	0	0	0	0	0	0	0	0	0	0	0	0	0	0	0	0	0	0	0	0	0
Otu01748	0	0	0	0	0	0	0	0	0	0	0	0	0	0	0	0	0	0	0	0	0	0	0	0	0	0	0	0
Otu01749	0	0	0	0	0	0	0	0	0	0	0	0	0	0	0	0	0	0	0	0	0	0	0	0	0	0	0	0
Otu01750	0	0	0	0	0	0	0	0	0	0	0	0	0	0	0	0	0	0	0	0	0	0	0	0	0	0	0	0
Otu01751	0	0	0	0	0	0	0	0	0	0	0	0	0	0	0	0	0	0	0	0	0	0	0	0	0	0	0	0
Otu01752	0	0	0	0	0	0	0	0	0	0	0	0	0	0	0	0	0	0	0	0	0	0	0	0	0	0	0	0
Otu01753	4	0	0	58	0	0	0	0	0	0	0	0	0	0	0	0	0	0	0	0	0	0	0	0	0	1	0	1
Otu01754	0	0	0	0	0	0	0	0	0	0	0	0	0	0	0	0	0	0	0	0	0	0	0	0	0	0	0	0
Otu01755	0	0	0	0	0	0	0	0	0	0	0	0	0	0	0	0	0	0	0	0	0	0	0	0	0	0	0	0
Otu01756	4	9	0	0	0	6	0	0	0	0	1	1	1	1	1	3	0	0	0	0	0	0	0	0	0	16	12	13
Otu01757	0	0	0	0	0	0	0	0	0	0	0	0	0	0	0	0	0	0	0	0	0	0	0	0	0	0	0	0
Otu01758	0	0	0	0	0	0	0	0	0	0	0	0	0	0	0	0	0	0	0	0	0	0	0	0	0	0	0	0
Otu01759	0	0	0	0	0	0	0	0	0	0	0	0	0	0	0	0	0	0	0	0	0	0	0	0	0	0	0	0
Otu01760	0	0	0	0	0	0	0	0	0	0	0	0	0	0	0	0	0	0	0	0	0	0	0	0	0	0	0	0
Otu01761	0	0	0	0	0	0	0	0	0	0	0	0	0	0	0	0	0	0	0	0	0	0	0	0	0	0	0	0
Otu01762	0	0	0	0	0	0	0	0	0	0	0	0	0	0	0	0	0	0	0	0	0	0	0	0	0	0	0	0
Otu01763	0	0	0	0	0	0	0	0	0	0	0	0	0	0	0	0	0	0	0	0	0	0	0	0	0	0	0	0
Otu01764	0	0	0	0	0	0	0	0	0	0	0	0	0	0	0	0	0	0	0	0	0	0	0	0	0	0	0	0
Otu01765	0	0	0	0	0	0	0	0	0	0	0	0	0	0	0	0	0	0	0	0	0	0	0	0	0	0	0	0
Otu01766	0	0	0	0	0	0	0	0	0	0	0	0	0	0	0	0	0	0	0	0	0	0	0	0	0	0	0	0
Otu01767	0	0	0	0	0	0	0	0	0	0	0	0	0	0	0	0	0	0	0	0	0	0	0	0	0	0	0	0
Otu01768	0	0	0	0	0	0	0	0	0	0	0	0	0	0	0	0	0	0	0	0	0	0	0	0	0	0	0	0
Otu01769	0	0	0	0	0	0	0	0	0	0	0	0	0	0	0	0	0	0	0	0	0	0	0	0	0	0	0	0
Otu01770	0	0	0	0	0	0	0	0	0	0	0	0	0	0	0	0	0	0	0	0	0	0	0	0	0	0	0	0
Otu01771	0	0	0	0	0	0	0	0	0	0	0	0	0	0	0	0	0	0	0	0	0	0	0	0	0	0	0	0
Otu01772	0	0	0	0	0	0	0	0	0	0	0	0	0	0	0	0	0	0	0	0	0	0	0	0	0	0	0	0
Otu01773	0	0	0	0	0	0	0	0	0	0	0	0	0	0	0	0	0	0	0	0	0	0	0	0	0	0	0	0
Otu01774	0	0	0	0	0	0	0	0	0	0	0	0	0	0	0	0	0	0	0	0	0	0	0	0	0	0	0	0
Otu01775	0	0	0	0	0	0	0	0	0	0	0	0	0	0	0	0	0	0	0	0	0	0	0	0	0	0	0	0
Otu01776	0	0	0	0	0	0	0	0	0	0	0	0	0	0	0	0	0	0	0	0	0	0	0	0	0	0	0	0
Otu01777	0	0	0	0	0	0	0	0	0	0	0	0	0	0	0	0	0	0	0	0	0	0	0	0	0	0	0	0
Otu01778	10	0	0	0	2	4	0	0	1	4	0	0	0	1	0	0	0	0	0	0	0	0	0	0	0	3	6	4
Otu01779	0	0	0	0	0	0	0	0	0	0	0	0	0	0	0	0	0	0	0	0	0	0	0	0	0	0	0	0
Otu01780	0	0	0	0	0	0	0	0	0	0	0	0	0	0	0	0	0	0	0	0	0	0	0	0	0	0	0	0
Otu01781	0	0	0	0	0	0	0	0	0	0	0	0	0	0	0	0	0	0	0	0	0	0	0	0	0	0	0	0
Otu01782	0	0	0	0	0	0	0	0	0	0	0	0	0	0	0	0	0	0	0	0	0	0	0	0	0	0	0	0
Otu01783	0	0	0	0	0	0	0	0	0	0	0	0	0	0	0	0	0	0	0	0	0	0	0	0	0	0	0	0
Otu01784	0	0	0	0	0	0	0	0	0	0	0	0	0	0	0	0	0	0	0	0	0	0	0	0	0	0	0	0
Otu01785	0	0	0	0	0	0	0	0	0	0	0	0	0	0	0	0	0	0	0	0	0	0	0	0	0	0	0	0
Otu01786	1	0	0	4	0	7	0	28	0	2	1	0	0	0	0	0	0	0	0	0	0	0	0	0	0	1	3	2
Otu01787	0	0	0	0	0	0	0	0	0	0	0	0	0	0	0	0	0	0	0	0	0	0	0	0	0	0	0	0
Otu01788	0	0	0	0	0	0	0	0	0	0	0	0	0	0	0	0	0	0	0	0	0	0	0	0	0	0	0	0
Otu01789	0	0	0	0	0	0	0	0	0	0	0	0	0	0	0	0	0	0	0	0	0	0	0	0	0	0	0	0
Otu01790	0	0	0	0	0	0	0	0	0	0	0	0	0	0	0	0	0	0	0	0	0	0	0	0	0	0	0	0
Otu01791	3	0	0	0	12	0	0	20	0	1	1	0	1	1	1	0	0	0	0	0	0	0	0	0	0	2	4	2
Otu01792	0	0	0	0	0	0	0	0	0	0	0	0	0	0	0	0	0	0	0	0	0	0	0	0	0	0	0	0
Otu01793	0	0	0	0	0	0	0	0	0	0	0	0	0	0	0	0	0	0	0	0	0	0	0	0	0	0	0	0
Otu01794	0	0	0	0	0	0	0	0	0	0	0	0	0	0	0	0	0	0	0	0	0	0	0	0	0	0	0	0
Otu01795	0	0	0	0	0	0	0	0	0	0	0	0	0	0	0	0	0	0	0	0	0	0	0	0	0	0	0	0
Otu01796	0	0	0	0	0	0	0	0	0	0	0	0	0	0	0	0	0	0	0	0	0	1	0	0	0	0	0	1
Otu01797	0	0	0	0	0	0	0	0	0	0	0	0	0	0	0	0	0	0	0	0	0	0	0	0	0	0	0	0
Otu01798	0	0	0	0	0	0	0	0	0	0	0	0	0	0	0	0	0	0	0	0	0	0	0	0	0	0	0	0
Otu01799	0	0	0	0	0	0	0	0	0	0	0	0	0	0	0	0	0	0	0	0	0	0	0	0	0	0	0	0
Otu01800	0	0	0	0	0	0	0	0	0	0	0	0	0	0	0	0	0	0	0	0	0	0	0	0	0	0	0	0
Otu01801	0	0	0	0	0	0	0	0	0	0	0	0	0	0	0	0	0	0	0	0	0	0	0	0	0	0	0	0
Otu01802	0	0	0	0	0	0	0	0	0	0	0	0	0	0	0	0	0	0	0	0	0	0	0	0	0	0	0	0
Otu01803	0	0	0	0	0	0	0	0	0	0	0	0	0	0	0	0	0	0	0	0	0	0	0	0	0	0	0	0
Otu01804	0	0	0	0	0	0	0	0	0	0	0	0	0	0	0	0	0	0	0	0	0	0	0	0	0	0	0	0
Otu01805	0	0	0	0	0	0	0	0	0	0	0	0	0	0	0	0	0	0	0	0	0	0	0	0	0	0	0	0
Otu01806	0	0	0	0	0	0	0	0	0	0	0	0	0	0	0	0	0	0	0	0	0	0	0	0	0	0	0	0
Otu01807	0	0	0	0	0	0	0	0	0	0	0	0	0	0	0	0	0	0	0	0	0	0	0	0	0	0	0	0
Otu01808	0	0	0	0	0	0	0	0	0	0	0	0	0	0	0	0	0	0	0	0	0	0	0	0	0	0	0	0
Otu01809	0	0	0	0	0	0	0	0	0	0	0	0	0	0	0	0	0	0	0	0	0	0	0	0	0	0	0	0
Otu01810	0	0	0	0	0	0	0	0	0	0	0	0	0	0	0	0	0	0	0	0	0	0	0	0	0	0	0	0
Otu01811	7	27	0	0	0	1	0	0	0	1	0	0	0	0	0	1	0	0	0	0	0	0	0	0	0	2	3	1
Otu01812	0	0	0	0	0	0	0	0	0	0	0	0	0	0	0	0	0	0	0	0	0	0	0	0	0	0	0	0
Otu01813	0	0	0	0	0	0	0	0	0	0	0	0	0	0	0	0	0	0	0	0	0	0	0	0	0	0	0	0
Otu01814	0	0	0	0	0	0	0	0	0	0	0	0	0	0	0	0	0	0	0	0	0	0	0	0	0	0	0	0
Otu01815	0	0	0	0	0	0	0	0	0	0	0	0	0	0	0	0	0	0	0	0	0	0	0	0	0	0	0	0
Otu01816	0	0	0	0	0	0	0	0	0	0	0	0	0	0	0	0	0	0	0	0	0	0	0	0	0	0	0	0
Otu01817	0	0	0	0	0	0	0	0	0	0	0	0	0	0	0	0	0	0	0	0	0	0	0	0	0	0	0	0
Otu01818	0	0	0	0	0	0	0	0	0	0	0	0	0	0	0	0	0	0	0	0	0	0	0	0	0	0	0	0
Otu01819	0	0	0	0	0	0	0	0	0	0	0	0	0	0	0	0	0	0	0	0	0	0	0	0	0	0	0	0
Otu01820	0	0	0	0	0	0	0	0	0	0	0	0	0	0	0	0	0	0	0	0	0	0	0	0	0	1	2	0
Otu01821	0	0	0	0	0	0	0	0	0	0	0	0	0	0	0	0	0	0	0	0	0	0	0	0	0	0	0	0
Otu01822	0	0	0	0	0	0	0	0	0	0	0	0	0	0	0	0	0	0	0	0	0	0	0	0	0	0	0	0
Otu01823	1	0	0	0	0	1	0	0	8	0	0	2	0	2	0	0	0	0	0	0	0	0	0	0	0	2	2	2
Otu01824	0	4	0	0	0	0	0	0	8	0	0	1	0	0	0	0	0	2	24	4	0	0	2	1	2	3	1	3
Otu01825	0	0	0	0	0	0	0	0	0	0	0	0	0	0	0	0	0	0	0	0	0	0	0	0	0	0	0	0
Otu01826	0	0	0	0	0	0	0	0	0	0	0	0	0	0	0	0	0	0	0	0	0	0	0	0	0	0	0	0
Otu01827	0	0	0	0	0	0	0	0	0	0	0	0	0	0	0	0	0	0	0	0	0	0	0	0	0	0	0	0
Otu01828	0	0	0	0	0	0	0	0	0	0	0	0	0	0	0	0	0	0	0	0	0	0	0	0	0	0	0	0
Otu01829	0	0	0	0	0	0	0	0	0	0	0	0	0	0	0	0	0	0	0	0	0	0	0	0	0	0	0	0
Otu01830	0	0	0	0	0	0	0	0	0	0	0	0	0	0	0	0	0	0	0	0	0	0	0	0	0	0	0	0
Otu01831	0	0	0	0	0	0	0	0	0	0	0	0	0	0	0	0	0	0	0	0	0	0	0	0	0	0	0	0
Otu01832	0	0	0	0	0	0	0	0	0	0	0	0	0	0	0	0	0	0	0	0	0	0	0	0	0	0	0	0
Otu01833	0	0	0	0	0	0	0	0	0	0	0	0	0	0	0	0	0	0	0	0	0	0	0	0	0	0	0	0
Otu01834	0	0	0	0	0	0	0	0	0	0	0	0	0	0	0	0	0	0	0	0	0	0	0	0	0	0	0	0
Otu01835	0	0	0	0	0	0	0	0	0	0	0	0	0	0	0	0	0	0	0	0	0	0	0	0	0	0	0	0
Otu01836	0	0	0	0	0	0	0	0	0	0	0	0	0	0	0	0	0	0	0	0	0	0	0	0	0	0	0	0
Otu01837	0	0	0	0	0	0	0	0	0	0	0	0	0	0	0	0	0	0	0	0	0	0	0	0	0	0	1	1
Otu01838	0	0	0	0	0	0	0	0	0	0	0	0	0	0	0	0	0	0	0	0	0	0	0	0	0	0	0	0
Otu01839	0	0	0	0	0	0	0	0	0	0	0	0	0	0	0	0	0	0	0	0	0	0	0	0	0	0	0	0
Otu01840	0	0	0	0	0	0	0	0	0	0	0	0	0	0	0	0	0	0	0	0	0	0	0	0	0	0	0	0
Otu01841	0	0	0	0	0	0	0	0	0	0	0	0	0	0	0	0	0	0	0	0	0	0	0	0	0	0	0	0
Otu01842	2	16	0	0	0	0	0	0	24	0	1	0	0	0	0	0	0	0	0	0	0	0	0	0	0	2	1	3
Otu01843	0	0	0	0	0	0	0	0	0	0	0	0	0	0	0	0	0	0	0	0	0	0	0	0	0	0	0	0
Otu01844	0	0	0	0	0	0	0	0	0	0	0	0	0	0	0	0	0	0	0	0	0	0	0	0	0	0	0	0
Otu01845	0	0	0	0	0	0	0	0	0	0	0	0	0	0	0	0	0	0	0	0	0	0	0	0	0	0	0	0
Otu01846	0	0	0	0	0	0	0	0	0	0	0	0	0	0	0	0	0	0	0	0	0	0	0	0	0	0	0	0
Otu01847	0	0	0	0	0	0	0	0	0	0	0	0	0	0	0	0	0	0	0	0	0	0	0	0	0	0	0	0
Otu01848	0	0	0	0	0	0	0	0	0	0	0	0	0	0	0	0	0	0	0	0	0	0	0	0	0	0	0	0
Otu01849	0	0	0	0	0	0	0	0	0	0	0	0	0	0	0	0	0	0	0	0	0	0	0	0	0	0	0	0
Otu01850	0	0	0	0	0	0	0	0	0	0	0	0	0	0	0	0	0	0	0	0	0	0	0	0	0	0	0	0
Otu01851	0	0	0	0	0	0	0	0	0	0	0	0	0	0	0	0	0	0	0	0	0	0	0	0	0	0	0	0
Otu01852	0	0	0	0	0	0	0	0	0	0	0	0	0	0	0	0	0	0	0	0	0	0	0	0	0	0	0	0
Otu01853	0	0	0	0	0	0	0	0	0	0	0	0	0	0	0	0	0	0	0	0	0	0	0	0	0	0	0	0
Otu01854	0	0	0	0	0	0	0	0	0	0	0	0	0	0	0	0	0	0	0	0	0	0	0	0	0	0	0	0
Otu01855	0	0	0	0	0	0	0	0	0	0	0	0	0	0	0	0	0	0	0	0	0	0	0	0	0	0	0	0
Otu01856	0	0	0	0	0	0	0	0	0	0	0	0	0	0	0	0	0	0	0	0	0	0	0	0	0	0	0	0
Otu01857	12	0	0	0	0	0	0	19	4	0	0	0	2	0	0	0	0	0	0	0	0	0	0	0	0	5	0	1
Otu01858	0	0	0	0	0	0	0	0	0	0	0	0	0	0	0	0	0	0	0	0	0	0	0	0	0	0	0	0
Otu01859	0	0	0	0	0	0	0	0	0	0	0	0	0	0	0	0	0	0	0	0	0	0	0	0	0	0	0	0
Otu01860	0	0	0	0	0	0	0	0	0	0	0	0	0	0	0	0	0	0	0	0	0	0	0	0	0	0	0	0
Otu01861	0	0	0	0	0	0	0	0	0	0	0	0	0	0	0	0	0	0	0	0	0	0	0	0	0	0	0	0
Otu01862	0	0	0	0	0	0	0	0	0	0	0	0	0	0	0	0	0	0	0	0	0	0	0	0	0	0	0	0
Otu01863	0	0	0	0	0	0	0	0	0	0	0	0	0	0	0	0	0	0	0	0	0	0	0	0	0	0	0	0
Otu01864	0	0	0	0	0	0	0	0	0	0	0	0	0	0	0	0	0	0	0	0	0	0	0	0	0	0	0	0
Otu01865	0	0	0	0	0	0	0	0	0	0	0	0	0	0	0	0	0	0	0	0	0	0	0	0	0	0	0	0
Otu01866	0	0	0	0	0	0	0	0	0	0	0	0	0	0	0	0	0	0	0	0	0	0	0	0	0	0	0	0
Otu01867	0	0	0	0	0	0	0	0	0	0	0	0	0	0	0	0	0	0	0	0	0	0	0	0	0	0	0	0
Otu01868	0	0	0	0	0	0	0	0	0	0	0	0	0	0	0	0	0	0	0	0	0	0	0	0	0	0	0	0
Otu01869	0	0	0	0	0	0	0	0	0	0	0	0	0	0	0	0	0	0	0	0	0	0	0	0	0	0	0	0
Otu01870	0	0	0	0	0	0	0	0	0	0	0	0	0	0	0	0	0	0	0	0	0	0	0	0	0	0	0	0
Otu01871	0	0	0	0	0	0	0	0	0	0	0	0	0	0	0	0	0	0	0	0	0	0	0	0	0	0	0	0
Otu01872	0	0	0	0	0	0	0	0	0	0	0	0	0	0	0	0	0	0	0	0	0	0	0	0	0	0	0	0
Otu01873	0	0	0	0	0	0	0	0	0	0	0	0	0	0	0	0	0	0	0	0	0	0	0	0	0	0	0	0
Otu01874	0	0	0	0	0	0	0	0	0	0	0	0	0	0	0	0	0	0	0	0	0	0	0	0	0	0	0	0
Otu01875	0	0	0	0	0	0	0	0	0	0	0	0	0	0	0	0	0	0	0	0	0	0	0	0	0	0	0	0
Otu01876	2	0	0	0	0	0	0	0	0	0	0	0	0	0	0	0	0	0	0	0	0	0	0	0	0	0	3	2
Otu01877	0	0	0	0	0	1	0	0	0	0	0	0	0	0	0	0	0	0	0	0	0	0	0	0	0	1	1	2
Otu01878	0	0	0	0	0	0	0	0	0	0	0	0	0	0	0	0	0	0	0	0	0	0	0	0	0	0	0	0
Otu01879	0	0	0	0	0	0	0	0	0	0	0	0	0	0	0	0	0	0	0	0	0	0	0	0	0	1	0	0
Otu01880	0	0	0	0	0	0	0	0	0	0	0	0	0	0	0	0	0	0	0	0	0	0	0	0	0	0	0	0
Otu01881	0	0	0	0	0	0	0	0	0	0	0	0	0	0	0	0	0	0	0	0	0	0	0	0	0	0	0	0
Otu01882	0	0	0	0	0	0	0	0	0	0	0	0	0	0	0	0	0	0	0	0	0	0	0	0	0	0	0	0
Otu01883	0	0	0	0	0	0	0	0	0	0	0	0	0	0	0	0	0	0	0	0	0	0	0	0	0	0	0	0
Otu01884	0	0	0	0	0	0	0	0	0	0	0	0	0	0	0	0	0	0	0	0	0	0	0	0	0	0	0	0
Otu01885	0	0	0	0	0	0	0	0	0	0	0	0	0	0	0	0	0	0	0	0	0	0	0	0	0	0	0	1
Otu01886	0	0	0	0	0	0	0	0	0	0	0	0	0	0	0	0	0	0	0	0	0	0	0	0	0	0	0	0
Otu01887	0	0	0	0	0	0	0	0	0	0	0	0	0	0	0	0	0	0	0	0	0	0	0	0	0	0	0	0
Otu01888	0	0	0	0	0	0	0	0	0	0	0	0	0	0	0	0	0	0	0	0	0	0	0	0	0	0	0	0
Otu01889	0	0	0	0	0	0	0	0	0	0	0	0	0	0	0	0	0	0	0	0	0	0	0	0	0	0	0	0
Otu01890	0	0	0	0	0	0	0	0	0	0	0	0	0	0	0	0	0	0	0	0	0	0	0	0	0	0	0	0
Otu01891	0	0	0	0	0	0	0	0	0	0	0	0	0	0	0	0	0	0	0	0	0	0	0	0	0	0	0	0
Otu01892	0	0	0	0	0	0	0	0	0	0	0	0	0	0	0	0	0	0	0	0	0	0	0	0	0	0	0	0
Otu01893	0	0	0	0	0	0	0	0	0	0	0	0	0	0	0	0	0	0	0	0	0	0	0	0	0	0	0	1
Otu01894	0	0	0	0	0	0	0	0	0	0	0	0	0	0	0	0	0	0	0	0	0	0	0	0	0	0	0	0
Otu01895	0	0	0	0	0	0	0	0	0	0	0	0	0	0	0	0	0	0	0	0	0	0	0	0	0	0	0	0
Otu01896	3	16	0	0	0	2	0	7	0	0	0	0	0	0	1	0	0	0	0	0	0	0	0	0	0	4	3	4
Otu01897	0	0	0	0	0	0	0	0	0	0	0	0	0	0	0	0	0	0	0	0	0	0	0	0	0	0	2	0
Otu01898	0	0	0	0	0	0	0	0	0	0	0	0	0	0	0	0	0	0	0	0	0	0	0	0	0	0	0	0
Otu01899	0	0	0	0	0	0	0	0	0	0	0	0	0	0	0	0	0	0	0	0	0	0	0	0	0	0	0	1
Otu01900	0	0	0	0	0	0	0	0	0	0	0	0	0	0	0	0	0	0	0	0	0	0	0	0	0	0	0	0
Otu01901	0	0	0	0	0	0	0	0	0	0	2	0	0	2	0	1	0	0	0	0	0	0	0	0	0	6	4	1
Otu01902	0	0	0	0	0	0	0	0	0	13	6	3	8	1	13	7	0	0	0	0	0	0	0	0	0	0	0	0
Otu01903	3	0	0	0	11	0	0	0	0	0	0	0	1	1	0	0	0	0	0	0	0	0	0	0	0	4	9	8
Otu01904	0	0	0	0	0	0	0	0	0	0	0	0	0	0	0	0	0	0	0	0	0	0	0	0	0	0	0	1
Otu01905	0	0	0	0	0	0	0	0	0	0	0	0	0	0	0	0	0	0	0	0	0	0	0	0	0	0	0	0
Otu01906	0	0	0	0	0	0	0	0	0	0	0	0	0	0	0	0	0	0	0	0	0	0	0	0	0	0	0	0
Otu01907	0	0	0	0	0	0	0	0	0	0	0	0	0	0	0	0	0	0	0	0	0	0	0	0	0	0	0	0
Otu01908	0	0	0	0	0	0	0	0	0	0	0	0	0	0	0	0	0	0	0	0	0	0	0	0	0	0	0	0
Otu01909	0	0	0	0	0	0	0	0	0	0	0	0	0	0	0	0	0	0	0	0	0	0	0	0	0	0	0	0
Otu01910	0	0	0	0	0	0	0	0	0	0	0	0	0	0	0	0	0	0	0	0	0	0	0	0	0	0	0	0
Otu01911	0	0	0	0	0	0	0	0	0	0	0	0	0	0	0	0	0	0	0	0	0	0	0	0	0	0	0	0
Otu01912	0	0	0	0	0	4	0	22	29	0	0	0	0	0	0	0	0	0	0	0	0	0	5	0	0	0	0	0
Otu01913	0	0	0	0	0	0	0	0	0	0	0	0	0	0	0	0	0	0	0	0	0	0	0	0	0	0	0	0
Otu01914	0	0	0	0	0	0	0	0	0	0	0	0	0	0	0	0	0	0	0	0	0	0	0	0	0	0	0	0
Otu01915	0	0	0	0	0	0	0	0	0	0	0	0	0	0	0	0	0	0	0	0	0	0	0	0	0	0	0	0
Otu01916	0	0	0	22	0	0	0	0	0	0	0	0	0	0	0	0	0	0	0	0	0	0	0	0	0	0	1	1
Otu01917	0	0	0	0	0	0	0	0	0	0	0	0	0	0	0	0	0	0	0	0	0	0	0	0	0	0	0	0
Otu01918	0	0	0	0	0	0	0	0	0	0	0	0	0	0	0	0	0	0	0	0	0	0	0	0	0	0	0	0
Otu01919	6	0	5	0	3	2	0	0	0	1	2	0	1	1	1	0	0	0	0	0	0	0	0	0	0	0	8	8
Otu01920	0	0	0	0	6	0	89	0	0	0	0	0	0	0	0	0	0	0	0	0	0	0	0	0	0	2	4	1
Otu01921	1	10	0	0	0	3	0	0	0	0	0	0	0	0	0	0	0	0	0	0	0	0	0	0	0	5	4	5
Otu01922	0	0	0	0	0	0	0	0	0	0	0	0	0	0	0	0	0	0	0	0	0	0	0	0	0	0	0	0
Otu01923	0	0	0	0	0	0	0	0	0	0	0	0	0	0	0	0	0	0	0	0	0	0	0	0	0	0	0	0
Otu01924	0	0	0	0	0	0	0	0	0	0	0	0	0	0	0	0	0	0	0	0	0	0	0	0	0	0	0	0
Otu01925	0	0	0	0	0	0	0	0	0	0	0	0	0	0	0	0	0	0	0	0	0	0	0	0	0	0	0	0
Otu01926	0	0	0	0	0	0	0	0	0	0	0	0	0	0	0	0	0	0	0	0	0	0	0	0	0	0	0	0
Otu01927	0	0	0	0	0	0	0	0	0	0	0	0	0	0	0	0	0	0	0	0	0	0	0	0	0	0	0	0
Otu01928	0	0	0	0	0	0	0	0	0	0	0	0	0	0	0	0	0	0	0	0	0	0	0	0	0	0	0	0
Otu01929	0	0	0	0	0	0	0	0	0	0	0	0	0	0	0	0	0	0	0	0	0	0	0	0	0	0	0	0
Otu01930	0	0	0	0	0	0	0	0	0	0	0	0	0	0	0	0	0	0	0	0	0	0	0	0	0	0	0	0
Otu01931	0	0	0	0	0	0	0	0	0	0	0	0	0	0	0	0	0	0	0	0	0	0	0	0	0	0	0	0
Otu01932	0	0	0	0	0	0	0	0	0	0	0	0	0	0	0	0	0	0	0	0	0	0	0	0	0	0	0	0
Otu01933	0	0	0	0	0	0	0	0	0	0	0	0	0	0	0	0	0	0	0	0	0	0	0	0	0	0	0	0
Otu01934	0	0	0	0	0	0	0	0	0	0	0	0	0	0	0	0	0	0	0	0	0	0	0	0	0	0	0	0
Otu01935	0	0	0	0	0	0	0	0	0	0	0	0	0	0	0	0	0	0	0	0	0	0	0	0	0	0	0	0
Otu01936	0	0	0	0	0	0	0	0	0	0	0	0	0	0	0	0	0	0	0	0	0	0	0	0	0	0	0	0
Otu01937	0	0	0	0	0	0	0	0	0	0	0	0	0	0	0	0	0	0	0	0	0	0	0	0	0	0	0	0
Otu01938	0	0	0	0	0	0	0	0	0	0	0	0	0	0	0	0	0	0	0	0	0	0	0	0	0	0	0	0
Otu01939	0	0	0	0	0	0	0	0	0	0	0	0	0	0	0	0	0	0	0	0	0	0	0	0	0	0	0	0
Otu01940	0	0	0	0	0	0	0	0	0	0	0	0	0	0	0	0	0	0	0	0	0	0	0	0	0	0	0	0
Otu01941	0	0	0	0	0	0	0	0	0	0	0	0	0	0	0	0	0	0	0	0	0	0	0	0	0	0	0	0
Otu01942	0	0	0	0	0	0	0	0	0	0	0	0	0	0	0	0	0	0	0	0	0	0	0	0	0	4	3	1
Otu01943	0	0	0	0	0	0	0	0	0	0	0	0	0	0	0	0	0	0	0	0	0	0	0	0	0	0	0	0
Otu01944	0	0	0	0	0	0	0	0	0	0	0	0	0	0	0	0	0	0	0	0	0	0	0	0	0	0	0	0
Otu01945	0	0	0	0	0	0	0	0	0	0	0	0	0	0	0	0	0	0	0	0	0	0	0	0	0	0	0	0
Otu01946	0	0	0	0	0	0	0	0	0	0	0	0	0	0	0	0	0	0	0	0	0	0	0	0	0	0	0	0
Otu01947	0	0	0	0	0	0	0	0	0	0	0	0	0	0	0	0	0	0	0	0	0	0	0	0	0	0	0	0
Otu01948	0	0	0	0	0	0	0	0	0	0	0	0	0	0	0	0	0	0	0	0	0	0	0	0	0	0	0	0
Otu01949	0	0	0	0	0	0	0	0	0	0	0	0	0	0	0	0	0	0	0	0	0	0	0	0	0	0	0	0
Otu01950	0	0	0	0	0	0	0	0	0	0	0	0	0	0	0	0	0	0	0	0	0	0	0	0	0	0	0	0
Otu01951	0	0	0	0	0	0	0	0	0	0	0	0	0	0	0	0	0	0	0	0	0	0	0	0	0	0	0	0
Otu01952	0	0	0	0	0	0	0	0	0	0	0	0	0	0	0	0	0	0	0	0	0	0	0	0	0	0	0	0
Otu01953	10	0	0	2	0	1	0	1	6	0	1	1	2	1	1	1	0	0	0	0	0	0	0	0	0	2	0	3
Otu01954	0	0	0	0	0	0	0	0	0	0	0	0	0	0	0	0	0	0	0	0	0	0	0	0	0	0	0	0
Otu01955	0	0	0	0	0	0	0	0	0	0	0	0	0	0	0	0	0	0	0	0	0	0	0	0	0	0	0	0
Otu01956	0	0	0	0	0	0	0	0	0	10	9	2	16	3	6	12	0	0	0	0	1	0	0	0	0	0	0	0
Otu01957	0	0	0	0	0	0	0	0	0	0	0	0	0	0	0	0	0	0	0	0	0	0	0	0	0	2	0	1
Otu01958	0	0	0	0	0	0	0	0	0	0	2	0	0	0	0	0	0	0	0	0	0	0	0	0	0	0	0	0
Otu01959	0	17	0	0	0	9	0	0	0	1	4	1	1	2	2	2	0	0	0	0	0	0	0	0	0	6	3	4
Otu01960	0	0	0	0	0	0	0	0	0	1	0	0	0	0	1	0	0	0	0	0	0	0	0	0	0	4	3	3
Otu01961	0	0	0	0	0	0	0	0	0	0	0	0	0	0	0	0	0	0	0	0	0	0	0	0	0	0	0	0
Otu01962	0	0	0	0	0	0	0	0	0	0	0	0	0	0	0	0	0	0	0	0	0	0	0	0	0	0	0	0
Otu01963	0	0	0	0	0	0	0	0	0	0	0	0	0	0	0	0	0	0	0	0	0	0	0	0	0	0	0	0
Otu01964	0	0	0	0	0	0	0	0	0	0	0	0	0	0	0	0	0	0	0	0	0	0	0	0	0	0	0	0
Otu01965	0	0	0	0	0	0	0	0	0	0	0	0	0	0	0	0	0	0	0	0	0	0	0	0	0	0	0	0
Otu01966	0	0	0	0	0	0	0	0	0	0	0	0	0	0	0	0	0	0	0	0	0	0	0	0	0	0	0	0
Otu01967	0	0	0	0	0	0	0	0	0	0	0	0	0	0	0	0	0	0	0	0	0	0	0	0	0	0	0	0
Otu01968	0	0	0	0	0	0	0	0	0	0	0	0	0	0	0	0	0	0	0	0	0	0	0	0	0	0	0	0
Otu01969	0	0	0	0	0	0	0	0	0	0	0	0	0	0	0	0	0	0	0	0	0	0	0	0	0	0	0	0
Otu01970	1	0	0	21	6	0	0	0	0	0	4	0	0	0	1	1	0	0	0	0	0	0	0	0	0	2	5	5
Otu01971	0	0	0	0	0	0	0	0	0	0	0	0	0	0	0	0	0	0	0	0	0	0	0	0	0	0	0	0
Otu01972	0	0	0	0	0	0	0	0	0	0	0	0	0	0	0	0	0	0	0	0	0	0	0	0	0	0	0	0
Otu01973	0	0	0	0	0	0	0	0	0	0	0	0	0	0	0	0	0	0	0	0	0	0	0	0	0	0	0	0
Otu01974	0	0	0	0	0	0	0	0	0	0	0	0	0	0	0	0	0	0	0	0	0	0	0	0	0	0	0	0
Otu01975	0	0	0	0	0	0	0	0	0	0	0	0	0	0	0	0	0	0	0	0	0	0	0	0	0	0	0	0
Otu01976	0	0	0	0	0	0	0	0	0	0	0	0	0	0	0	0	0	0	0	0	0	0	0	0	0	0	0	0
Otu01977	0	0	0	0	0	0	0	0	0	0	0	0	0	0	0	0	0	0	0	0	0	0	0	0	0	0	0	0
Otu01978	0	0	0	0	0	0	0	0	0	0	0	0	0	0	0	0	0	0	0	0	0	0	0	0	0	0	0	0
Otu01979	0	0	0	0	0	0	0	0	0	0	0	0	0	0	0	0	0	0	0	0	0	0	0	0	0	0	0	0
Otu01980	0	0	0	0	0	0	0	0	0	0	0	0	0	0	0	0	0	0	52	0	0	0	0	0	0	0	0	0
Otu01981	0	0	0	0	0	2	0	0	1	0	1	0	2	0	0	2	0	0	0	0	0	0	0	0	0	2	1	2
Otu01982	0	0	0	0	0	0	0	0	0	0	0	0	0	0	0	0	0	0	0	0	0	0	0	0	0	0	0	0
Otu01983	0	0	0	0	0	0	0	0	0	0	0	0	0	0	0	0	0	0	0	0	0	0	0	0	0	0	0	0
Otu01984	0	0	0	0	0	0	0	0	0	0	0	0	0	0	0	0	0	0	0	0	0	0	0	0	0	0	0	0
Otu01985	0	0	0	0	0	0	0	0	0	0	0	0	0	0	0	0	0	0	0	0	0	0	0	0	0	0	0	0
Otu01986	0	0	0	0	0	0	0	0	0	0	0	0	0	0	0	0	0	0	0	0	0	0	0	0	0	0	0	0
Otu01987	0	0	0	0	0	0	0	0	0	0	0	0	0	0	0	0	0	0	0	0	0	0	0	0	0	0	0	0
Otu01988	0	0	0	0	0	0	0	0	0	0	0	0	0	0	0	0	0	0	0	0	0	0	0	0	0	0	0	0
Otu01989	0	0	0	0	0	0	0	0	0	0	0	0	0	0	0	0	0	0	0	0	0	0	0	0	0	0	0	0
Otu01990	0	0	0	0	0	0	0	0	0	0	0	0	0	0	0	0	0	0	0	0	0	0	0	0	0	0	0	0
Otu01991	0	0	0	0	0	0	0	0	0	0	0	0	0	0	0	0	0	0	0	0	0	0	0	0	0	0	0	0
Otu01992	0	0	0	0	0	0	0	0	0	0	0	0	0	0	0	0	0	0	0	0	0	0	0	0	0	0	0	0
Otu01993	0	0	0	0	0	0	0	0	0	0	0	0	0	0	0	0	0	0	0	0	0	0	0	0	0	0	0	0
Otu01994	0	0	0	0	0	0	0	0	0	0	0	0	0	0	0	0	0	0	0	0	0	0	0	0	0	0	0	0
Otu01995	0	0	0	0	0	0	0	0	0	0	0	0	0	0	0	0	0	0	0	0	0	0	0	0	0	0	0	0
Otu01996	0	0	0	0	0	0	0	0	0	0	0	0	0	0	0	0	0	0	0	0	0	0	0	0	0	0	0	0
Otu01997	0	0	0	0	0	0	0	0	0	0	0	0	0	0	0	0	0	0	0	0	0	0	0	0	0	0	0	0
Otu01998	0	0	0	0	0	0	0	0	0	0	0	0	0	0	0	0	0	0	0	0	0	0	0	0	0	0	1	0
Otu01999	0	0	0	0	0	0	0	0	0	0	0	0	0	0	0	0	0	0	0	0	0	0	0	0	0	0	0	0
[truncated: 6,946 more rows]

## Sheet: SIP SPECIES
	Row Labels	Sum of Unlabeled_2	Sum of Unlabeled_22	Sum of Unlabeled_1	Sum of Unlabeled_13	Sum of Unlabeled_12	Sum of Unlabeled_23	Sum of Unlabeled_3	Sum of Unlabeled_32	Sum of Unlabeled_33	Sum of Total_1	Sum of Total_2	Sum of Total_22	Sum of Total_23	Sum of Total_3	Sum of Total_32	Sum of Total_33	Sum of 13C_1	Sum of 13C_12	Sum of 13C_13	Sum of 13C_2	Sum of 13C_23	Sum of 13C_22	Sum of 13C_3	Sum of 13C_32	Sum of 13C_33	Sum of T_0	Sum of T_02	Sum of T_03	TOTAL IN DATASET			Ratio of out 1 to 3 in t0			in unlabeled
	Otu00001	327	342	608	189	224	456	788	270	327	1869	1518	2550	1788	1086	1961	1270	7702	7712	7299	6767	6702	7228	6420	7404	5488	82	74	66	78517			74			2034
	Otu00003	196	221	379	160	241	196	306	287	296	1741	2137	1840	1630	2360	1726	1660	16	97	64	109	14	68	60	15	99	157	175	181	16431			171			1988.5
	Otu00006	492	596	436	706	669	426	303	462	475	919	938	1054	734	1084	763	1009	9	16	0	46	3	64	160	156	264	63	90	83	12020			0.432749			1.02288
	Otu00015	606	429	733	453	733	467	669	582	695	158	319	282	348	447	296	313	13	8	1	68	1	52	163	14	196	107	129	148	8430
	Otu00018	446	324	460	634	351	297	341	423	399	137	214	183	137	202	94	170	16	16	2	78	1	59	238	65	501	22	18	22	5850			Ammount grown
	Otu00023	535	442	0	635	567	375	187	611	505	115	140	157	143	171	113	121	0	7	0	6	4	3	4	1	40	166	163	159	5370			27.4865
	Otu00032	288	688	555	215	685	495	499	514	177	63	61	33	61	20	30	14	0	0	0	3	2	2	0	1	0	4	4	4	4418			11.6287
	Otu00008	87	105	357	300	63	62	1	182	36	892	147	167	216	217	243	434	15	16	0	12	0	27	7	12	22	43	40	73	3776
	Otu00019	167	100	0	206	167	150	340	158	148	163	160	150	136	109	96	90	33	27	0	166	0	134	168	39	224	8	6	10	3155
	Otu00017	129	132	311	135	90	112	8	65	112	221	244	248	205	242	258	112	6	0	5	7	6	0	6	32	21	25	30	23	2785
	Otu00020	89	128	0	58	95	162	69	3	117	160	85	113	260	127	268	307	0	10	0	6	2	31	31	11	71	62	87	81	2433
	Otu00035	21	92	118	0	28	102	3	1	131	147	50	44	137	67	139	164	0	31	0	259	3	93	90	22	108	54	60	72	2036
	Otu00073	126	82	264	47	104	90	3	136	171	40	98	84	85	160	88	119	0	0	0	24	2	27	62	33	106	7	9	16	1983				lkj
	Otu00063	162	93	213	159	234	110	52	145	141	43	85	53	64	76	34	85	1	8	0	5	0	0	25	7	37	33	20	19	1904				lkj
	Otu00076	93	59	124	128	137	128	0	116	130	29	49	55	75	69	74	70	0	6	0	30	0	21	79	42	102	9	17	16	1658				lkj
	Otu00010	82	31	0	204	33	81	0	65	22	12	13	6	42	8	19	12	0	0	0	0	0	0	1	0	0	297	343	320	1591				lkj
	Otu00069	70	63	193	33	40	74	0	52	122	39	38	25	62	33	37	30	0	0	0	0	2	0	6	0	0	157	170	173	1419				lkj
	Otu00077	11	5	0	0	4	15	0	21	30	13	32	24	35	38	35	145	175	30	16	223	0	90	157	73	114	12	15	12	1325				lkj
	Otu00082	68	49	0	30	65	55	1	18	52	9	15	3	15	11	17	3	0	0	0	0	0	0	0	0	0	232	274	192	1109				lkj
	Otu00088	53	56	0	148	41	72	0	89	97	34	72	49	54	66	42	64	0	0	0	20	0	12	24	2	63	14	11	12	1095				lkj
	Otu00114	52	42	0	122	75	64	0	37	88	23	23	28	66	32	54	48	0	0	0	0	0	0	0	0	0	95	114	122	1085				lkj
	Otu00036	35	106	3	6	54	65	229	34	77	25	37	20	18	31	15	19	0	0	0	6	0	38	19	5	25	27	29	21	944
	Otu00013	44	67	131	20	5	40	0	52	35	67	51	56	57	41	33	31	0	5	0	3	0	1	9	6	3	25	43	45	870
	Otu00062	91	85	0	52	91	59	94	54	51	15	27	20	23	30	15	17	0	0	0	0	0	0	0	0	0	46	43	46	859
	Otu00016	34	72	45	73	26	30	1	0	56	0	9	3	8	1	10	4	0	0	0	8	1	0	0	0	0	147	154	139	821
	Otu00164	14	28	0	0	3	23	485	10	23	4	3	1	10	3	14	9	0	0	0	4	0	0	3	0	0	40	61	45	783
	Otu00025	27	18	0	0	8	41	0	61	52	24	22	51	62	61	88	74	0	0	0	9	0	5	72	23	74	3	2	1	778
	Otu00111	12	67	57	53	30	42	0	38	15	17	8	11	9	6	4	11	0	1	0	0	0	0	0	0	0	120	116	138	755
	Otu00186	0	0	0	0	0	0	0	0	0	0	0	0	0	0	0	0	0	3	0	0	643	0	0	0	0	0	0	0	646
	Otu00153	56	48	154	0	57	50	41	9	44	15	11	13	28	20	17	20	0	1	0	6	0	1	9	3	1	9	8	11	632
	Otu00185	54	35	142	0	89	57	1	6	15	6	9	5	6	12	9	7	0	0	0	0	0	0	0	0	0	50	40	56	599
	Otu00064	40	21	0	0	10	38	0	47	27	8	12	6	39	20	45	35	0	0	0	4	0	0	0	0	12	83	82	64	593
	Otu00065	26	0	0	137	28	21	0	47	4	4	2	2	6	7	8	3	0	0	0	0	0	0	0	0	0	94	94	101	584
	Otu00170	37	63	0	47	65	52	0	43	40	13	16	8	13	12	6	9	0	0	0	0	0	3	3	0	0	49	55	49	583
	Otu00181	57	27	17	14	55	45	0	21	56	20	42	6	4	30	5	21	0	0	0	1	0	0	0	0	10	57	43	39	570
	Otu00121	26	20	0	0	31	28	1	61	41	19	22	12	41	27	85	79	0	0	0	2	1	2	15	1	17	13	9	14	567
	Otu00573	0	0	0	0	0	0	0	0	0	0	0	0	0	0	0	0	0	0	0	0	564	0	0	0	0	1	0	0	565
	Otu00123	34	28	0	34	45	32	0	22	40	12	13	8	20	9	6	5	0	0	0	0	0	0	0	0	0	76	91	68	543
	Otu00217	30	82	0	61	60	40	1	9	55	9	30	9	16	17	9	7	0	0	0	0	0	0	0	0	5	41	21	36	538
	Otu00079	0	27	0	0	0	7	0	0	20	38	38	29	44	17	45	77	0	0	0	18	0	14	68	17	63	0	0	0	522
	Otu00103	41	55	0	0	49	21	0	87	30	7	10	5	13	10	12	10	0	0	0	0	0	0	0	0	0	60	61	44	515
	Otu00175	35	0	0	43	55	37	0	28	54	3	3	9	14	7	23	23	0	0	0	0	0	0	0	0	0	47	77	53	511
	Otu00498	0	23	0	0	9	4	420	0	19	0	1	0	1	2	0	2	0	0	0	0	0	0	0	0	0	8	5	8	502
	Otu00137	1	6	214	2	24	19	0	0	25	3	4	0	13	4	2	5	0	0	0	0	1	1	0	0	0	48	60	68	500
	Otu00108	19	26	0	0	17	55	0	49	67	22	7	9	45	24	51	85	0	0	0	0	0	0	0	3	0	4	10	4	497
	Otu00536	9	0	0	0	0	5	461	0	0	0	2	0	2	3	0	0	0	0	0	0	0	0	0	0	0	5	6	4	497
	Otu00078	3	71	348	48	0	13	0	0	3	0	1	0	0	0	1	0	0	0	0	0	0	0	0	0	0	0	1	1	490
	Otu00247	6	7	0	50	40	20	153	25	18	2	1	1	6	0	3	2	0	0	0	0	0	0	0	0	0	81	40	31	486
	Otu00174	45	63	0	18	25	26	0	68	24	16	25	21	31	22	16	24	9	4	0	4	0	0	8	9	16	4	1	3	482
	Otu00253	37	38	0	77	2	28	0	0	64	19	20	19	40	27	34	27	0	0	0	4	1	0	0	1	2	9	6	10	465
	Otu00211	40	50	0	0	24	30	0	13	1	9	8	6	7	6	5	7	0	0	0	0	0	0	0	0	0	79	93	74	452
	Otu00192	39	8	5	48	32	25	0	90	45	11	10	9	13	11	8	5	0	0	0	0	0	0	0	0	0	32	29	28	448
	Otu00588	5	0	0	0	27	9	346	30	2	4	3	0	1	1	0	2	0	0	0	0	0	0	0	0	0	3	4	4	441
	Otu00225	45	56	0	18	12	32	0	59	24	8	24	16	19	28	17	15	0	4	0	3	0	4	5	4	12	7	11	8	431
	Otu00509	8	35	0	0	0	5	280	23	0	2	2	0	7	1	1	0	0	0	0	1	0	0	0	0	0	14	14	13	406
	Otu00243	27	85	0	1	29	20	1	76	13	4	11	6	5	13	8	3	0	0	0	0	0	0	0	0	0	28	42	31	403
	Otu00281	19	75	0	10	0	26	0	5	13	2	4	7	12	5	11	16	0	0	0	0	0	0	0	0	0	57	69	61	392
	Otu00236	19	29	0	42	16	24	0	2	10	0	4	6	4	3	3	6	0	0	0	0	0	0	0	0	0	73	79	70	390
	Otu00048	28	5	0	25	40	55	0	0	39	0	4	12	7	7	9	5	0	0	0	0	0	0	8	1	23	41	37	35	381
	Otu00180	15	14	0	17	14	27	0	42	27	14	16	14	11	27	19	20	14	0	0	0	0	0	2	1	0	27	29	26	376
	Otu00221	7	10	242	0	4	4	0	0	24	5	10	3	6	11	10	13	0	0	0	0	0	0	0	0	0	8	3	4	364
	Otu00392	27	1	0	0	15	20	130	23	50	5	22	3	0	7	3	4	3	0	0	1	0	0	0	0	0	13	16	19	362
	Otu00244	38	14	0	56	15	33	1	0	6	5	8	1	7	9	7	7	0	0	0	0	0	0	0	0	0	45	49	56	357
	Otu00061	8	19	0	18	26	14	0	42	23	1	2	2	4	5	1	2	0	0	0	0	0	0	0	0	0	60	56	64	347
	Otu00028	17	42	0	0	16	25	0	69	21	8	2	4	14	2	21	15	0	0	0	0	1	0	0	0	0	21	42	23	343
	Otu00119	10	20	0	26	8	24	0	0	15	5	4	1	2	2	5	7	0	0	0	0	0	0	0	0	0	67	85	61	342
	Otu00438	16	38	0	0	1	11	177	0	16	1	6	3	5	3	1	1	0	0	0	0	0	0	0	0	0	16	13	27	335
	Otu00089	2	0	157	0	0	0	0	42	0	0	0	0	0	0	0	1	0	0	1	0	111	5	1	0	10	0	0	0	330
	Otu00321	18	23	0	25	40	32	0	11	59	12	17	11	9	14	6	15	0	1	0	3	0	0	0	0	0	12	9	11	328
	Otu00030	11	8	0	51	6	17	0	12	9	1	0	0	0	0	2	0	4	0	0	0	24	0	0	0	0	63	64	51	323
	Otu00310	23	24	0	0	30	26	0	13	23	13	14	5	13	11	4	9	0	0	0	5	0	0	0	0	0	36	34	38	321
	Otu00274	51	17	0	0	32	43	0	0	33	8	26	8	12	11	10	21	0	1	0	3	0	4	4	1	12	6	7	4	314
	Otu00092	20	7	0	0	5	15	0	0	2	41	28	21	27	28	24	33	0	0	0	0	0	8	9	0	0	8	8	17	301
	Otu00319	6	21	0	0	10	2	0	0	7	4	13	6	6	10	2	9	1	15	0	75	0	37	24	11	39	0	0	1	299
	Otu00105	19	3	0	0	3	29	0	18	0	0	3	0	5	3	1	2	0	0	0	0	0	0	0	0	0	66	81	58	291
	Otu00049	4	0	0	42	0	0	159	38	13	0	0	0	0	0	0	0	0	13	0	3	2	0	0	0	16	0	0	0	290
	Otu00305	5	22	0	41	11	19	0	10	18	0	3	1	7	1	4	1	0	0	0	0	0	0	0	0	0	45	55	45	288
	Otu00287	25	21	0	59	46	19	0	13	8	3	4	4	8	9	2	2	0	0	0	0	0	0	0	0	0	24	22	17	286
	Otu00391	37	32	0	0	24	10	8	10	34	4	18	5	7	2	4	7	0	0	0	0	0	0	0	0	0	29	24	29	284
	Otu00090	18	12	0	38	21	15	0	15	23	16	18	10	8	10	13	14	1	0	0	0	0	3	0	5	0	13	11	12	276
	Otu00002	11	19	0	0	0	9	0	26	23	11	10	6	18	12	11	8	13	7	0	11	0	10	8	20	17	4	14	6	274
	Otu00311	9	40	28	1	8	19	0	21	36	1	1	2	3	1	3	2	0	0	0	0	0	0	1	0	0	23	27	42	268
	Otu01297	0	0	0	0	0	0	268	0	0	0	0	0	0	0	0	0	0	0	0	0	0	0	0	0	0	0	0	0	268
	Otu00405	23	25	0	0	11	18	1	12	11	8	3	5	1	3	6	2	0	0	0	0	0	0	0	0	0	38	38	57	262
	Otu00171	0	0	123	0	0	0	129	0	5	0	0	0	0	0	0	0	0	0	0	0	0	0	0	0	2	0	0	0	259
	Otu00383	19	5	0	0	36	19	0	10	18	9	13	8	6	21	5	6	0	0	0	5	0	22	22	1	32	1	1	0	259
	Otu00409	15	32	116	0	29	8	0	0	19	4	4	2	5	3	4	5	0	0	0	0	0	1	0	0	3	4	0	2	256
	Otu00228	14	20	0	0	0	17	0	30	0	4	1	3	6	3	14	15	0	0	0	0	0	0	0	0	15	40	28	34	244
	Otu00066	1	0	0	0	0	17	1	13	0	3	2	0	1	2	1	3	0	0	0	0	0	0	0	0	0	78	50	71	243
	Otu00399	58	56	0	0	16	12	0	0	4	2	3	13	3	15	11	6	0	0	0	0	0	7	0	3	0	11	11	11	242
	Otu00365	0	17	0	92	10	15	0	0	11	3	1	0	8	1	4	7	0	0	0	0	0	0	0	0	0	23	18	27	237
	Otu00406	8	13	105	0	6	17	0	27	12	2	2	3	3	4	3	1	0	0	0	0	0	0	0	1	0	8	12	10	237
	Otu00152	0	0	219	9	0	1	0	0	0	0	0	0	0	0	0	0	0	0	5	0	0	0	0	0	0	0	0	0	234
	Otu00165	1	0	0	8	22	7	0	0	8	6	2	1	4	0	8	7	49	4	9	15	0	11	25	4	34	2	1	3	231
	Otu00038	4	6	0	79	7	6	0	0	11	1	0	0	2	0	1	1	0	0	0	0	0	0	0	0	0	37	43	30	228
	Otu00431	0	0	0	123	10	3	0	2	4	0	7	2	4	2	6	0	0	0	0	0	0	0	0	0	0	18	17	25	223
	Otu00240	3	2	0	0	0	6	196	0	1	1	0	0	1	1	1	1	0	0	0	0	0	0	0	0	0	5	0	2	220
	Otu00256	13	8	0	53	9	5	0	14	5	1	2	2	5	3	2	1	0	0	0	0	0	0	0	0	0	21	34	31	209
	Otu00128	4	13	0	0	1	4	0	0	9	7	12	12	28	16	40	40	0	0	0	0	0	0	0	0	0	6	8	8	208
	Otu00552	0	0	201	0	0	0	0	0	0	0	2	0	0	0	0	0	0	0	0	0	0	1	0	0	0	0	1	3	208
	Otu00113	4	8	39	0	17	4	0	9	26	4	7	4	8	2	10	11	2	0	0	1	0	0	5	0	4	10	14	13	202
	Otu00531	9	14	0	0	7	12	0	3	11	11	17	6	14	15	13	11	0	0	0	0	0	0	0	0	4	22	19	14	202
	Otu00230	5	121	0	0	0	11	2	0	7	0	1	0	0	0	0	0	0	0	0	0	0	0	0	0	0	17	13	23	200
	Otu00325	29	15	0	12	11	16	0	8	16	4	7	2	4	5	5	4	0	0	0	0	0	0	0	0	0	15	14	32	199
	Otu00031	13	0	0	0	0	0	75	76	0	0	0	0	0	0	0	0	0	0	0	0	0	0	0	0	0	12	13	7	196
	Otu00264	20	13	0	89	11	11	0	15	3	4	8	0	7	4	0	6	0	0	0	0	0	0	0	0	1	1	0	1	194
	Otu00684	21	0	0	0	6	14	0	22	6	1	9	0	4	5	2	6	0	0	0	0	0	0	0	0	0	28	33	35	192
	Otu00179	6	0	0	0	15	23	0	0	1	4	12	5	11	5	3	7	0	0	0	0	0	0	0	0	0	36	41	22	191
	Otu00371	16	3	40	0	49	18	0	1	11	2	3	1	2	3	0	3	0	0	0	0	1	0	0	0	0	8	15	11	187
	Otu00053	8	42	0	0	25	18	0	0	0	4	0	0	2	4	0	1	0	0	0	0	0	0	0	0	0	28	30	21	183
	Otu00560	12	9	0	19	7	12	0	66	4	2	2	0	1	1	0	0	0	0	0	0	0	0	0	0	0	22	9	17	183
	Otu00542	8	14	0	0	1	9	4	0	4	5	4	6	15	1	13	12	6	0	0	14	0	1	3	1	52	3	3	0	179
	Otu00471	10	10	0	0	0	2	99	0	0	3	0	0	5	4	3	1	0	0	0	0	0	0	0	0	0	21	12	7	177
	Otu00386	11	0	0	0	16	8	0	17	13	2	1	0	4	3	8	2	0	0	0	0	0	0	0	0	0	38	21	30	174
	Otu00116	17	53	0	0	9	16	0	0	0	6	10	8	12	4	11	11	0	0	0	0	0	0	0	0	0	3	4	4	168
	Otu00355	9	18	59	0	2	13	0	0	22	0	3	1	11	2	7	6	0	0	0	0	0	0	0	0	0	6	5	3	167
	Otu00197	0	1	0	0	0	0	0	0	0	3	11	7	13	10	58	62	0	0	0	0	0	0	0	0	0	0	0	1	166
	Otu00335	22	28	0	46	1	10	0	1	9	6	3	5	4	3	5	4	0	0	0	4	0	0	8	1	5	0	1	0	166
	Otu00818	4	0	0	11	0	3	117	0	13	0	3	1	0	2	0	1	0	0	0	0	0	0	0	0	0	2	4	3	164
	Otu00051	9	12	0	0	5	10	0	4	9	0	2	0	3	3	0	3	0	0	0	0	0	0	0	0	0	28	35	40	163
	Otu00664	0	0	0	0	0	0	0	0	0	0	0	0	0	0	0	0	0	0	162	0	0	0	0	0	0	0	0	0	162
	Otu00779	0	0	0	0	0	4	154	0	1	0	0	0	0	0	1	0	0	0	0	0	0	0	0	0	0	1	0	1	162
	Otu00307	3	0	0	0	0	0	0	0	2	19	38	6	13	7	7	24	1	0	0	11	0	6	5	3	14	0	0	1	160
	Otu00613	20	10	0	0	4	16	0	6	7	4	8	0	5	5	0	4	0	0	0	0	0	0	0	0	0	27	26	17	159
	Otu00502	7	0	105	0	6	8	0	0	0	1	2	1	2	1	2	1	0	0	0	0	0	0	0	0	0	4	10	8	158
	Otu00101	0	0	0	0	0	0	0	0	0	0	0	0	0	0	0	0	0	0	156	0	0	0	0	0	0	0	0	0	156
	Otu00674	13	26	0	0	29	7	0	0	5	0	2	2	2	1	3	0	0	0	0	0	0	0	0	0	0	17	20	29	156
	Otu00201	0	0	0	0	0	8	0	0	4	1	2	0	2	1	0	1	0	0	0	0	0	0	0	0	0	45	34	54	152
	Otu00488	24	16	0	8	8	13	0	16	10	6	7	0	2	5	4	1	0	0	0	0	0	0	0	0	0	11	8	12	151
	Otu00425	19	19	0	0	18	3	0	28	3	4	7	1	0	6	4	6	0	0	0	0	0	0	0	0	0	12	5	12	147
	Otu00709	16	10	0	0	8	29	0	6	3	3	3	0	2	2	3	0	0	0	0	0	0	0	0	0	0	19	14	29	147
	Otu00428	20	18	0	0	8	13	0	0	0	1	2	3	5	5	2	0	0	0	0	0	0	0	0	0	0	24	24	21	146
	Otu00735	1	0	112	0	5	4	0	0	0	0	0	1	2	1	0	1	0	0	0	0	0	0	0	0	0	7	6	4	144
	Otu00762	9	5	0	0	0	7	0	34	18	8	9	3	6	2	6	8	0	0	0	1	0	0	12	2	11	1	1	1	144
	Otu00604	0	42	84	0	0	2	0	0	4	1	0	2	0	0	0	0	0	0	0	0	0	0	0	0	0	2	3	3	143
	Otu00694	0	0	0	0	0	0	0	0	0	31	10	10	28	8	8	42	0	0	0	0	0	0	0	0	0	0	0	0	137
	Otu00772	16	6	0	27	11	8	0	10	29	3	2	1	4	3	1	2	1	0	0	0	0	0	1	0	0	1	4	6	136
	Otu00369	31	2	0	0	21	12	0	4	11	4	6	0	1	4	5	0	0	0	0	4	0	0	0	0	0	12	6	11	134
	Otu00377	10	6	0	1	22	9	0	14	5	3	6	1	4	9	4	2	0	0	0	0	0	0	0	0	0	14	7	15	132
	Otu00530	3	0	0	0	11	8	0	31	7	2	1	0	5	0	2	7	0	0	0	0	0	0	0	0	0	24	18	13	132
	Otu00107	3	0	0	0	3	15	0	0	0	2	2	0	2	1	3	0	0	0	0	0	0	0	0	0	0	33	39	28	131
	Otu00254	0	0	0	0	0	0	0	0	0	0	0	0	0	0	0	0	0	0	130	0	0	0	0	0	0	0	0	0	130
	Otu00768	0	0	116	0	0	1	0	0	2	0	1	0	0	0	0	0	0	0	0	0	0	0	0	0	0	4	3	3	130
	Otu00052	1	0	0	14	0	15	0	0	14	2	2	1	13	5	13	20	0	0	0	0	0	0	0	0	0	8	11	7	126
	Otu00182	0	17	0	0	0	13	1	0	0	12	11	5	8	10	17	12	0	0	0	0	0	0	8	6	0	4	1	1	126
	Otu00770	9	9	0	79	11	4	0	0	0	0	2	0	4	1	1	0	0	0	0	0	0	0	1	0	0	2	0	1	124
	Otu00603	7	23	0	16	0	0	0	22	0	3	11	7	3	5	3	11	0	0	0	3	0	5	0	2	1	0	0	1	123
	Otu00358	5	0	0	0	4	1	0	8	5	14	2	5	13	6	22	26	0	0	0	0	0	0	0	0	2	4	1	4	122
	Otu00708	9	22	0	0	0	8	0	0	4	1	1	0	1	0	1	0	0	0	0	0	0	0	0	0	0	24	24	26	121
	Otu00702	3	0	0	0	0	4	0	0	12	5	8	2	1	3	7	5	0	1	0	14	0	2	11	1	33	1	4	3	120
	Otu00746	6	0	0	57	12	10	0	0	3	0	4	0	2	1	0	0	0	0	0	0	0	0	0	0	0	8	7	10	120
	Otu00943	0	0	112	0	0	2	0	0	0	0	0	0	0	1	0	0	0	0	0	0	0	0	0	0	0	3	1	0	119
	Otu00447	0	22	0	0	15	9	0	0	0	7	5	4	8	1	2	5	0	1	0	1	0	0	0	0	10	12	6	10	118
	Otu00928	13	0	0	0	0	8	0	0	24	0	2	0	1	4	2	0	0	0	0	0	0	0	0	0	0	30	19	14	117
	Otu01020	7	3	0	14	7	3	19	14	1	4	3	0	1	1	1	2	0	0	0	0	0	0	0	0	0	8	16	12	116
	Otu00505	5	0	0	0	0	7	0	47	24	0	1	0	1	5	2	5	0	0	0	0	0	0	0	0	0	8	6	3	114
	Otu00858	7	0	0	61	8	2	0	0	1	0	0	2	0	0	0	0	0	0	0	0	0	0	0	0	0	11	9	13	114
	Otu00206	13	0	0	0	16	13	0	0	25	3	10	9	6	5	2	3	0	0	0	3	0	0	2	1	0	0	0	1	112
	Otu00532	19	0	0	0	11	17	0	13	0	3	4	0	3	3	1	1	0	0	0	0	0	0	0	0	0	16	10	11	112
	Otu01148	0	21	0	0	4	3	0	0	7	2	0	3	2	1	1	1	0	0	0	0	0	0	0	0	0	13	24	30	112
	Otu00690	6	12	0	0	5	9	0	19	7	0	2	3	3	7	5	0	0	0	0	0	0	0	0	0	0	7	12	14	111
	Otu00776	7	6	0	0	2	4	0	4	29	1	1	0	6	0	2	5	0	0	0	0	0	0	0	0	0	9	16	18	110
	Otu00739	6	17	0	0	9	4	1	56	0	1	2	1	1	1	0	0	0	0	0	0	0	0	0	0	0	4	2	1	106
	Otu00848	5	16	0	0	0	4	0	29	12	2	3	0	0	2	0	2	0	0	0	0	0	0	0	0	0	14	7	9	105
	Otu00749	1	0	0	0	0	7	0	39	0	1	1	0	1	1	2	6	0	0	0	0	0	0	0	0	0	19	12	14	104
	Otu01141	0	16	0	0	0	8	0	0	0	0	3	0	1	1	1	1	0	0	0	0	0	0	0	0	0	30	24	19	104
	Otu01181	0	0	103	0	0	0	0	0	0	0	0	0	0	1	0	0	0	0	0	0	0	0	0	0	0	0	0	0	104
	Otu00110	3	0	0	0	0	8	0	0	8	2	10	6	3	5	3	4	0	0	0	0	0	0	0	0	0	10	23	18	103
	Otu01920	0	0	0	0	6	0	89	0	0	0	0	0	0	0	0	0	0	0	0	0	0	0	0	0	0	2	4	1	102
	Otu00212	4	0	0	0	16	1	49	0	7	2	0	0	2	0	1	1	0	0	0	0	0	0	0	0	0	5	5	8	101
	Otu00667	14	10	0	14	0	13	0	0	1	1	1	2	1	1	2	0	0	0	0	0	0	0	0	0	0	11	16	14	101
	Otu00890	9	16	0	0	15	3	0	5	28	1	4	1	5	3	2	1	0	0	0	0	0	0	1	0	0	3	4	0	101
	Otu00967	0	0	93	0	0	3	0	0	0	0	0	0	0	2	0	0	0	0	0	0	0	0	0	0	0	1	1	1	101
	Otu01018	9	3	0	0	30	8	1	0	5	1	7	3	3	5	3	0	0	0	0	0	0	0	0	0	0	10	5	8	101
	Otu00499	5	24	33	0	0	8	0	0	0	1	1	1	2	2	1	0	0	0	0	0	0	0	0	0	0	7	5	10	100
	Otu00836	15	1	0	0	25	9	0	0	14	0	0	6	3	2	1	1	0	0	0	0	0	0	0	0	0	8	3	11	99
	Otu00904	3	23	0	0	11	8	0	14	4	2	4	1	0	2	2	2	0	0	0	0	0	0	0	0	0	12	5	5	98
	Otu00958	10	10	0	0	13	4	0	22	4	2	5	0	0	6	1	0	0	0	0	0	0	0	0	0	0	7	7	7	98
	Otu00656	0	0	0	0	0	13	0	26	1	1	0	2	5	3	8	8	0	0	0	0	0	0	0	0	0	9	12	9	97
	Otu00916	8	0	0	0	0	2	0	0	0	1	4	2	0	1	0	0	0	0	0	0	0	0	0	0	0	18	42	19	97
	Otu01048	25	0	0	0	0	9	1	0	11	2	0	4	1	3	2	6	0	0	0	0	0	0	0	0	0	6	12	15	97
	Otu00727	8	1	0	0	5	9	0	0	17	1	6	1	3	3	2	2	0	0	0	0	0	0	0	0	0	14	15	8	95
	Otu00879	6	0	0	23	25	6	0	0	0	1	1	2	5	0	2	0	0	0	0	0	0	0	0	0	0	8	8	8	95
	Otu01011	0	0	0	66	0	4	0	0	17	2	1	0	0	0	0	1	0	0	0	0	0	0	0	0	0	2	1	1	95
	Otu02529	6	0	0	0	0	0	74	14	0	0	0	0	0	0	0	0	0	0	0	0	0	0	0	0	0	0	0	0	94
	Otu00710	0	12	0	16	2	5	0	0	0	2	3	1	2	1	0	1	0	0	0	0	0	0	0	0	0	14	21	13	93
	Otu01035	11	21	0	0	0	6	0	0	0	4	0	2	4	1	3	2	0	0	0	0	0	0	0	0	0	11	15	13	93
	Otu00385	9	0	0	0	0	1	0	0	4	1	0	1	1	1	3	3	0	0	0	0	0	0	0	0	0	25	25	18	92
	Otu00718	15	4	0	0	9	17	0	11	0	1	3	0	1	0	2	3	0	0	0	0	0	0	0	0	0	9	7	10	92
	Otu01057	9	0	0	0	0	7	0	25	4	1	0	0	2	1	0	0	0	0	0	0	0	0	0	0	0	19	13	11	92
	Otu01071	2	0	0	25	3	4	0	34	14	1	0	0	1	1	0	0	0	0	0	0	0	0	0	0	4	2	1	0	92
	Otu01224	1	0	0	45	0	6	0	0	0	2	0	0	1	0	1	1	0	0	0	0	0	0	0	0	0	10	16	9	92
	Otu00067	2	0	0	0	0	5	0	0	4	7	7	9	12	21	11	11	0	0	0	0	0	0	2	0	0	0	0	0	91
	Otu00617	1	14	0	9	3	1	0	0	0	1	3	0	2	2	2	1	0	0	0	0	0	0	0	0	0	14	19	19	91
	Otu00979	10	0	0	0	0	4	0	29	0	3	2	1	4	9	5	1	0	0	0	0	0	0	0	0	0	9	8	6	91
	Otu01363	0	0	0	0	0	0	0	0	0	20	6	3	36	1	15	9	0	0	0	0	0	0	0	0	0	0	0	0	90
	Otu01088	9	1	21	0	2	9	0	1	19	0	0	4	1	2	1	2	0	0	0	0	0	0	0	0	0	6	7	4	89
	Otu00188	7	0	0	25	7	9	0	0	0	1	0	1	2	0	1	0	0	0	0	0	0	0	0	0	0	15	11	9	88
	Otu00737	13	8	0	0	0	0	0	0	0	2	0	0	6	3	2	1	0	0	0	0	0	0	0	0	0	21	17	15	88
	Otu01037	8	14	0	21	13	16	0	0	0	2	3	1	0	2	3	2	0	0	0	0	0	1	0	0	0	0	0	2	88
	Otu00149	0	7	0	0	2	1	0	0	0	0	1	0	0	0	0	0	0	0	0	0	0	0	0	0	0	29	24	23	87
	Otu00037	2	0	0	0	0	2	0	0	2	1	1	0	4	3	5	12	0	0	0	0	0	0	0	0	0	11	18	25	86
	Otu01259	11	0	0	0	0	5	0	61	0	1	1	1	2	0	0	2	0	0	0	0	0	0	0	0	0	0	0	1	85
	Otu01470	0	0	0	0	0	0	0	0	0	0	0	0	0	0	0	0	0	0	83	0	0	0	0	0	0	0	0	0	83
	Otu01186	0	0	52	0	0	3	0	0	0	0	0	0	1	0	0	0	0	0	0	0	0	0	0	0	0	7	7	12	82
	Otu00046	0	10	0	0	0	2	0	6	0	0	0	0	0	0	0	0	0	0	0	0	0	0	0	0	0	23	14	26	81
	Otu00057	0	0	0	0	0	5	0	0	8	1	0	0	2	0	1	1	0	0	0	0	0	0	0	0	0	25	22	16	81
	Otu00163	1	0	0	0	21	9	0	2	8	1	1	0	1	0	0	1	0	0	0	0	0	0	0	0	0	13	8	15	81
	Otu01009	0	0	0	0	0	0	0	72	0	0	2	0	0	0	0	0	0	0	0	0	0	0	0	0	0	0	2	5	81
	Otu01066	22	0	0	0	0	10	0	0	24	0	2	3	3	0	1	0	0	0	0	0	0	0	0	1	0	4	6	5	81
	Otu01202	0	0	0	58	0	0	0	0	0	0	0	0	0	0	2	0	0	0	0	0	0	0	0	0	0	5	11	5	81
	Otu00196	1	6	12	4	20	12	0	0	1	6	4	3	1	0	3	1	0	0	0	0	0	0	0	6	0	0	0	0	80
	Otu01192	11	0	0	0	15	5	0	1	15	2	4	0	6	3	0	1	0	0	0	0	0	0	0	0	0	6	2	9	80
	Otu00074	0	0	1	0	0	0	0	21	0	0	0	0	0	0	0	0	0	0	0	0	0	20	0	37	0	0	0	0	79
	Otu01031	0	0	0	0	0	0	0	0	0	0	0	0	0	0	0	0	0	0	79	0	0	0	0	0	0	0	0	0	79
	Otu01058	8	9	0	0	0	5	0	3	3	3	5	1	0	1	2	3	0	0	0	0	0	0	0	0	0	11	13	11	78
	Otu01255	0	0	0	0	0	1	0	70	0	0	2	0	1	0	0	0	0	0	0	0	0	0	0	0	0	1	1	2	78
	Otu01456	5	0	0	32	15	0	0	18	1	0	2	0	0	1	0	0	0	0	0	0	0	0	0	0	0	1	1	2	78
	Otu03261	0	0	0	0	0	1	76	0	0	0	0	0	0	0	0	0	0	0	0	0	0	0	0	0	0	1	0	0	78
	Otu00642	3	4	0	24	0	2	0	0	4	2	1	0	2	2	1	0	0	0	0	0	0	0	0	0	0	11	12	9	77
	Otu00860	3	0	0	0	9	7	0	14	14	1	1	0	5	3	3	1	0	0	0	0	0	0	0	0	0	4	5	6	76
	Otu00277	10	22	0	0	4	12	0	0	6	2	1	0	1	0	1	1	0	0	0	0	0	0	0	0	0	2	6	7	75
	Otu00381	0	0	0	0	9	6	0	0	11	2	2	3	2	1	0	0	0	0	0	0	0	3	4	5	26	1	0	0	75
	Otu00728	4	2	0	5	19	7	0	0	0	3	3	0	1	1	2	1	0	0	0	0	0	0	0	0	0	10	7	10	75
	Otu01232	1	0	0	0	11	0	0	52	0	0	0	2	1	0	0	0	0	0	0	0	0	0	0	0	0	2	5	1	75
	Otu01463	2	5	51	0	0	0	1	0	11	0	0	0	1	0	0	0	0	0	0	0	0	0	0	0	0	3	1	0	75
	Otu01156	2	0	0	0	23	6	0	0	20	1	2	2	2	2	5	3	0	0	0	0	1	0	0	0	0	3	2	0	74
	Otu01336	0	0	0	0	0	6	0	0	0	1	0	0	2	0	2	3	0	0	0	0	0	0	0	0	0	18	20	22	74
	Otu01488	0	0	0	68	0	1	0	0	0	0	0	0	0	0	0	0	0	0	0	0	0	0	0	0	0	2	0	2	73
	Otu00290	13	0	0	0	0	3	0	0	0	0	1	1	1	0	0	0	0	0	0	0	0	0	0	0	0	20	20	12	71
	Otu00689	0	0	0	0	0	0	0	0	0	1	2	0	4	1	4	2	0	0	0	0	0	0	0	0	0	24	13	20	71
	Otu00658	16	3	0	0	10	7	0	0	0	2	1	2	1	3	1	5	0	0	0	0	0	0	0	0	0	2	9	8	70
	Otu00364	1	0	0	0	1	8	0	0	5	0	2	4	1	2	4	3	0	0	0	0	0	0	0	0	0	16	14	8	69
	Otu00920	10	8	0	0	6	1	0	0	0	0	1	0	1	0	0	0	0	0	0	0	0	0	0	0	0	13	13	15	68
	Otu01110	9	6	0	11	1	5	0	0	5	1	2	2	1	3	1	3	0	0	0	2	0	0	0	0	0	5	7	4	68
	Otu01130	6	0	0	17	10	0	0	0	1	0	0	0	1	0	0	2	0	0	0	0	0	0	0	0	0	13	10	8	68
	Otu01756	4	9	0	0	0	6	0	0	0	0	1	1	1	1	1	3	0	0	0	0	0	0	0	0	0	16	12	13	68
	Otu00482	9	7	0	13	0	7	0	0	0	2	3	1	2	4	0	1	0	0	0	0	0	0	0	0	0	5	7	6	67
	Otu01001	6	11	0	0	29	2	0	0	0	2	0	2	2	0	0	0	0	0	0	0	0	0	0	0	0	5	5	3	67
	Otu01465	4	0	0	2	7	17	0	0	13	0	5	0	3	3	0	1	0	0	0	0	0	0	0	0	0	4	2	6	67
	Otu00463	3	19	0	0	0	3	0	0	0	7	1	4	12	6	7	2	0	0	0	0	0	0	0	0	0	1	0	1	66
	Otu00769	4	0	0	0	2	4	0	5	12	1	1	1	2	2	0	2	0	0	0	0	0	0	0	0	0	5	10	15	66
	Otu00891	0	0	0	0	0	5	0	3	7	1	1	0	2	0	3	4	0	0	0	0	0	0	0	0	0	12	11	17	66
	Otu01123	1	0	0	0	6	2	0	36	9	1	0	1	0	4	0	0	0	0	0	0	0	0	0	0	0	3	2	1	66
	Otu01310	5	0	0	9	3	4	0	25	0	0	3	0	0	1	3	0	0	0	0	0	0	0	0	0	0	5	3	5	66
	Otu01440	12	0	0	12	4	3	0	3	8	0	1	6	2	2	0	1	0	0	0	0	0	0	0	0	0	5	4	3	66
	Otu00929	0	0	0	0	2	2	0	43	4	2	0	0	1	1	1	1	0	0	0	0	0	0	0	0	0	3	3	2	65
	Otu00993	3	8	0	0	0	7	0	0	4	1	2	2	2	2	0	4	0	0	0	0	0	0	0	0	0	9	8	13	65
	Otu01357	5	34	0	0	1	0	0	3	4	0	0	0	1	0	1	1	0	0	0	0	1	0	0	0	0	5	3	6	65
	Otu01403	0	2	0	0	0	5	0	0	20	2	12	0	1	2	0	2	0	0	0	0	0	0	0	0	0	10	5	4	65
	Otu00027	1	0	0	0	0	1	0	0	0	14	2	4	4	3	11	14	0	0	0	1	0	0	1	4	1	1	1	1	64
	Otu01753	4	0	0	58	0	0	0	0	0	0	0	0	0	0	0	0	0	0	0	0	0	0	0	0	0	1	0	1	64
	Otu00214	5	0	0	0	0	2	0	0	0	0	0	0	1	0	1	0	0	0	0	0	0	0	0	0	0	22	22	10	63
	Otu00347	0	19	0	0	0	7	0	4	5	4	1	0	3	5	3	8	0	0	0	0	1	0	0	1	0	0	1	1	63
	Otu01111	2	0	0	0	8	4	0	0	0	1	0	1	1	0	1	4	0	0	0	3	0	0	0	0	0	12	13	13	63
	Otu01719	0	0	0	0	13	1	0	0	0	0	1	1	0	1	1	1	0	0	0	0	0	0	0	0	0	10	20	13	62
	Otu00237	0	0	0	52	0	0	0	0	0	0	0	0	0	0	0	0	0	8	0	0	0	0	0	0	1	0	0	0	61
	Otu01302	2	1	0	0	8	3	0	11	7	1	1	0	0	0	1	3	0	0	0	0	0	0	0	0	0	6	7	10	61
	Otu01442	1	0	0	3	2	3	0	0	0	0	3	0	2	0	3	2	0	0	0	0	0	0	0	0	0	16	10	16	61
	Otu01743	14	1	0	0	0	4	0	1	0	3	5	0	1	5	0	0	0	0	0	0	0	0	0	0	0	8	10	9	61
	Otu01225	8	0	0	0	0	5	0	0	0	0	1	0	3	0	1	1	0	0	0	0	0	0	0	0	0	10	17	14	60
	Otu01912	0	0	0	0	0	4	0	22	29	0	0	0	0	0	0	0	0	0	0	0	0	0	5	0	0	0	0	0	60
	Otu00315	1	0	0	0	0	2	23	3	0	0	0	2	2	1	2	0	0	0	0	0	0	0	8	0	0	6	4	5	59
	Otu00491	0	4	0	0	0	1	1	0	0	6	1	4	3	2	17	15	0	0	0	1	0	0	0	2	0	0	2	0	59
	Otu01956	0	0	0	0	0	0	0	0	0	10	9	2	16	3	6	12	0	0	0	0	1	0	0	0	0	0	0	0	59
	Otu00198	0	0	0	16	0	0	0	3	0	4	1	2	7	2	6	13	0	0	0	0	0	0	0	0	0	1	2	1	58
	Otu00350	3	0	0	0	15	5	0	16	0	0	0	0	4	0	0	2	0	0	0	0	0	0	0	0	0	6	4	3	58
	Otu00688	0	13	0	0	0	2	27	0	0	1	1	1	0	3	0	2	0	0	0	0	0	0	0	0	0	1	3	4	58
	Otu01266	14	0	0	0	4	2	0	0	7	4	5	0	3	5	3	1	0	0	0	0	0	0	0	0	0	2	4	4	58
	Otu01069	4	7	0	0	8	3	0	0	0	1	2	3	2	2	1	2	0	0	0	0	0	0	0	2	0	3	7	10	57
	Otu01364	0	0	0	0	0	0	0	53	0	1	0	0	0	0	0	0	0	0	0	0	0	0	0	0	0	3	0	0	57
	Otu00300	0	48	0	0	0	3	0	0	0	0	0	1	1	0	0	0	0	0	0	0	1	0	0	0	0	0	1	1	56
	Otu01409	10	0	0	0	4	4	1	0	0	0	0	2	2	1	0	0	0	0	0	0	0	0	0	0	0	8	15	9	56
	Otu01571	2	0	0	0	0	3	0	0	6	1	1	0	3	0	7	4	0	0	0	1	0	0	12	0	0	5	7	4	56
	Otu01694	8	2	0	0	5	6	0	0	0	3	1	0	0	3	1	6	0	0	0	0	0	0	0	0	0	10	5	6	56
	Otu01734	6	0	0	0	24	8	0	0	0	0	3	0	1	0	1	0	0	0	0	0	0	0	0	0	0	5	5	3	56
	Otu00546	0	0	0	0	30	4	0	0	1	3	2	0	2	1	4	1	0	0	0	0	0	0	0	0	0	2	3	2	55
	Otu00651	0	0	0	0	0	6	0	0	0	1	0	0	4	0	2	0	0	0	0	0	0	0	0	0	0	11	18	13	55
	Otu01226	8	0	0	0	0	6	0	0	13	1	0	1	5	0	4	1	0	0	0	0	0	0	0	0	0	3	8	5	55
	Otu01350	23	0	0	0	0	5	0	0	0	0	1	1	0	0	3	0	0	0	0	0	0	0	0	0	0	5	6	11	55
	Otu01496	0	0	0	0	0	0	0	45	0	2	2	0	0	0	2	3	0	0	0	0	0	0	0	0	0	1	0	0	55
	Otu01824	0	4	0	0	0	0	0	0	8	0	0	1	0	0	0	0	0	2	24	4	0	0	2	1	2	3	1	3	55
	Otu02059	6	0	0	43	0	1	0	0	3	0	0	0	0	0	2	0	0	0	0	0	0	0	0	0	0	0	0	0	55
	Otu03599	0	0	0	0	0	2	48	0	0	0	0	0	1	0	0	1	0	0	0	0	0	0	0	0	0	2	1	0	55
	Otu00312	0	42	0	0	4	4	1	0	0	1	0	0	0	0	1	1	0	0	0	0	0	0	0	0	0	0	0	0	54
	Otu00574	5	0	0	0	0	5	0	34	0	0	2	0	3	2	0	0	0	0	0	0	0	0	0	0	0	3	0	0	54
	Otu01257	0	8	0	0	0	1	0	0	15	0	4	0	1	1	0	1	0	0	0	0	0	0	0	0	0	9	2	12	54
	Otu01446	0	0	0	0	0	0	0	51	0	1	0	0	2	0	0	0	0	0	0	0	0	0	0	0	0	0	0	0	54
	Otu01473	6	0	0	0	6	3	0	21	2	2	3	1	0	2	0	0	0	0	0	0	0	0	0	0	0	2	2	4	54
	Otu01584	1	0	0	40	0	1	0	0	0	0	0	0	0	1	0	0	0	0	0	0	0	0	0	0	0	5	5	1	54
	Otu02007	1	0	0	0	3	5	0	25	4	0	3	0	2	1	2	2	0	0	0	0	0	0	0	0	0	3	1	2	54
	Otu02012	4	0	0	0	4	4	0	15	18	0	0	0	1	0	0	0	0	0	0	0	0	0	0	0	0	4	0	4	54
	Otu02070	9	0	0	36	0	2	0	0	0	1	0	1	0	0	0	0	0	0	0	0	0	0	0	0	0	0	1	4	54
	Otu00029	4	0	0	0	9	7	0	11	4	3	8	1	2	2	1	0	0	0	0	0	0	0	0	0	0	1	0	0	53
	Otu00486	10	0	0	3	4	15	0	5	0	3	1	2	4	0	2	3	0	0	0	0	0	0	0	0	0	1	0	0	53
	Otu00947	5	0	0	0	1	3	0	4	4	3	1	0	0	1	2	4	0	0	0	0	0	0	0	0	0	5	12	8	53
	Otu01398	0	0	0	0	0	8	0	19	4	2	0	0	2	2	1	1	0	0	0	0	0	0	0	0	0	6	2	6	53
	Otu01451	0	33	0	0	0	6	2	0	0	1	0	0	0	0	0	0	0	0	0	0	0	0	0	0	0	1	7	3	53
	Otu01671	2	0	0	0	21	3	0	0	5	3	2	0	0	5	1	0	0	0	0	0	0	0	0	0	0	6	2	3	53
	Otu01712	0	1	0	0	0	0	0	9	12	0	1	4	0	0	2	5	0	0	0	0	0	0	0	0	0	4	8	7	53
	Otu00276	8	0	0	0	0	5	0	0	6	1	3	2	2	4	0	0	0	0	0	0	0	0	0	0	0	9	5	7	52
	Otu01387	4	13	0	0	0	5	0	0	0	0	0	0	1	0	1	0	0	0	0	0	0	0	0	0	0	11	7	10	52
	Otu01509	1	9	0	0	0	2	0	30	0	0	0	0	1	1	0	0	0	0	0	0	0	0	0	0	0	2	0	6	52
	Otu01959	0	17	0	0	0	9	0	0	0	1	4	1	1	2	2	2	0	0	0	0	0	0	0	0	0	6	3	4	52
	Otu01980	0	0	0	0	0	0	0	0	0	0	0	0	0	0	0	0	0	0	52	0	0	0	0	0	0	0	0	0	52
	Otu00953	8	0	0	0	3	8	0	0	6	2	4	1	2	2	3	4	0	0	0	0	1	0	4	0	0	1	0	2	51
	Otu01246	1	2	0	0	0	2	1	0	0	0	3	0	1	0	1	0	0	0	0	0	0	0	0	0	0	14	12	14	51
	Otu01253	1	6	0	0	1	4	0	0	3	0	1	2	3	1	1	1	0	0	0	0	0	0	0	0	0	4	13	10	51
	Otu01902	0	0	0	0	0	0	0	0	0	13	6	3	8	1	13	7	0	0	0	0	0	0	0	0	0	0	0	0	51
	Otu00070	0	0	0	0	0	5	0	0	0	1	0	1	0	0	3	0	0	0	0	0	0	0	0	0	0	11	16	13	50
	Otu00296	1	0	0	0	0	4	0	0	0	1	0	0	0	0	0	0	0	0	0	0	0	0	0	0	0	12	12	20	50
	Otu01131	8	0	0	0	0	2	0	0	24	0	0	0	0	0	0	1	0	0	0	8	0	0	0	0	0	2	3	2	50
	Otu01402	3	0	0	0	9	5	0	0	8	3	1	1	3	1	0	0	0	0	0	0	0	0	0	0	0	7	2	7	50
	Otu02348	0	0	0	0	0	0	0	0	0	4	11	7	5	12	7	4	0	0	0	0	0	0	0	0	0	0	0	0	50
	Otu00159	1	0	0	0	7	4	0	0	7	1	1	0	0	0	1	0	0	0	0	0	0	0	0	0	0	9	14	4	49
	Otu00278	0	0	0	0	5	1	0	0	0	2	2	3	3	1	0	1	0	0	0	4	0	0	1	0	7	10	3	6	49
	Otu01270	2	7	0	0	1	3	0	21	0	0	0	0	1	1	1	1	0	0	0	0	0	0	0	0	2	2	4	3	49
	Otu01531	9	28	0	0	0	3	0	0	0	0	1	0	0	1	1	0	0	0	0	0	0	0	0	0	0	2	4	0	49
	Otu01786	1	0	0	4	0	7	0	28	0	2	1	0	0	0	0	0	0	0	0	0	0	0	0	0	0	1	3	2	49
	Otu01842	2	16	0	0	0	0	0	0	24	0	1	0	0	0	0	0	0	0	0	0	0	0	0	0	0	2	1	3	49
	Otu01464	3	0	0	0	10	3	0	0	9	0	0	1	0	0	0	0	0	0	0	0	0	0	0	0	0	8	8	6	48
	Otu01791	3	0	0	0	12	0	0	20	0	1	1	0	1	1	1	0	0	0	0	0	0	0	0	0	0	2	4	2	48
	Otu02037	23	0	0	0	0	4	0	0	0	1	0	0	3	0	1	0	0	0	0	0	0	0	0	0	0	5	4	7	48
	Otu02739	6	0	0	0	0	4	0	0	20	0	0	2	1	2	2	4	0	1	0	0	0	4	0	2	0	0	0	0	48
	Otu00042	1	0	0	0	0	7	0	0	0	3	5	3	1	1	2	1	0	0	0	0	0	0	0	0	0	7	9	7	47
	Otu00220	8	2	0	0	11	2	0	6	1	0	3	0	0	0	0	0	0	0	0	0	0	0	0	0	0	4	3	7	47
	Otu00881	3	0	0	0	0	11	0	0	0	0	0	1	1	0	1	0	0	0	0	0	0	0	4	0	0	12	8	6	47
	Otu01195	0	0	0	0	0	5	0	0	1	0	0	0	0	0	0	0	0	0	0	0	0	0	0	0	0	13	12	16	47
	Otu00638	0	0	0	0	0	0	0	0	0	1	0	0	0	0	0	0	0	0	0	0	0	0	0	0	0	15	18	12	46
	Otu01380	0	0	0	28	0	0	0	0	0	1	2	2	4	2	4	3	0	0	0	0	0	0	0	0	0	0	0	0	46
	Otu01607	1	7	0	0	0	6	0	0	0	2	0	0	1	1	0	0	0	0	0	0	0	0	0	0	0	12	6	10	46
	Otu01970	1	0	0	21	6	0	0	0	0	0	4	0	0	0	1	1	0	0	0	0	0	0	0	0	0	2	5	5	46
	Otu00452	6	0	0	0	3	8	0	0	0	1	0	0	1	0	0	0	0	0	0	0	0	0	0	0	0	7	12	7	45
	Otu00676	0	0	0	0	0	0	0	0	0	0	0	0	0	0	1	0	0	0	0	0	0	0	0	0	0	17	14	12	44
	Otu01052	0	25	0	0	2	2	0	0	0	0	0	0	0	0	1	0	0	0	0	0	0	0	0	0	0	5	7	2	44
	Otu01263	2	26	0	0	0	5	2	0	0	0	0	0	0	0	0	0	0	0	0	0	0	0	0	0	0	4	3	2	44
	Otu01663	3	1	0	0	8	4	0	2	3	0	0	0	1	0	0	1	0	0	0	0	0	0	0	0	0	7	6	8	44
	Otu02386	6	0	0	0	0	9	0	0	2	3	2	3	1	2	0	0	0	0	0	0	0	0	0	0	0	5	5	6	44
	Otu00691	0	0	0	0	0	1	0	0	0	3	5	4	4	6	5	8	0	0	0	0	1	0	0	0	5	0	1	0	43
	Otu01630	4	0	0	0	9	0	0	7	15	0	1	0	0	0	1	0	0	0	0	0	1	0	0	0	0	2	1	2	43
	Otu01811	7	27	0	0	0	1	0	0	0	1	0	0	0	0	0	1	0	0	0	0	0	0	0	0	0	2	3	1	43
	Otu01857	12	0	0	0	0	0	0	19	4	0	0	0	2	0	0	0	0	0	0	0	0	0	0	0	0	5	0	1	43
	Otu00782	0	0	0	34	5	0	0	0	0	0	0	1	0	0	0	0	0	0	0	0	0	0	0	0	0	1	1	0	42
	Otu01097	2	0	0	0	3	1	0	0	0	1	0	0	1	3	0	0	0	0	0	0	0	0	0	0	0	14	10	7	42
	Otu01132	0	35	0	0	0	2	0	0	0	0	0	0	1	0	0	0	0	0	0	0	0	0	0	0	0	1	2	1	42
	Otu01706	3	0	0	0	13	7	0	0	0	3	3	0	0	2	0	0	0	0	0	0	0	0	0	0	0	7	3	1	42
	Otu01720	1	0	0	0	0	4	0	0	0	1	0	0	0	0	0	0	0	0	0	0	0	0	0	0	0	17	11	8	42
	Otu02192	0	0	0	42	0	0	0	0	0	0	0	0	0	0	0	0	0	0	0	0	0	0	0	0	0	0	0	0	42
	Otu02197	3	0	0	0	0	0	0	0	0	0	0	0	0	1	0	0	0	0	0	0	0	0	0	0	0	17	12	9	42
	Otu02356	2	0	0	33	0	2	0	0	0	0	0	0	0	0	0	0	0	0	0	0	0	0	0	0	0	1	2	2	42
	Otu00726	9	1	0	0	4	5	0	0	8	0	1	0	1	0	2	0	0	0	0	0	0	0	0	0	0	6	4	0	41
	Otu00914	0	0	0	0	0	5	0	0	0	0	1	0	3	0	3	2	0	0	0	0	0	0	0	0	0	8	6	13	41
	Otu01182	3	0	30	0	0	0	0	0	0	0	1	0	0	0	0	0	0	0	0	0	0	0	0	0	0	2	3	1	40
	Otu01623	0	7	0	0	0	0	0	0	2	0	0	0	3	1	3	0	0	0	0	0	0	0	0	0	0	10	11	3	40
	Otu01896	3	16	0	0	0	2	0	7	0	0	0	0	0	0	1	0	0	0	0	0	0	0	0	0	0	4	3	4	40
	Otu02074	0	0	0	0	0	0	0	0	0	0	9	2	9	5	14	1	0	0	0	0	0	0	0	0	0	0	0	0	40
	Otu02651	5	0	0	0	0	5	0	0	15	2	0	1	2	0	1	0	0	0	0	0	0	0	0	0	0	2	1	6	40
	Otu00308	0	13	0	0	0	2	0	0	9	2	0	0	0	0	2	3	0	0	0	0	0	0	0	0	0	1	4	3	39
	Otu01455	3	0	0	0	0	0	0	6	12	0	2	0	0	1	0	2	0	0	0	0	0	0	0	0	0	3	4	6	39
	Otu02114	0	9	0	0	0	0	0	22	0	0	0	1	0	0	1	0	0	0	0	0	0	0	0	0	0	2	1	3	39
	Otu02533	0	0	0	0	32	0	0	0	0	0	1	0	0	0	0	0	0	0	0	0	0	0	0	0	0	4	0	2	39
	Otu02585	2	0	0	28	0	0	0	0	3	0	2	0	0	0	0	0	0	0	0	0	0	0	0	0	0	1	2	1	39
	Otu00609	0	0	0	0	0	0	0	0	0	0	0	0	0	0	0	0	0	0	38	0	0	0	0	0	0	0	0	0	38
	Otu01919	6	0	5	0	3	2	0	0	0	1	2	0	1	1	1	0	0	0	0	0	0	0	0	0	0	0	8	8	38
	Otu02174	2	2	0	0	7	0	0	0	0	1	2	0	3	0	2	1	0	0	0	0	0	0	0	0	0	8	6	4	38
	Otu02198	4	0	0	28	0	0	0	0	0	0	0	0	1	0	0	0	0	0	0	0	0	0	0	0	0	0	0	5	38
	Otu02211	0	0	0	0	0	0	0	38	0	0	0	0	0	0	0	0	0	0	0	0	0	0	0	0	0	0	0	0	38
	Otu02228	2	0	0	0	0	9	0	0	10	1	2	0	2	0	0	0	0	0	0	0	0	0	0	0	0	1	4	7	38
	Otu02247	12	6	0	0	0	0	0	1	0	0	0	0	1	2	1	1	0	0	0	0	0	0	0	0	0	5	6	3	38
	Otu02432	0	0	0	38	0	0	0	0	0	0	0	0	0	0	0	0	0	0	0	0	0	0	0	0	0	0	0	0	38
	Otu00294	3	0	0	0	6	1	0	0	0	1	0	0	3	3	0	0	0	0	0	0	0	0	0	0	0	4	8	8	37
	Otu00457	2	17	0	0	0	1	0	0	0	0	0	0	0	1	1	0	0	0	0	0	0	0	0	0	0	5	5	5	37
	Otu00982	9	0	0	0	0	2	0	0	13	0	0	0	0	1	0	0	0	0	0	0	0	0	0	0	0	5	4	3	37
	Otu01070	2	0	0	0	0	2	22	0	0	0	0	0	0	2	2	3	0	0	0	1	0	0	0	0	0	1	0	2	37
	Otu01678	3	0	0	0	4	0	12	0	0	0	2	0	0	1	1	0	0	0	0	0	0	0	0	0	0	5	8	1	37
	Otu01903	3	0	0	0	11	0	0	0	0	0	0	0	1	1	0	0	0	0	0	0	0	0	0	0	0	4	9	8	37
	Otu02005	8	0	0	0	0	7	0	0	8	4	0	1	2	0	0	0	0	0	0	0	0	0	0	0	0	1	3	3	37
	Otu02282	0	0	0	0	0	0	0	1	0	0	2	1	1	2	1	0	0	0	0	0	0	0	0	0	0	11	7	11	37
	Otu02419	0	0	0	0	0	1	0	0	17	0	0	0	0	0	1	0	0	0	0	0	0	0	0	0	0	14	1	3	37
	Otu03388	3	0	0	0	0	2	28	0	0	0	0	0	1	0	0	0	0	0	0	0	0	0	0	0	0	1	1	1	37
	Otu00456	4	0	0	0	0	0	0	0	0	1	6	2	4	5	6	7	0	0	0	0	0	0	0	0	0	0	1	0	36
	Otu00621	0	2	0	0	3	5	0	0	4	1	3	1	2	3	7	4	0	0	0	0	0	0	0	0	0	0	1	0	36
	Otu01064	7	0	0	0	0	1	0	0	0	0	2	1	3	1	0	3	0	0	0	0	0	0	0	0	0	3	9	6	36
	Otu01166	4	2	0	0	5	1	0	0	0	0	1	0	1	1	1	1	0	0	0	0	0	0	0	0	0	4	6	9	36
	Otu02169	4	2	0	0	0	3	0	0	10	1	1	0	1	1	0	0	0	0	0	0	0	0	0	0	0	6	6	1	36
	Otu02405	2	0	0	0	0	6	0	0	2	1	3	0	2	0	0	1	0	0	0	0	0	0	0	0	0	5	6	8	36
	Otu02714	6	0	0	0	0	2	0	0	5	3	4	0	1	1	1	2	0	0	0	0	0	0	0	0	0	3	2	6	36
	Otu08456	0	0	0	0	0	0	0	0	0	0	0	0	0	0	0	0	0	0	0	0	36	0	0	0	0	0	0	0	36
	Otu00100	0	0	0	0	0	0	0	0	0	0	0	0	0	0	0	0	0	35	0	0	0	0	0	0	0	0	0	0	35
	Otu01381	0	0	0	0	0	4	0	0	0	0	0	0	4	0	3	5	0	0	0	0	0	0	0	0	0	5	12	2	35
	Otu01641	0	0	0	0	3	5	0	0	5	0	1	0	3	1	0	0	0	0	0	0	0	0	0	0	0	5	6	6	35
	Otu01778	10	0	0	0	2	4	0	0	1	4	0	0	0	1	0	0	0	0	0	0	0	0	0	0	0	3	6	4	35
	Otu02053	0	29	0	0	0	1	0	0	0	0	0	0	0	0	0	0	0	0	0	0	0	0	0	0	0	2	0	3	35
	Otu02162	0	0	0	0	0	0	0	27	4	0	1	0	1	0	0	0	0	0	0	0	0	0	0	0	0	0	1	1	35
	Otu02512	14	0	0	0	0	4	0	0	1	2	4	1	1	1	0	3	0	0	0	0	0	0	0	0	0	1	1	2	35
	Otu02676	0	0	0	24	0	3	0	0	0	0	0	0	0	0	0	0	0	0	0	0	0	0	0	0	0	6	2	0	35
	Otu02801	1	0	0	0	5	3	0	0	5	3	2	0	1	1	2	1	0	0	0	0	0	0	0	0	0	4	2	5	35
	Otu02803	0	0	0	0	10	0	0	0	1	0	1	4	0	1	0	1	0	0	0	0	0	0	0	0	0	5	5	7	35
	Otu03031	0	0	0	30	0	0	0	0	4	0	0	0	0	0	0	0	0	0	0	0	0	0	0	0	0	0	0	1	35
	Otu00595	0	0	0	0	0	0	0	0	0	0	0	0	0	0	1	0	0	0	0	0	0	0	0	0	0	16	10	7	34
	Otu01054	0	0	0	20	0	10	0	0	0	0	0	0	0	1	1	0	0	0	0	0	0	0	0	0	0	0	2	0	34
	Otu02438	0	0	0	26	3	0	0	0	0	0	1	1	0	1	0	0	0	0	0	0	0	0	0	0	0	1	1	0	34
	Otu02498	4	0	0	0	0	0	0	0	0	0	0	0	4	0	0	0	0	0	0	0	0	0	0	0	0	12	8	6	34
	Otu00279	2	0	0	0	1	3	0	0	11	0	0	1	1	0	1	0	0	0	0	0	0	0	0	0	0	2	5	6	33
	Otu00994	4	0	0	0	1	6	0	0	3	0	1	1	1	5	2	1	0	0	0	0	0	0	0	0	0	5	0	3	33
	Otu01028	1	13	0	0	0	4	0	0	0	0	0	0	0	0	0	0	0	0	0	0	0	0	0	0	0	7	2	6	33
	Otu01649	0	0	0	0	29	0	0	0	0	0	1	0	0	0	0	0	0	0	0	0	0	0	0	0	0	1	1	1	33
	Otu02260	0	0	0	30	0	0	0	0	0	0	0	0	0	0	0	0	0	0	0	0	0	0	0	0	0	2	0	1	33
	Otu02312	0	0	0	0	0	0	0	0	0	1	0	0	0	1	0	3	0	0	0	0	0	0	0	0	0	13	8	7	33
	Otu02429	8	0	0	0	14	3	0	0	0	1	0	0	0	0	0	0	0	0	0	0	0	0	0	0	0	3	1	3	33
	Otu02516	4	0	0	0	5	2	0	0	0	0	0	0	0	1	2	0	0	0	0	0	0	0	0	0	0	7	8	4	33
	Otu02610	0	0	0	0	0	0	0	0	1	0	3	0	0	0	1	0	0	0	0	0	0	0	0	0	0	14	6	8	33
	Otu02611	0	0	0	20	0	0	0	7	2	0	0	1	0	0	0	0	0	0	0	0	0	0	0	0	0	2	0	1	33
	Otu02641	0	0	0	0	0	0	0	0	18	1	0	0	0	1	4	0	0	0	0	0	0	0	9	0	0	0	0	0	33
	Otu02887	0	0	0	0	0	0	0	33	0	0	0	0	0	0	0	0	0	0	0	0	0	0	0	0	0	0	0	0	33
	Otu03000	0	0	0	0	0	7	0	0	1	1	0	0	0	0	2	0	0	0	0	0	0	0	0	0	0	6	8	8	33
	Otu03051	0	0	0	0	0	4	0	13	10	0	2	0	0	0	0	0	0	0	0	0	0	0	0	0	0	3	1	0	33
	Otu00662	0	0	0	0	10	1	0	0	0	0	0	0	0	0	0	0	0	0	0	0	0	0	0	0	0	10	3	8	32
	Otu01953	10	0	0	2	0	1	0	1	6	0	1	1	2	1	1	1	0	0	0	0	0	0	0	0	0	2	0	3	32
	Otu02036	6	1	0	0	0	1	0	3	11	1	0	1	1	1	0	2	0	0	0	0	0	0	0	0	0	3	1	0	32
	Otu00207	0	0	0	0	7	4	0	0	0	3	3	6	2	5	1	0	0	0	0	0	0	0	0	0	0	0	0	0	31
	Otu01552	0	0	0	25	0	0	0	0	0	0	0	0	0	1	0	1	0	0	0	0	0	0	0	0	0	2	2	0	31
	Otu01601	2	0	0	0	0	1	0	0	0	0	0	0	2	0	1	1	0	0	0	0	0	0	0	0	0	10	10	4	31
	Otu02116	3	0	0	23	0	0	0	0	1	0	0	0	0	0	0	0	0	0	0	0	0	0	0	0	0	0	3	1	31
	Otu02465	1	0	0	15	1	5	0	0	1	2	0	0	1	1	0	0	0	0	0	0	0	0	0	0	0	0	1	3	31
	Otu02571	5	0	0	0	7	2	0	0	8	0	0	0	0	0	0	0	0	0	0	0	0	0	0	0	0	3	5	1	31
	Otu02774	2	9	0	0	0	0	0	0	12	1	0	0	0	0	0	0	0	0	0	0	0	0	0	0	0	3	2	2	31
	Otu03115	8	0	0	0	5	0	0	14	0	1	0	0	0	0	0	0	0	0	0	0	0	0	0	0	0	2	0	1	31
	Otu03386	0	0	0	0	0	3	0	0	0	0	0	1	3	0	5	1	0	0	0	0	0	0	0	0	0	7	5	6	31
	Otu00115	0	0	0	14	0	0	0	0	0	0	1	0	0	0	0	0	0	0	0	0	0	0	0	0	0	2	7	6	30
	Otu00142	0	0	0	0	0	2	0	0	2	0	1	0	0	1	2	2	0	0	0	0	0	0	0	0	0	4	8	8	30
	Otu00366	0	0	0	0	0	0	0	0	0	0	1	0	0	0	0	0	21	0	0	0	0	0	5	0	0	0	0	3	30
	Otu00771	4	0	0	0	0	1	0	0	1	0	0	0	2	1	1	0	0	0	0	0	0	0	0	0	0	7	7	6	30
	Otu01508	5	0	0	0	0	4	0	3	4	0	1	1	0	2	1	1	0	0	0	0	0	0	0	0	0	4	1	3	30
	Otu02345	4	0	0	18	1	0	0	0	0	0	1	0	0	0	0	3	0	0	0	0	0	0	0	0	0	0	2	1	30
	Otu02605	1	0	0	0	1	5	0	0	0	1	0	1	1	2	1	1	0	0	0	0	0	0	0	0	0	10	3	3	30
	Otu02702	1	0	0	25	0	1	0	0	0	0	0	0	0	1	0	0	0	0	0	0	0	0	0	0	0	0	1	1	30
	Otu02827	0	3	0	0	0	2	0	22	0	0	0	0	0	0	0	0	0	0	0	0	0	0	0	0	0	0	2	1	30
	Otu02885	0	0	0	0	0	1	0	0	18	0	1	0	0	1	0	2	0	0	0	0	0	0	0	0	0	1	4	2	30
	Otu00012	0	0	0	0	0	0	0	25	0	0	0	0	0	0	0	1	0	0	0	0	0	0	0	0	0	0	0	3	29
	Otu01721	0	0	0	0	0	3	0	0	0	1	0	3	0	0	2	0	0	0	0	2	0	0	0	0	0	7	3	8	29
	Otu02060	0	9	0	0	0	5	0	9	0	0	0	0	0	0	0	0	0	0	0	0	0	0	0	0	0	4	2	0	29
	Otu02235	2	0	0	0	0	2	0	0	6	2	1	0	1	1	0	1	0	0	0	0	0	0	0	0	0	2	8	3	29
	Otu02359	2	0	0	0	0	0	0	0	0	0	0	0	2	0	0	0	0	0	0	0	0	0	0	0	0	14	4	7	29
	Otu02962	0	0	0	0	0	8	0	9	2	0	0	0	0	0	0	0	0	0	0	0	0	0	0	0	0	7	2	1	29
	Otu03234	3	0	0	18	0	3	0	0	0	0	1	0	1	0	0	0	0	0	0	0	0	0	0	0	0	0	2	1	29
	Otu03538	0	0	0	0	0	0	0	0	0	0	0	0	0	1	1	2	0	0	0	0	0	0	0	0	0	9	7	9	29
	Otu00332	0	0	0	0	0	1	0	0	0	0	0	2	0	0	0	0	0	0	0	0	0	0	0	0	0	9	9	7	28
	Otu00337	0	0	0	0	0	0	2	9	0	0	0	0	0	0	0	0	0	0	15	0	0	0	0	0	2	0	0	0	28
	Otu01269	9	0	0	0	5	1	0	0	2	1	1	1	1	0	1	1	0	0	0	0	0	0	0	0	0	3	1	1	28
	Otu01921	1	10	0	0	0	3	0	0	0	0	0	0	0	0	0	0	0	0	0	0	0	0	0	0	0	5	4	5	28
	Otu02042	4	12	0	0	0	1	0	0	3	0	3	1	0	1	2	1	0	0	0	0	0	0	0	0	0	0	0	0	28
	Otu02291	0	0	0	0	0	3	0	0	0	4	1	2	0	4	1	5	0	0	0	6	0	2	0	0	0	0	0	0	28
	Otu02604	0	0	0	0	0	0	0	0	0	0	0	0	0	0	0	0	0	0	0	0	0	0	0	0	0	8	14	6	28
	Otu02613	0	18	0	0	9	0	0	0	0	0	0	0	0	0	0	0	0	0	0	0	0	0	0	0	0	1	0	0	28
	Otu02788	2	2	0	0	4	9	0	0	1	2	0	0	0	1	2	1	0	0	0	0	0	0	0	0	0	1	2	1	28
	Otu03129	3	0	0	0	0	3	0	0	9	0	0	0	0	1	1	0	0	0	0	0	0	0	0	0	0	5	5	1	28
	Otu03606	0	0	0	0	0	0	0	0	0	0	0	0	4	0	1	0	0	0	0	0	0	0	0	0	0	6	7	10	28
	Otu03963	1	0	0	0	0	0	0	0	23	1	0	0	0	0	0	0	0	0	0	0	0	0	0	0	0	1	0	2	28
	Otu02056	4	0	0	0	0	1	0	0	0	0	0	1	3	0	1	2	0	0	0	0	0	0	0	0	0	4	2	9	27
	Otu02848	0	0	0	0	0	4	0	20	0	0	0	0	0	1	0	0	0	0	0	0	0	0	0	0	0	0	1	1	27
	Otu03347	6	0	0	0	3	1	0	0	3	3	2	1	1	2	2	0	0	0	0	0	0	0	3	0	0	0	0	0	27
	Otu03400	0	0	0	0	0	3	0	0	0	0	0	2	0	0	0	0	0	0	0	0	0	0	0	0	0	3	6	13	27
	Otu00005	0	0	0	0	0	0	0	0	0	1	0	0	1	0	0	0	0	0	0	0	0	0	0	0	0	3	8	13	26
	Otu00226	0	21	0	0	0	0	0	0	0	0	0	0	0	0	0	1	0	0	0	0	0	0	0	0	0	2	0	2	26
	Otu00266	0	0	0	0	0	3	0	1	0	1	0	0	0	0	0	0	0	0	0	0	0	0	0	0	0	3	11	7	26
	Otu02299	7	12	0	0	1	2	0	0	0	0	0	0	0	1	0	0	0	0	0	0	0	0	0	0	0	3	0	0	26
	Otu02460	8	0	0	0	0	5	0	1	0	0	2	0	1	1	2	0	0	0	0	0	0	0	0	0	0	4	1	1	26
	Otu02470	2	0	0	0	0	5	0	0	0	1	1	0	2	2	4	3	0	0	0	0	0	0	0	0	0	3	3	0	26
	Otu02501	3	1	0	0	0	3	0	0	0	0	2	0	1	1	1	1	0	0	0	0	0	0	0	0	0	4	5	4	26
	Otu02532	2	10	0	0	0	3	0	0	0	0	0	0	0	0	0	0	0	0	0	0	0	0	0	0	0	1	4	6	26
	Otu02619	0	0	0	0	0	4	0	3	1	1	1	0	0	0	0	0	0	0	0	0	0	0	0	0	0	5	8	3	26
	Otu02850	0	0	0	0	0	0	0	11	14	0	0	0	0	0	0	0	0	0	0	0	0	0	0	0	0	1	0	0	26
	Otu02928	1	0	0	16	0	1	0	0	2	0	2	0	0	1	0	0	0	0	0	0	0	0	0	0	0	1	2	0	26
	Otu03103	7	0	0	0	10	0	0	0	1	0	0	0	0	1	0	0	0	0	0	0	0	0	0	0	6	1	0	0	26
	Otu03483	0	0	0	0	0	3	0	23	0	0	0	0	0	0	0	0	0	0	0	0	0	0	0	0	0	0	0	0	26
	Otu03486	0	0	0	0	17	0	0	0	0	0	0	0	1	1	2	0	0	0	0	0	0	0	0	0	0	0	2	3	26
	Otu00992	0	0	0	0	0	0	0	24	0	0	0	0	0	0	0	0	0	0	0	0	0	0	0	0	0	0	0	1	25
	Otu01087	0	0	0	0	0	3	0	0	8	0	0	0	1	2	0	0	0	0	0	0	0	0	0	0	0	6	3	2	25
	Otu02612	1	0	0	0	0	3	0	0	0	0	0	0	0	0	1	0	0	0	0	0	0	0	0	0	0	6	6	8	25
	Otu02636	5	0	0	0	5	2	0	0	3	0	0	2	0	2	0	0	0	0	0	0	0	0	0	0	0	4	1	1	25
	Otu02653	12	0	0	4	1	1	0	0	0	0	0	0	1	1	0	0	0	0	0	0	0	0	0	0	0	3	1	1	25
	Otu02808	0	0	0	0	0	0	0	11	4	1	1	0	0	0	1	0	0	0	0	0	0	0	0	0	0	2	1	4	25
	Otu02824	0	25	0	0	0	0	0	0	0	0	0	0	0	0	0	0	0	0	0	0	0	0	0	0	0	0	0	0	25
	Otu02973	5	0	0	0	0	7	0	0	0	1	2	0	0	0	1	0	0	0	0	0	0	0	0	0	0	2	5	2	25
	Otu02987	3	0	0	0	0	4	0	0	0	1	1	1	0	0	1	0	0	0	0	0	0	0	0	0	0	3	5	6	25
	Otu03102	0	23	0	0	0	1	0	0	0	0	0	0	0	0	0	0	0	0	0	0	0	0	0	0	0	1	0	0	25
	Otu03697	4	0	0	0	0	1	0	0	0	1	0	0	0	1	2	0	0	0	0	0	0	0	0	0	0	4	5	7	25
	Otu04033	0	0	0	0	3	0	0	0	21	0	0	0	0	0	0	0	0	0	0	0	0	0	0	0	0	1	0	0	25
	Otu00014	0	6	0	0	0	0	0	0	0	0	0	0	3	0	0	1	0	0	0	0	0	0	0	0	0	6	1	7	24
	Otu00407	0	0	0	0	0	0	0	0	0	0	1	0	1	0	0	6	0	0	0	0	0	0	0	0	0	3	4	9	24
	Otu00519	0	0	0	0	0	0	0	0	0	1	0	0	0	0	0	0	0	0	0	0	0	0	0	0	0	6	10	7	24
	Otu01056	0	0	0	0	0	3	0	0	0	0	0	0	0	0	0	0	1	0	0	0	0	0	0	0	0	7	8	5	24
	Otu01331	0	0	0	0	0	1	0	0	0	0	0	0	2	0	3	2	0	0	0	1	0	0	0	0	0	4	6	5	24
	Otu01916	0	0	0	22	0	0	0	0	0	0	0	0	0	0	0	0	0	0	0	0	0	0	0	0	0	0	1	1	24
	Otu02387	5	0	0	0	0	6	0	3	0	1	1	0	1	2	0	0	0	0	0	0	0	0	0	0	0	1	1	3	24
	Otu02446	7	0	0	0	6	3	0	0	2	0	1	1	0	0	1	0	0	0	0	2	0	0	0	0	0	0	1	0	24
	Otu03401	1	0	0	0	0	4	0	2	12	2	0	0	1	0	1	0	0	0	0	0	0	0	0	0	0	0	0	1	24
	Otu03838	6	0	0	16	0	0	0	0	0	0	1	0	0	1	0	0	0	0	0	0	0	0	0	0	0	0	0	0	24
	Otu03924	0	0	0	0	0	2	0	0	5	0	2	0	0	1	0	2	0	0	0	0	0	0	0	0	0	5	2	5	24
	Otu04173	11	0	0	0	0	4	0	0	0	1	0	0	0	0	0	1	0	0	0	0	0	0	0	0	0	3	1	3	24
	Otu01502	0	0	0	10	0	3	0	0	0	1	1	0	0	0	0	2	0	0	0	0	0	0	0	0	0	1	4	1	23
	Otu01615	0	0	0	0	0	0	0	13	0	0	0	0	0	0	0	0	0	0	0	0	0	0	0	0	0	4	2	4	23
	Otu02054	0	7	0	0	12	0	0	0	0	0	1	0	1	0	2	0	0	0	0	0	0	0	0	0	0	0	0	0	23
	Otu02308	2	0	0	0	1	0	0	0	9	0	0	0	1	1	0	0	0	0	0	0	0	0	0	0	0	1	3	5	23
	Otu02349	2	0	0	0	0	0	0	5	0	0	0	0	0	0	0	0	0	0	0	0	0	0	0	0	0	3	4	9	23
	Otu02815	0	0	0	0	0	1	0	0	16	0	0	0	1	0	0	1	0	0	0	0	0	0	0	0	0	2	0	2	23
	Otu03004	2	0	0	0	12	1	0	3	2	0	1	0	0	0	0	2	0	0	0	0	0	0	0	0	0	0	0	0	23
	Otu00203	0	0	0	0	0	5	0	0	2	1	1	0	0	0	0	0	0	0	0	0	0	0	0	0	0	5	4	4	22
	Otu01349	0	0	0	0	6	1	0	0	0	1	2	0	0	0	0	0	0	0	0	0	0	0	0	0	0	1	4	7	22
	Otu02425	0	0	0	0	0	5	0	0	0	1	1	1	2	2	0	2	0	0	0	0	0	0	0	0	0	2	4	2	22
	Otu02427	0	0	0	0	0	1	0	0	0	0	0	0	0	0	1	3	0	0	0	0	0	0	0	0	0	8	2	7	22
	Otu02838	4	0	0	0	0	3	0	5	1	0	1	0	2	2	0	0	0	0	0	0	0	0	0	0	0	3	1	0	22
	Otu02980	1	1	0	0	0	11	0	0	4	2	0	0	0	0	1	0	0	0	0	0	0	0	0	0	0	2	0	0	22
	Otu03011	0	0	0	0	0	3	0	0	6	1	0	0	2	0	2	0	0	0	0	0	0	0	0	0	0	3	2	3	22
	Otu03130	0	0	0	0	0	1	0	0	4	0	1	1	0	0	0	1	0	0	0	0	0	0	0	0	0	6	6	2	22
	Otu03167	8	0	0	9	0	0	0	0	0	0	0	0	0	0	0	0	0	0	0	0	0	0	0	0	0	2	1	2	22
	Otu03335	0	15	0	0	0	0	0	0	0	0	0	0	1	0	0	0	0	0	0	0	0	0	0	0	0	2	2	2	22
	Otu03365	4	0	0	0	0	0	0	0	0	0	2	0	0	0	0	0	0	0	0	0	0	0	0	0	0	5	5	6	22
	Otu03402	5	0	0	0	0	1	0	0	9	0	0	0	0	0	0	0	0	0	0	0	0	0	0	0	0	1	4	2	22
	Otu03864	0	0	0	0	12	0	0	0	2	1	3	0	0	1	0	3	0	0	0	0	0	0	0	0	0	0	0	0	22
	Otu05408	0	0	0	0	0	0	0	0	18	0	0	0	0	0	0	0	0	0	0	0	0	0	0	0	0	2	1	1	22
	Otu00094	2	0	0	0	0	1	0	0	0	2	3	1	1	6	1	0	0	0	0	0	0	0	0	1	0	0	1	2	21
	Otu00693	1	0	0	0	0	2	0	0	0	0	0	0	3	0	1	1	0	0	0	0	0	0	0	0	0	4	6	3	21
	Otu01115	0	0	0	0	0	1	0	0	0	0	0	0	0	0	0	1	0	0	0	0	0	0	0	0	0	6	5	8	21
	Otu02001	0	0	0	0	0	2	0	13	0	0	0	0	0	0	0	0	0	0	0	0	0	0	0	0	0	1	1	4	21
	Otu02041	0	0	0	0	0	0	0	0	0	3	0	0	0	0	0	0	0	0	0	0	0	0	0	0	0	9	6	3	21
	Otu02159	4	1	0	0	6	2	0	0	0	0	1	0	1	1	0	1	0	0	0	0	0	0	0	0	1	3	0	0	21
	Otu02188	0	0	0	2	0	0	0	13	3	0	0	0	1	0	1	0	0	0	0	0	0	0	0	0	0	0	0	1	21
	Otu02339	0	13	0	0	0	0	0	0	8	0	0	0	0	0	0	0	0	0	0	0	0	0	0	0	0	0	0	0	21
	Otu02472	0	0	0	0	0	7	0	0	0	0	0	0	1	0	0	0	0	0	0	0	0	0	0	0	0	4	6	3	21
	Otu02905	0	0	0	0	0	0	0	0	0	0	0	0	0	0	1	0	0	0	0	0	0	0	0	0	0	6	6	8	21
	Otu03131	7	0	0	0	0	1	0	0	0	3	0	1	1	0	1	0	0	0	0	0	0	0	0	0	0	1	2	4	21
	Otu03162	7	0	0	0	0	0	0	0	0	0	5	0	0	2	0	1	0	0	0	0	0	0	3	0	0	2	1	0	21
	Otu03502	0	8	0	0	1	3	0	0	0	2	0	2	0	0	0	1	0	0	0	0	0	0	0	0	0	1	2	1	21
	Otu00514	0	0	0	0	0	4	0	14	0	0	0	0	1	0	0	0	0	0	0	0	0	0	0	0	0	0	0	1	20
	Otu00591	4	2	0	0	7	0	0	0	3	1	1	0	0	0	0	0	0	0	0	0	0	0	0	0	0	0	1	1	20
	Otu01443	8	0	0	0	0	1	0	0	2	0	1	0	2	0	3	2	0	0	0	0	0	0	0	0	0	1	0	0	20
	Otu01823	1	0	0	0	0	1	0	0	8	0	0	2	0	2	0	0	0	0	0	0	0	0	0	0	0	2	2	2	20
	Otu02069	3	0	0	0	0	2	0	0	0	0	0	0	0	1	1	1	0	0	0	0	0	0	0	0	0	6	2	4	20
	Otu02640	2	0	0	0	0	2	0	12	0	0	0	0	1	0	2	1	0	0	0	0	0	0	0	0	0	0	0	0	20
	Otu02657	0	0	0	0	0	3	0	0	0	0	0	0	0	1	1	0	0	0	0	0	0	0	0	0	0	4	9	2	20
	Otu02873	0	0	0	2	0	0	0	0	0	0	0	0	0	0	0	1	0	0	0	0	0	0	0	0	0	3	9	5	20
	Otu02971	0	0	0	0	6	3	0	0	0	0	0	0	1	1	1	0	0	0	0	0	0	0	0	0	0	2	3	3	20
	Otu03048	0	18	0	0	0	0	0	0	0	0	0	0	0	0	0	0	0	0	0	0	0	0	0	0	0	0	0	2	20
	Otu03349	7	0	0	0	0	4	0	0	7	0	2	0	0	0	0	0	0	0	0	0	0	0	0	0	0	0	0	0	20
	Otu03419	4	6	0	0	0	2	0	0	0	1	0	1	1	1	0	0	0	0	0	0	0	0	0	0	0	2	2	0	20
	Otu03734	0	0	0	0	0	1	0	0	0	0	1	1	3	2	0	0	0	0	0	0	0	0	0	0	0	7	2	3	20
	Otu03882	0	0	0	0	0	0	0	0	0	0	0	0	0	0	1	1	0	0	0	0	0	0	0	0	0	4	9	5	20
	Otu04229	3	0	0	0	0	1	0	0	0	0	1	0	0	0	0	0	0	0	0	0	0	0	0	0	0	5	1	9	20
	Otu04803	0	0	0	0	0	2	0	0	0	0	0	0	1	0	0	0	0	0	0	0	0	0	0	0	0	8	6	3	20
	Otu00155	0	0	0	0	0	0	0	0	0	5	0	2	0	1	1	9	0	0	0	0	0	0	0	0	0	1	0	0	19
	Otu00357	0	0	0	0	0	0	0	0	0	0	0	0	0	0	0	0	0	0	0	0	0	0	0	0	0	3	8	8	19
	Otu00767	6	0	0	0	0	0	0	4	0	0	0	0	0	0	0	2	0	0	0	0	0	0	0	0	0	4	1	2	19
	Otu01047	0	9	0	0	0	0	0	0	0	0	0	0	0	0	1	0	0	0	0	3	0	0	0	0	0	0	3	3	19
	Otu01426	0	0	0	0	0	0	0	0	0	0	0	0	2	0	0	1	0	0	0	0	0	0	0	0	0	10	2	4	19
	Otu02096	0	0	0	0	0	3	0	0	9	0	1	0	0	0	0	2	0	0	0	0	0	0	0	0	0	0	1	3	19
	Otu02326	0	4	0	0	0	0	0	0	12	0	1	0	0	0	0	0	0	0	0	0	0	0	0	0	0	1	1	0	19
	Otu02597	6	0	0	0	0	0	1	7	0	0	0	0	1	1	1	0	0	0	0	0	0	0	0	0	0	1	1	0	19
	Otu03249	10	0	0	0	0	2	0	0	0	0	0	0	1	0	2	0	0	0	0	0	0	0	0	0	0	0	3	1	19
	Otu03473	0	0	0	0	0	4	0	0	0	0	0	1	1	0	1	0	0	0	0	0	0	0	0	0	0	3	5	4	19
	Otu03631	0	19	0	0	0	0	0	0	0	0	0	0	0	0	0	0	0	0	0	0	0	0	0	0	0	0	0	0	19
	Otu03672	0	3	0	0	0	2	0	12	0	0	0	0	0	1	0	0	0	0	0	0	0	0	0	0	0	1	0	0	19
	Otu03706	8	7	0	0	0	0	0	0	0	0	0	0	0	0	0	0	0	0	0	0	0	0	0	0	0	1	1	2	19
	Otu03844	0	0	0	0	10	2	0	0	0	0	0	0	1	0	1	0	0	0	0	0	0	0	0	0	0	1	3	1	19
	Otu03872	0	0	0	0	13	2	0	0	1	0	0	0	0	0	0	0	0	0	0	0	0	0	0	0	0	0	1	2	19
	Otu04135	0	0	0	0	0	0	0	19	0	0	0	0	0	0	0	0	0	0	0	0	0	0	0	0	0	0	0	0	19
	Otu04766	0	0	0	0	12	1	0	0	0	0	0	0	0	0	0	0	0	0	0	0	0	0	0	0	0	2	2	2	19
	Otu08744	0	0	0	0	0	0	19	0	0	0	0	0	0	0	0	0	0	0	0	0	0	0	0	0	0	0	0	0	19
	Otu00362	0	5	0	0	0	1	0	0	5	1	0	0	0	0	0	0	0	0	0	0	0	0	0	0	0	4	0	2	18
	Otu00809	1	0	0	0	0	1	0	0	0	3	0	0	0	0	1	0	0	0	0	0	0	0	0	0	0	4	5	3	18
	Otu02496	0	0	0	0	7	2	0	0	0	0	0	0	2	0	0	0	0	0	0	0	0	0	0	0	0	1	5	1	18
	Otu03272	0	0	0	16	1	0	0	0	0	0	0	0	0	0	0	0	0	0	0	0	0	0	0	0	0	0	0	1	18
	Otu03366	0	0	0	3	0	0	0	0	0	1	1	1	3	2	5	2	0	0	0	0	0	0	0	0	0	0	0	0	18
	Otu03660	6	0	0	0	0	1	0	0	10	0	1	0	0	0	0	0	0	0	0	0	0	0	0	0	0	0	0	0	18
	Otu03675	0	0	0	8	0	2	0	0	0	0	4	0	0	0	0	0	0	0	0	0	0	0	0	0	0	1	2	1	18
	Otu04660	0	0	0	0	0	3	0	0	7	0	0	0	1	0	0	0	0	0	0	0	0	0	0	0	0	3	3	1	18
	Otu04790	0	0	0	0	0	0	0	0	15	0	0	0	0	0	0	0	0	0	0	0	0	0	0	0	0	2	1	0	18
	Otu05430	0	0	0	0	0	6	0	0	0	0	0	1	1	0	0	0	0	0	0	0	0	0	0	0	0	2	2	6	18
	Otu05899	0	0	0	0	18	0	0	0	0	0	0	0	0	0	0	0	0	0	0	0	0	0	0	0	0	0	0	0	18
	Otu01367	0	0	0	0	0	4	0	0	0	0	0	0	0	0	1	0	0	0	0	0	0	0	0	0	0	5	1	6	17
	Otu02805	0	0	0	0	12	0	0	0	0	0	0	0	1	0	0	0	0	0	0	0	0	0	0	0	0	0	0	4	17
	Otu03224	0	0	0	0	6	2	0	0	0	0	0	0	0	0	0	0	0	0	0	0	0	0	0	0	0	3	2	4	17
	Otu03254	0	0	0	0	5	0	0	0	4	0	1	0	0	1	0	0	0	0	0	0	0	0	0	0	0	3	2	1	17
	Otu03371	0	0	0	0	0	3	0	0	0	2	0	2	1	0	2	0	0	0	0	0	0	0	0	0	0	3	0	4	17
	Otu03500	0	0	0	0	0	0	0	15	0	0	0	0	0	0	0	0	0	0	0	0	0	0	0	0	0	0	1	1	17
	Otu03707	2	0	0	0	0	1	0	0	2	3	0	1	0	0	0	0	0	0	0	0	0	0	0	0	0	5	0	3	17
	Otu03732	9	2	0	0	0	1	0	0	0	0	0	0	1	0	1	0	0	0	0	0	0	0	0	0	0	0	0	3	17
	Otu04096	0	0	0	0	0	0	0	0	0	4	5	1	2	2	1	0	0	0	0	0	0	0	0	0	0	1	1	0	17
	Otu04292	0	0	0	0	9	0	0	6	0	0	0	1	0	0	1	0	0	0	0	0	0	0	0	0	0	0	0	0	17
	Otu04518	0	0	0	0	0	0	0	0	12	0	0	0	0	0	0	0	0	0	0	0	0	0	0	0	0	1	3	1	17
	Otu04770	1	0	0	0	0	3	0	0	6	0	0	0	1	1	0	0	0	0	0	0	0	0	0	0	0	0	2	3	17
	Otu05047	7	0	0	0	0	0	0	0	0	0	0	0	1	0	0	0	0	0	0	0	0	0	0	0	0	4	3	2	17
	Otu05066	2	0	0	0	2	1	0	0	8	0	0	0	0	0	0	0	0	0	0	0	0	0	0	0	0	2	1	1	17
	Otu05361	0	0	0	0	0	2	0	0	11	0	0	0	0	0	0	0	0	0	0	0	0	0	0	0	0	1	3	0	17
	Otu05647	8	0	0	0	0	2	0	0	0	0	2	0	1	1	0	0	0	0	0	0	0	0	0	0	0	0	1	2	17
	Otu05727	0	0	0	0	0	6	0	0	1	0	1	0	0	1	0	1	0	0	0	0	0	0	0	0	0	2	3	2	17
	Otu00436	0	0	0	0	0	0	0	0	0	0	0	0	0	0	1	0	15	0	0	0	0	0	0	0	0	0	0	0	16
	Otu00905	0	0	0	0	0	0	0	0	0	0	0	0	1	0	0	0	0	0	0	0	0	0	0	0	0	5	6	4	16
	Otu01487	0	0	0	0	0	0	0	0	0	0	0	0	0	0	0	0	0	16	0	0	0	0	0	0	0	0	0	0	16
	Otu01901	0	0	0	0	0	0	0	0	0	0	2	0	0	2	0	1	0	0	0	0	0	0	0	0	0	6	4	1	16
	Otu02081	0	0	0	0	0	1	0	0	6	0	0	0	1	0	1	1	0	0	0	0	0	0	0	0	0	1	2	3	16
	Otu02220	0	0	0	0	0	0	0	0	7	0	0	1	2	0	2	4	0	0	0	0	0	0	0	0	0	0	0	0	16
	Otu02783	1	0	0	0	0	5	0	0	0	0	0	0	2	0	1	0	0	0	0	0	0	0	0	0	0	5	1	1	16
	Otu02797	4	0	0	0	0	2	0	2	0	1	0	0	0	1	0	0	0	0	0	0	0	0	0	0	0	1	0	5	16
	Otu03104	4	0	0	0	0	4	0	0	0	2	1	0	0	1	0	0	0	0	0	0	0	0	0	0	0	2	0	2	16
	Otu03463	11	0	0	0	0	1	0	0	0	0	0	0	0	0	0	0	0	0	0	0	0	0	0	0	0	1	0	3	16
	Otu03750	5	0	0	0	0	3	0	0	4	0	0	1	0	0	0	0	0	0	0	0	0	0	0	0	0	1	1	1	16
	Otu03884	1	0	0	0	0	2	0	0	0	1	0	0	0	1	1	0	0	0	0	0	0	0	0	0	0	3	3	4	16
	Otu03909	0	0	0	0	0	1	0	0	8	1	0	0	1	0	0	1	0	0	0	0	0	0	0	0	0	1	0	3	16
	Otu04038	0	15	0	0	0	1	0	0	0	0	0	0	0	0	0	0	0	0	0	0	0	0	0	0	0	0	0	0	16
	Otu04043	0	0	0	0	16	0	0	0	0	0	0	0	0	0	0	0	0	0	0	0	0	0	0	0	0	0	0	0	16
	Otu04272	0	0	0	0	0	2	0	0	0	1	1	4	0	0	0	2	0	0	0	0	0	0	0	0	0	4	0	2	16
	Otu04318	0	0	0	0	5	0	0	0	0	0	0	0	0	0	0	0	0	0	0	0	0	0	0	0	0	4	3	4	16
	Otu04411	1	0	0	0	3	0	1	0	0	0	1	0	0	0	0	0	0	0	0	0	0	0	0	0	4	1	3	2	16
	Otu04646	0	0	0	0	2	2	0	0	0	0	0	0	0	0	0	0	0	0	0	0	0	0	0	0	0	3	4	5	16
	Otu04883	0	0	0	0	0	0	0	0	0	0	0	1	1	0	0	0	0	0	0	0	0	0	0	0	0	13	0	1	16
	Otu05029	0	0	0	16	0	0	0	0	0	0	0	0	0	0	0	0	0	0	0	0	0	0	0	0	0	0	0	0	16
	Otu05157	0	0	0	0	0	0	0	0	16	0	0	0	0	0	0	0	0	0	0	0	0	0	0	0	0	0	0	0	16
	Otu05685	2	0	0	0	0	3	0	6	0	0	1	0	1	0	1	0	0	0	0	0	0	0	0	0	0	0	0	2	16
	Otu00129	0	0	0	0	0	0	0	0	0	0	1	0	0	0	0	0	0	0	0	0	0	0	0	0	0	3	5	6	15
	Otu00218	0	0	0	0	8	1	0	0	0	0	1	0	0	1	0	2	0	0	0	0	0	0	0	0	0	0	1	1	15
	Otu00522	0	0	0	0	0	0	0	0	0	0	0	0	0	0	0	0	0	15	0	0	0	0	0	0	0	0	0	0	15
	Otu00569	0	0	0	0	0	0	0	0	0	0	0	0	0	0	0	0	0	0	0	0	0	0	0	0	0	5	2	8	15
	Otu01067	3	0	0	0	0	3	0	0	0	0	0	0	0	0	2	2	0	0	0	0	0	0	0	0	0	1	4	0	15
	Otu01230	0	0	0	0	0	3	0	0	0	0	0	0	0	0	0	2	0	0	0	0	0	0	0	0	0	4	1	5	15
	Otu01541	2	0	0	0	1	1	0	0	0	0	0	0	0	0	1	0	0	0	0	0	0	0	0	0	0	2	3	5	15
	Otu02021	0	0	0	0	0	3	0	0	0	0	0	0	1	0	0	0	0	0	0	0	0	0	0	0	0	2	4	5	15
	Otu03017	0	0	0	0	0	1	0	0	0	0	0	0	0	0	1	0	0	0	0	0	0	0	0	0	0	5	2	6	15
	Otu03193	0	14	0	0	0	0	0	0	0	0	0	0	0	0	0	0	0	0	0	0	0	0	0	0	0	0	1	0	15
	Otu03405	0	6	0	0	0	1	0	0	0	0	2	0	0	0	0	0	0	0	0	0	0	0	0	0	0	2	3	1	15
	Otu03433	0	0	0	0	0	0	0	0	5	0	0	0	1	0	0	0	0	0	0	0	0	0	0	0	0	4	4	1	15
	Otu03671	2	0	0	0	0	1	0	0	0	0	1	0	0	0	0	0	0	0	0	0	0	0	0	0	0	2	4	5	15
	Otu03718	3	0	0	0	0	7	0	0	0	0	0	0	0	1	0	0	0	0	0	0	0	0	0	0	0	1	1	2	15
	Otu03778	0	0	0	0	15	0	0	0	0	0	0	0	0	0	0	0	0	0	0	0	0	0	0	0	0	0	0	0	15
	Otu03798	0	0	0	0	0	2	0	0	9	0	0	0	0	1	0	0	0	0	1	0	0	0	0	0	0	0	2	0	15
	Otu03857	0	1	0	0	0	1	0	0	0	0	1	0	1	0	0	0	0	0	0	0	0	0	0	0	0	4	5	2	15
	Otu03880	0	5	0	0	3	0	0	0	0	0	0	0	0	1	0	0	0	0	0	0	0	0	0	0	0	1	5	0	15
	Otu04065	1	0	0	0	0	1	0	0	0	0	0	0	0	0	0	0	0	0	0	0	0	0	0	0	0	9	2	2	15
	Otu04735	0	0	0	0	0	7	0	0	0	1	0	0	0	0	0	0	0	0	0	0	0	0	0	0	0	3	2	2	15
	Otu04863	0	0	0	0	15	0	0	0	0	0	0	0	0	0	0	0	0	0	0	0	0	0	0	0	0	0	0	0	15
	Otu04894	0	0	0	0	0	7	0	0	4	0	0	1	1	1	0	1	0	0	0	0	0	0	0	0	0	0	0	0	15
	Otu05189	3	0	0	0	11	0	0	0	0	0	0	0	0	0	0	0	0	0	0	0	0	0	0	0	0	1	0	0	15
	Otu05225	0	0	0	0	2	0	0	0	9	0	0	0	0	0	0	0	0	0	0	0	0	0	0	0	0	1	2	1	15
	Otu05971	2	0	0	0	0	0	0	0	0	0	0	0	1	0	1	0	0	0	0	0	0	0	0	0	0	5	3	3	15
	Otu00675	0	0	0	0	0	0	0	0	0	0	0	0	0	0	0	0	0	0	0	0	0	0	0	0	0	4	4	6	14
	Otu00707	3	0	0	0	0	0	0	0	0	0	1	1	0	0	0	1	0	0	0	0	0	0	0	0	0	3	3	2	14
	Otu00872	3	0	0	0	0	0	0	0	0	0	0	0	0	0	0	0	0	0	0	0	0	0	0	0	0	2	2	7	14
	Otu00888	0	0	0	0	0	0	0	0	12	0	0	0	0	0	0	0	0	0	0	0	0	0	0	0	0	1	0	1	14
	Otu01549	0	0	0	0	0	0	0	0	0	0	0	0	0	0	0	0	0	0	0	0	0	0	0	0	14	0	0	0	14
	Otu01666	3	0	0	0	0	0	0	0	0	0	0	0	0	0	0	0	0	0	0	0	0	0	0	0	0	3	2	6	14
	Otu02491	0	7	0	0	0	0	0	0	0	0	0	0	0	0	0	0	0	0	0	0	0	0	0	0	0	0	3	4	14
	Otu03047	0	0	0	10	0	1	0	0	0	0	0	0	0	0	0	0	0	0	0	0	0	0	0	0	0	1	1	1	14
	Otu03650	0	0	0	0	6	0	0	0	1	0	0	0	0	0	1	0	0	0	0	0	0	0	0	0	0	4	1	1	14
	Otu04060	2	0	0	0	0	0	0	0	0	3	0	0	0	0	0	1	0	0	0	0	0	0	0	0	0	5	2	1	14
	Otu04243	0	0	0	0	10	0	0	0	0	0	0	0	0	0	0	0	0	0	0	0	0	0	0	0	0	2	1	1	14
	Otu04291	2	0	0	0	1	4	0	0	3	0	1	0	0	0	0	0	0	0	0	0	0	0	0	0	0	2	1	0	14
	Otu04423	0	0	0	0	12	0	0	0	0	0	0	0	0	0	0	0	0	0	0	0	0	0	0	0	0	0	1	1	14
	Otu04747	4	0	0	0	0	2	0	0	0	0	1	0	0	0	0	0	0	0	0	0	0	0	0	0	0	2	2	3	14
	Otu04757	0	0	0	0	7	3	0	0	2	1	0	0	0	0	0	0	0	0	0	0	0	0	0	0	0	0	0	1	14
	Otu04771	1	1	0	0	0	4	0	0	0	0	2	0	1	0	0	0	0	0	0	0	0	0	0	0	0	1	2	2	14
	Otu04795	0	0	0	0	0	0	0	13	0	0	0	0	0	0	0	0	0	0	0	0	0	0	0	0	0	0	0	1	14
	Otu04930	0	0	0	0	0	2	0	0	0	0	0	0	0	3	0	0	0	0	0	0	0	0	0	0	0	7	2	0	14
	Otu05039	1	0	0	0	0	3	0	0	0	0	1	0	0	0	0	0	0	0	0	0	0	0	0	0	0	5	2	2	14
	Otu05112	3	0	0	0	7	1	0	0	0	0	1	0	0	0	0	0	0	0	0	0	0	0	0	0	0	0	1	1	14
	Otu05439	0	0	0	0	10	0	0	0	0	0	0	0	0	0	0	0	0	0	0	0	0	0	0	0	0	2	2	0	14
	Otu05544	0	0	0	0	0	5	0	0	2	1	1	1	0	0	1	0	0	0	0	0	0	0	0	2	0	0	0	1	14
	Otu05545	0	0	0	5	0	1	0	0	0	0	1	0	0	0	0	1	0	0	0	0	0	0	0	0	0	3	2	1	14
	Otu05983	0	8	0	0	0	0	0	0	0	0	1	0	0	0	0	0	0	0	0	0	0	0	0	0	0	4	0	1	14
	Otu07510	0	1	0	0	0	4	0	0	0	0	0	0	0	0	0	0	0	0	0	0	0	0	0	0	0	1	5	3	14
	Otu00696	0	0	0	0	0	0	0	0	0	0	3	0	0	0	0	0	0	0	0	0	0	0	0	0	0	3	3	4	13
	Otu00721	1	0	0	6	0	0	0	0	0	0	0	0	0	0	0	0	0	0	0	0	0	0	0	0	0	1	3	2	13
	Otu01216	0	0	0	0	0	0	0	0	9	0	0	0	0	0	2	1	0	0	0	0	0	0	0	0	1	0	0	0	13
	Otu01249	0	0	0	0	0	2	0	0	0	0	0	0	2	0	1	0	0	0	0	0	0	0	0	0	0	2	0	6	13
	Otu01280	1	0	0	0	0	2	0	0	0	0	0	0	0	0	0	0	0	0	0	0	0	0	0	0	0	3	3	4	13
	Otu01981	0	0	0	0	0	2	0	0	1	0	1	0	2	0	0	2	0	0	0	0	0	0	0	0	0	2	1	2	13
	Otu02156	0	0	0	0	0	0	0	0	0	0	0	0	0	0	0	0	0	0	0	0	0	0	0	0	0	4	4	5	13
	Otu02253	0	0	0	0	0	0	0	0	0	0	0	0	0	0	0	0	0	0	0	0	0	0	0	0	0	8	3	2	13
	Otu03142	4	0	0	0	0	1	0	0	0	0	0	0	0	0	0	0	0	0	0	0	0	0	0	0	0	1	3	4	13
	Otu03408	3	0	0	0	0	3	0	0	0	0	0	0	0	0	0	0	0	0	0	0	0	0	0	0	0	3	1	3	13
	Otu03568	0	0	0	0	0	0	0	0	8	0	1	0	1	0	2	1	0	0	0	0	0	0	0	0	0	0	0	0	13
	Otu03645	0	0	0	0	0	2	0	0	0	0	1	0	0	0	0	0	0	0	0	1	0	0	0	0	0	5	1	3	13
	Otu03785	0	0	0	0	0	0	0	0	0	2	0	2	2	4	1	1	0	0	0	0	0	0	0	0	0	0	1	0	13
	Otu03805	0	0	0	12	0	0	0	1	0	0	0	0	0	0	0	0	0	0	0	0	0	0	0	0	0	0	0	0	13
	Otu04032	11	0	0	0	0	0	0	0	0	0	0	0	0	0	0	0	0	0	0	0	0	0	0	0	0	1	1	0	13
	Otu04133	4	0	0	0	0	0	0	0	0	0	0	0	0	0	0	0	0	0	0	0	0	0	0	0	0	2	4	3	13
	Otu04153	0	0	0	0	0	0	0	0	0	3	0	0	2	0	3	3	0	0	0	0	0	0	0	0	0	0	2	0	13
	Otu04258	1	0	0	0	0	2	0	0	2	0	1	0	0	0	2	0	0	0	0	0	0	0	0	0	0	0	2	3	13
	Otu04622	4	0	0	0	0	1	0	0	4	0	0	0	0	0	0	0	0	0	0	0	0	0	0	0	0	2	0	2	13
	Otu04729	3	0	0	0	0	1	0	0	0	0	0	0	0	0	2	0	0	0	0	0	0	0	0	0	0	2	2	3	13
	Otu04891	0	0	0	0	0	1	0	0	3	0	0	1	1	0	0	2	0	0	0	0	0	0	0	0	0	2	2	1	13
	Otu04915	2	0	0	0	1	2	0	0	2	1	0	0	0	0	0	0	0	0	0	0	0	0	0	0	0	1	1	3	13
	Otu05100	0	12	0	0	0	0	0	0	1	0	0	0	0	0	0	0	0	0	0	0	0	0	0	0	0	0	0	0	13
	Otu05193	5	0	0	0	0	0	0	0	2	0	0	1	2	0	0	0	0	0	0	0	0	0	0	0	0	1	1	1	13
	Otu05634	0	0	0	0	0	4	0	0	0	1	1	0	0	2	1	0	0	0	0	0	0	0	0	0	0	1	2	1	13
	Otu05784	0	0	0	0	0	1	0	0	0	0	0	0	0	0	0	0	0	0	0	0	0	0	0	0	0	5	5	2	13
	Otu05842	0	0	0	0	13	0	0	0	0	0	0	0	0	0	0	0	0	0	0	0	0	0	0	0	0	0	0	0	13
	Otu05891	0	0	0	0	0	0	0	0	8	0	2	0	0	0	0	0	0	0	0	0	0	0	0	0	0	1	1	1	13
	Otu06994	0	0	0	0	0	1	0	0	0	1	0	0	0	0	1	1	0	0	0	0	0	0	0	0	0	0	7	2	13
	Otu07026	0	0	0	0	0	0	0	0	10	0	0	0	0	0	0	0	0	0	0	0	0	0	0	0	0	0	1	2	13
	Otu08575	0	0	0	0	0	0	0	0	0	0	1	3	1	0	0	4	0	0	0	1	0	0	0	1	2	0	0	0	13
	Otu00404	0	0	0	0	0	0	0	0	0	0	0	0	0	0	1	0	0	0	0	0	0	0	0	0	0	2	9	0	12
	Otu00455	0	0	0	0	0	4	0	0	0	0	0	1	0	0	0	0	0	0	0	0	0	0	0	0	0	3	0	4	12
	Otu00822	0	0	0	0	0	0	0	0	0	0	0	1	0	1	0	0	0	0	0	0	0	0	0	0	0	1	5	4	12
	Otu01343	0	0	0	0	0	0	0	0	0	0	0	0	1	0	0	0	0	0	0	0	0	0	0	0	0	2	2	7	12
	Otu01581	0	0	0	0	0	0	0	0	10	0	0	0	0	0	0	0	0	0	0	0	0	0	0	0	0	1	1	0	12
	Otu01960	0	0	0	0	0	0	0	0	0	1	0	0	0	0	1	0	0	0	0	0	0	0	0	0	0	4	3	3	12
	Otu02093	0	0	0	0	0	4	0	0	0	0	0	0	0	0	0	0	0	0	0	0	0	0	0	0	0	4	2	2	12
	Otu02213	0	0	0	0	3	0	0	0	3	1	0	0	0	0	0	1	0	0	0	0	0	0	0	0	0	0	0	4	12
	Otu02344	0	0	0	0	0	0	0	0	0	0	0	0	0	0	0	0	0	0	0	0	0	0	0	0	0	6	3	3	12
	Otu02379	0	0	0	0	0	0	0	0	0	0	0	0	0	0	0	0	0	0	0	0	0	0	0	0	0	4	1	7	12
	Otu02602	4	0	0	0	0	1	0	0	0	0	0	0	0	0	0	0	0	0	0	0	0	0	0	0	0	1	2	4	12
	Otu03341	0	0	0	0	0	0	0	0	0	1	1	0	0	0	0	0	0	0	0	0	0	0	3	0	0	1	2	4	12
	Otu03465	0	0	0	0	0	1	0	0	0	0	0	0	1	0	0	0	0	0	0	0	0	0	0	0	0	4	2	4	12
	Otu03601	0	0	0	0	0	5	0	0	0	0	0	0	0	0	0	0	0	0	0	0	0	0	0	0	0	4	2	1	12
	Otu03679	1	8	0	0	0	0	0	0	0	0	0	1	0	0	1	1	0	0	0	0	0	0	0	0	0	0	0	0	12
	Otu03689	0	0	0	0	0	0	0	1	0	0	0	0	0	0	0	0	0	0	0	0	0	0	0	0	0	4	1	6	12
	Otu03829	0	0	0	0	9	1	0	0	0	0	1	0	0	0	0	0	0	0	0	0	0	0	0	0	0	1	0	0	12
	Otu03850	2	0	0	0	0	2	0	0	0	1	0	0	0	0	0	0	0	0	0	0	0	0	0	0	0	2	3	2	12
	Otu03940	3	0	0	0	0	0	0	0	1	0	1	1	0	0	0	0	0	0	0	0	0	0	0	0	0	1	3	2	12
	Otu03981	0	0	0	0	0	1	0	0	0	1	3	0	1	2	0	0	0	0	0	0	0	0	0	0	0	1	1	2	12
	Otu04031	2	0	0	0	0	0	0	0	0	1	0	0	1	0	0	0	0	0	0	0	0	0	0	0	0	4	3	1	12
	Otu04268	0	0	0	0	0	0	0	0	0	1	2	0	0	0	0	0	0	0	0	0	0	0	0	0	0	2	5	2	12
	Otu04496	0	0	0	0	0	0	0	0	10	0	0	0	0	0	0	0	0	0	0	0	0	0	0	0	0	0	0	2	12
	Otu04763	0	0	0	0	0	1	0	0	0	0	0	0	0	0	0	0	0	0	0	0	0	0	0	0	0	3	4	4	12
	Otu05086	0	0	0	0	0	0	0	0	7	0	0	0	1	0	0	0	0	0	0	0	0	0	0	0	0	2	1	1	12
	Otu05401	3	0	0	0	4	0	0	0	0	0	0	0	1	0	0	0	0	0	0	0	0	0	0	0	0	2	1	1	12
	Otu05637	0	0	0	0	0	0	0	0	8	0	0	0	0	0	0	0	0	0	0	0	0	0	0	0	0	1	2	1	12
	Otu05650	5	0	0	0	0	2	0	0	0	0	0	1	0	0	0	0	0	0	0	0	0	0	0	0	0	2	1	1	12
	Otu05723	5	0	0	0	0	5	0	0	0	0	0	0	0	0	0	0	0	0	0	0	0	0	0	0	0	2	0	0	12
	Otu05725	7	0	0	0	0	0	0	0	0	0	0	0	1	0	0	1	0	0	0	0	0	0	0	0	0	1	1	1	12
	Otu06011	5	0	0	0	6	0	0	0	0	0	0	0	0	0	0	0	0	0	0	0	0	0	0	0	0	0	1	0	12
	Otu06020	0	0	0	0	0	0	0	0	0	0	0	0	0	1	0	0	0	0	0	0	0	0	0	0	0	2	6	3	12
	Otu06081	0	0	0	0	0	1	0	0	5	0	0	0	0	0	0	0	0	0	0	0	0	0	0	0	0	2	2	2	12
	Otu06219	0	0	0	0	0	4	0	7	0	0	0	0	0	0	0	0	0	0	0	0	0	0	0	0	0	0	0	1	12
	Otu08642	0	0	0	0	0	9	0	0	0	0	0	0	0	0	0	0	0	0	0	0	0	0	0	0	0	1	1	1	12
	Otu00480	8	0	0	0	0	0	0	0	0	0	2	0	0	0	0	0	0	0	0	0	0	0	0	0	0	0	1	0	11
	Otu01503	0	0	0	0	0	4	0	0	0	0	0	0	2	0	0	0	0	0	0	0	0	0	0	0	0	2	1	2	11
	Otu02500	5	0	0	0	0	0	0	0	0	0	1	0	0	0	1	1	0	0	0	0	0	0	0	0	0	1	1	1	11
	Otu02768	0	0	0	0	0	3	0	0	0	1	0	0	0	0	0	0	0	0	0	0	0	0	0	0	0	3	1	3	11
	Otu03040	0	0	0	0	3	1	0	0	5	0	0	0	0	0	0	0	0	0	0	0	0	0	0	0	0	1	0	1	11
	Otu03107	0	0	0	0	0	2	0	0	4	0	0	0	0	0	0	0	0	0	0	0	0	0	0	0	0	1	3	1	11
	Otu03658	0	0	0	0	0	1	0	0	5	1	1	0	0	0	0	0	0	0	0	0	0	0	0	0	0	1	1	1	11
	Otu03819	0	0	0	0	0	0	0	0	8	0	0	0	0	0	0	1	0	0	0	0	0	0	0	0	0	0	2	0	11
	Otu03842	4	3	0	0	0	1	0	0	0	0	0	0	0	0	0	0	0	0	0	0	0	0	0	0	0	0	2	1	11
	Otu03873	0	0	0	0	0	0	0	0	0	0	0	0	0	0	0	0	0	0	0	0	0	0	0	0	0	2	7	2	11
	Otu03984	1	9	0	0	0	0	0	0	0	0	0	0	0	0	0	0	0	0	0	0	0	0	0	0	0	0	0	1	11
	Otu03989	0	0	0	0	5	0	0	0	0	0	0	0	0	0	0	2	0	0	0	0	0	0	0	0	0	2	1	1	11
	Otu04098	0	0	0	0	0	2	0	0	0	0	0	2	0	0	1	0	0	0	0	0	0	0	0	0	0	2	1	3	11
	Otu04172	0	0	0	0	0	2	0	0	4	0	0	0	0	1	0	0	0	0	0	0	0	0	0	0	0	3	1	0	11
	Otu04682	0	0	0	0	0	0	0	0	0	0	0	0	0	0	0	1	0	0	0	0	0	0	0	0	0	5	2	3	11
	Otu04702	0	0	0	11	0	0	0	0	0	0	0	0	0	0	0	0	0	0	0	0	0	0	0	0	0	0	0	0	11
	Otu04900	0	0	0	0	7	0	0	0	0	0	1	0	0	0	0	0	0	0	0	0	0	0	0	0	0	1	0	2	11
	Otu04903	4	5	0	0	0	0	0	0	0	0	2	0	0	0	0	0	0	0	0	0	0	0	0	0	0	0	0	0	11
	Otu04956	0	0	0	0	0	0	0	10	0	0	0	0	0	0	0	0	0	0	0	0	0	0	0	0	0	0	0	1	11
	Otu04968	0	0	0	0	0	0	0	0	0	1	0	1	0	0	0	1	0	0	0	0	0	0	0	0	0	3	2	3	11
	Otu04998	0	0	0	0	0	0	0	10	0	0	0	0	0	0	0	0	0	0	0	0	0	0	0	0	0	0	0	1	11
	Otu05150	0	3	0	0	0	2	0	0	0	0	0	0	0	1	0	0	0	0	0	0	0	0	0	0	0	3	1	1	11
	Otu05156	0	0	0	0	0	1	0	0	0	0	0	0	0	0	0	0	0	0	0	0	0	0	0	0	0	1	4	5	11
	Otu05319	0	0	0	0	0	0	0	3	0	0	0	0	0	1	0	1	0	0	0	0	0	0	0	0	0	2	1	3	11
	Otu05459	0	0	0	0	0	0	0	0	5	0	0	0	0	0	0	0	0	0	0	0	0	0	0	0	0	1	1	4	11
	Otu05576	0	0	0	0	0	0	0	11	0	0	0	0	0	0	0	0	0	0	0	0	0	0	0	0	0	0	0	0	11
	Otu05794	0	0	0	0	0	0	0	0	7	0	0	0	0	0	0	1	0	0	0	0	0	0	0	0	0	3	0	0	11
	Otu05844	0	0	0	0	0	0	0	0	0	0	0	0	0	0	0	0	0	0	0	0	0	0	0	0	0	2	7	2	11
	Otu06094	2	0	0	0	0	5	0	0	0	0	0	0	0	0	0	0	0	0	0	0	0	0	0	0	0	2	0	2	11
	Otu06193	2	0	0	0	1	1	0	0	0	1	1	1	1	1	0	0	0	0	0	0	0	0	0	0	0	1	1	0	11
	Otu06651	7	0	0	0	0	3	0	0	0	0	0	0	0	0	0	0	0	0	0	0	0	0	0	0	0	0	0	1	11
	Otu06673	0	0	0	0	0	0	0	0	9	0	0	0	0	0	0	0	0	0	0	0	0	0	0	0	0	1	1	0	11
	Otu06970	6	0	0	0	0	0	0	0	0	0	0	0	0	0	1	0	0	0	0	0	0	0	0	0	0	3	1	0	11
	Otu07032	0	0	0	8	0	0	0	0	0	0	0	0	0	1	0	0	0	0	0	0	0	0	0	0	0	0	1	1	11
	Otu07136	0	0	0	0	10	0	0	0	0	0	0	0	0	0	0	0	0	0	0	0	0	0	0	0	0	0	0	1	11
	Otu00059	0	0	0	0	0	0	10	0	0	0	0	0	0	0	0	0	0	0	0	0	0	0	0	0	0	0	0	0	10
	Otu00442	0	0	0	0	0	0	0	0	1	0	1	0	0	0	0	0	0	0	0	0	0	0	0	0	0	3	1	4	10
	Otu01348	0	0	0	0	0	3	0	0	0	0	1	0	0	0	0	1	0	0	0	0	0	0	0	0	0	3	1	1	10
	Otu01444	4	0	0	0	0	0	0	0	0	0	0	0	0	0	0	0	0	0	0	0	0	0	0	0	0	1	2	3	10
	Otu01558	0	0	0	0	0	1	0	0	0	0	1	0	1	0	0	0	0	0	0	0	0	0	0	0	0	1	4	2	10
	Otu01700	0	0	0	0	0	4	0	0	0	0	0	1	0	0	1	0	0	0	0	0	0	0	0	0	0	1	1	2	10
	Otu02006	0	0	0	0	0	0	0	0	0	0	1	0	0	0	0	0	0	0	0	0	0	0	0	0	0	4	2	3	10
	Otu02781	0	0	0	0	0	1	0	0	3	0	1	0	0	1	0	0	0	0	0	2	0	0	0	0	0	0	1	1	10
	Otu02866	3	0	0	0	0	1	0	0	1	0	0	0	0	0	1	0	0	0	0	0	0	0	0	0	0	0	0	4	10
	Otu02960	0	0	0	0	0	0	0	0	0	0	0	1	0	0	0	0	0	0	0	0	0	0	0	0	0	4	0	5	10
	Otu03058	1	0	0	0	0	1	0	0	0	0	0	0	1	0	0	0	0	0	0	0	0	0	0	0	0	2	1	4	10
	Otu03078	0	0	0	0	0	0	0	0	0	0	0	0	0	0	0	0	0	0	0	0	0	0	0	0	0	4	2	4	10
	Otu03263	0	0	0	0	0	0	0	0	0	1	0	0	1	2	0	0	0	0	0	0	0	0	0	0	0	4	1	1	10
	Otu03509	0	0	0	0	1	0	0	0	2	1	0	0	0	0	0	0	0	0	0	0	0	0	0	0	0	2	2	2	10
	Otu03770	1	0	0	0	0	2	0	0	0	1	0	0	0	1	0	0	0	0	0	0	0	0	0	0	0	3	1	1	10
	Otu04304	0	8	0	0	0	0	0	0	0	0	0	0	1	0	1	0	0	0	0	0	0	0	0	0	0	0	0	0	10
	Otu04373	2	0	0	0	0	0	0	0	0	1	0	2	0	0	0	2	0	0	0	0	0	0	0	0	0	2	1	0	10
	Otu04456	0	0	0	0	0	1	0	0	0	0	0	0	0	0	0	0	0	0	0	0	0	0	0	0	0	2	5	2	10
	Otu04595	0	0	0	0	0	7	0	0	0	0	1	0	0	0	0	0	0	0	0	0	0	0	0	0	0	2	0	0	10
	Otu04687	1	0	0	0	0	0	0	0	0	1	0	0	0	0	0	1	0	0	0	0	0	0	0	0	0	2	1	4	10
	Otu04837	0	0	0	0	0	0	0	0	0	2	0	0	0	0	0	0	0	0	0	0	0	0	0	0	0	2	4	2	10
	Otu04940	0	0	0	0	0	1	0	0	0	0	0	0	0	1	0	0	0	0	0	0	0	0	0	0	0	2	4	2	10
	Otu05055	0	0	0	0	0	0	0	0	0	0	0	0	0	0	0	0	0	0	0	0	0	0	0	0	0	4	1	5	10
	Otu05071	0	0	0	0	0	4	0	0	1	0	0	0	0	1	0	0	0	0	0	0	0	0	0	0	0	0	4	0	10
	Otu05268	5	0	0	0	0	0	0	0	0	0	2	0	0	0	0	0	0	0	0	0	0	0	0	0	0	3	0	0	10
	Otu05367	2	0	0	0	0	2	0	0	0	0	0	0	1	2	0	1	0	0	0	0	0	0	0	0	0	1	0	1	10
	Otu05522	0	0	0	0	0	1	0	0	0	0	0	0	0	0	0	0	0	0	0	0	0	0	0	0	0	1	4	4	10
	Otu05540	0	0	0	0	0	0	0	0	5	0	0	0	0	2	0	0	0	0	0	0	0	0	0	0	0	0	2	1	10
	Otu05563	0	0	0	0	0	1	0	0	1	0	0	0	0	0	0	0	0	0	0	0	0	0	0	0	0	2	4	2	10
	Otu05590	5	0	0	0	0	0	0	0	0	1	0	0	1	0	0	0	0	0	0	0	0	0	0	0	0	1	0	2	10
	Otu06024	0	0	0	0	0	4	0	0	0	0	0	0	0	0	0	0	0	0	0	0	0	0	0	0	0	3	2	1	10
	Otu06347	0	0	0	0	0	0	0	0	8	0	0	0	2	0	0	0	0	0	0	0	0	0	0	0	0	0	0	0	10
	Otu06468	6	0	0	0	0	0	0	0	0	0	0	0	0	1	0	0	0	0	0	0	0	0	0	0	0	1	0	2	10
	Otu06502	0	0	0	0	0	3	0	0	0	0	0	0	0	0	0	0	0	0	0	0	0	0	0	0	0	1	4	2	10
	Otu06530	3	0	0	0	0	0	0	0	0	0	1	0	0	1	0	0	0	0	0	0	0	0	0	0	0	1	3	1	10
	Otu07103	0	0	0	0	0	3	0	0	0	0	0	1	0	0	0	1	0	0	0	0	0	0	0	0	0	1	2	2	10
	Otu07303	2	0	0	0	0	0	0	0	4	0	0	0	2	1	0	0	0	0	0	0	0	0	0	0	0	0	1	0	10
	Otu07675	0	0	0	0	0	0	0	0	10	0	0	0	0	0	0	0	0	0	0	0	0	0	0	0	0	0	0	0	10
	Otu07690	0	0	0	0	0	0	0	0	8	1	0	0	0	1	0	0	0	0	0	0	0	0	0	0	0	0	0	0	10
	Otu09970	0	0	0	0	0	0	10	0	0	0	0	0	0	0	0	0	0	0	0	0	0	0	0	0	0	0	0	0	10
	Otu00389	0	0	0	0	0	3	0	0	0	0	0	0	0	0	0	0	0	0	0	0	0	0	0	1	0	2	0	3	9
	Otu01372	0	0	0	0	0	2	0	0	0	1	2	0	1	0	1	0	0	0	0	0	0	0	0	0	2	0	0	0	9
	Otu01431	0	0	0	0	0	1	0	0	0	0	0	0	0	0	0	0	0	0	0	0	0	0	0	0	0	4	1	3	9
	Otu01738	1	0	0	0	5	0	0	0	0	0	0	0	0	0	0	0	0	0	0	1	0	1	0	0	1	0	0	0	9
	Otu02678	0	0	0	0	0	1	0	0	0	0	0	1	0	0	0	0	0	0	0	0	0	0	0	0	0	1	3	3	9
	Otu02769	0	0	0	0	0	0	0	0	0	0	0	0	0	0	0	0	0	0	0	0	0	0	0	0	0	5	2	2	9
	Otu02839	2	0	0	0	0	0	0	0	0	0	0	0	0	0	1	2	0	0	0	0	0	0	0	0	0	3	0	1	9
	Otu03176	0	0	0	0	0	1	0	0	0	0	0	0	0	2	0	0	0	0	0	0	0	0	0	0	0	1	0	5	9
	Otu03232	0	0	0	0	0	1	0	0	0	0	0	0	0	0	1	0	0	0	0	0	0	0	0	0	0	3	3	1	9
	Otu03315	0	0	0	0	0	1	0	0	0	2	0	1	3	1	0	0	0	0	0	0	0	0	0	0	0	0	0	1	9
	Otu03536	0	5	0	0	0	0	0	0	0	1	0	0	0	0	0	0	0	0	0	0	0	0	0	0	0	2	1	0	9
	Otu03735	0	0	0	0	0	0	0	0	0	0	2	3	0	0	0	0	0	0	0	0	0	0	0	0	0	1	2	1	9
	Otu04052	0	0	0	0	0	2	0	0	0	0	2	0	1	1	0	0	0	0	0	0	0	0	0	0	0	3	0	0	9
	Otu04143	0	0	0	0	0	0	0	0	9	0	0	0	0	0	0	0	0	0	0	0	0	0	0	0	0	0	0	0	9
	Otu04234	1	0	0	0	0	2	0	0	0	0	0	0	0	0	1	0	0	0	0	0	0	0	0	0	0	5	0	0	9
	Otu04236	3	0	0	0	0	1	0	0	0	0	0	0	0	0	0	0	0	0	0	0	0	0	0	0	0	1	2	2	9
	Otu04485	0	0	0	0	0	2	0	0	0	0	0	0	0	0	0	0	0	0	0	0	0	0	0	0	0	4	3	0	9
	Otu04890	0	0	0	0	4	2	0	0	0	0	0	0	0	0	0	0	0	0	0	0	0	0	0	0	0	0	1	2	9
	Otu04978	0	0	0	0	0	2	0	0	5	0	0	0	0	0	0	1	0	0	0	0	0	0	0	0	0	0	1	0	9
	Otu05095	0	0	0	0	0	0	0	0	0	0	0	1	0	0	0	0	0	0	0	0	0	0	0	0	0	3	3	2	9
	Otu05227	0	0	0	0	0	0	0	0	0	1	0	0	0	1	0	0	0	0	0	0	0	0	0	0	0	2	3	2	9
	Otu05428	3	1	0	0	2	0	0	0	0	0	0	0	0	0	0	0	0	0	0	0	0	0	0	0	0	1	1	1	9
	Otu05509	3	0	0	0	0	1	0	0	0	0	0	0	0	0	0	0	0	0	0	0	0	0	0	0	0	1	4	0	9
	Otu05710	9	0	0	0	0	0	0	0	0	0	0	0	0	0	0	0	0	0	0	0	0	0	0	0	0	0	0	0	9
	Otu05809	3	0	0	0	0	2	0	0	0	0	0	0	0	0	0	0	0	0	0	0	0	0	0	0	0	1	1	2	9
	Otu05880	0	0	0	0	3	0	0	1	0	0	0	0	0	0	0	0	0	0	0	0	0	0	0	0	0	4	1	0	9
	Otu06046	0	0	0	0	0	1	0	0	3	0	0	0	0	1	0	0	0	0	0	0	0	0	0	0	0	0	3	1	9
	Otu06127	8	0	0	0	0	0	0	0	0	0	0	0	0	0	0	0	0	0	0	0	0	0	0	0	0	0	0	1	9
	Otu06353	0	0	0	0	0	0	0	0	7	0	0	0	0	0	0	0	0	0	0	0	0	0	0	0	0	1	1	0	9
	Otu06581	0	0	0	0	0	3	0	0	2	0	0	0	0	1	0	0	0	0	0	0	0	0	0	0	0	1	0	2	9
	Otu07040	0	0	0	0	0	0	0	0	0	0	0	0	0	0	1	0	0	0	0	0	0	0	0	0	0	1	4	3	9
	Otu10722	0	0	0	0	0	0	0	4	0	0	0	0	0	0	0	0	0	0	0	0	0	0	0	0	0	2	1	2	9
	Otu00033	0	0	0	0	0	0	0	7	0	0	0	0	0	0	0	0	0	1	0	0	0	0	0	0	0	0	0	0	8
	Otu00034	0	0	0	0	0	0	0	0	0	0	0	0	0	0	1	0	0	0	0	0	0	0	0	0	0	5	2	0	8
	Otu00041	0	0	0	0	0	0	0	0	0	0	0	0	0	0	0	0	0	0	0	0	0	0	0	0	0	2	4	2	8
	Otu00158	0	0	0	0	2	1	0	0	0	0	0	0	0	0	0	0	0	0	0	0	0	0	0	0	0	2	1	2	8
	Otu00969	0	0	0	0	0	1	0	0	0	0	0	0	0	0	0	0	0	0	0	0	0	0	0	0	0	0	3	4	8
	Otu01476	4	0	0	0	0	0	0	0	0	1	0	0	0	0	0	0	0	0	0	0	0	0	0	0	0	2	1	0	8
	Otu01533	0	0	0	0	0	3	0	0	0	0	0	0	0	0	0	0	0	0	0	0	0	0	0	0	0	3	2	0	8
	Otu01744	3	0	0	0	0	0	0	0	0	0	0	1	1	0	1	0	0	0	0	1	0	0	0	0	0	0	1	0	8
	Otu01942	0	0	0	0	0	0	0	0	0	0	0	0	0	0	0	0	0	0	0	0	0	0	0	0	0	4	3	1	8
	Otu02065	0	0	0	0	0	0	0	0	0	0	0	0	0	0	0	1	0	0	0	0	0	0	0	0	0	2	1	4	8
	Otu02375	2	0	0	0	0	0	0	0	0	0	0	0	0	1	0	0	0	0	0	0	0	0	0	0	0	3	1	1	8
	Otu02649	0	0	0	0	0	0	0	0	0	0	0	0	0	0	0	0	0	0	0	0	0	0	0	0	0	1	4	3	8
	Otu02800	0	0	0	0	0	2	0	0	0	0	0	0	1	0	0	0	0	0	0	0	0	0	0	0	0	0	4	1	8
	Otu02932	0	0	0	0	0	0	0	0	0	0	0	0	0	0	0	0	0	0	0	0	0	0	0	0	0	4	3	1	8
	Otu03056	0	0	0	0	0	0	0	0	0	0	0	0	0	1	0	1	0	0	0	0	0	0	0	0	0	4	1	1	8
	Otu03121	5	0	0	0	0	0	0	0	0	0	0	0	0	1	0	0	0	0	0	0	0	0	0	0	0	2	0	0	8
	Otu03201	0	0	0	0	0	4	0	0	0	0	0	0	0	0	0	0	0	0	0	0	0	0	0	0	0	3	0	1	8
	Otu03555	0	0	0	0	0	0	0	0	0	0	0	0	1	0	0	0	0	0	0	0	0	0	0	0	0	3	2	2	8
	Otu03722	1	0	0	7	0	0	0	0	0	0	0	0	0	0	0	0	0	0	0	0	0	0	0	0	0	0	0	0	8
	Otu03939	4	0	0	0	0	0	0	0	2	1	0	0	0	0	0	0	0	0	0	0	0	0	0	0	0	0	0	1	8
	Otu04108	2	0	0	0	0	1	0	0	0	0	1	0	0	0	0	0	0	0	0	0	0	0	0	0	0	0	3	1	8
	Otu04277	0	0	0	1	0	0	0	0	4	0	0	0	0	0	0	0	0	0	0	0	0	0	0	0	0	1	0	2	8
	Otu04309	1	0	0	0	1	1	0	0	2	0	0	0	0	1	0	1	0	0	0	0	0	0	0	0	0	0	1	0	8
	Otu04432	0	0	0	0	0	0	0	0	0	0	0	0	0	0	0	0	0	0	0	0	0	0	0	0	0	3	1	4	8
	Otu04470	0	0	0	0	0	0	0	0	0	0	0	0	0	0	0	0	0	0	0	0	0	0	0	0	0	1	3	4	8
	Otu04643	2	0	0	0	0	0	0	0	0	0	0	0	0	0	0	0	0	0	0	0	0	0	0	0	0	1	4	1	8
	Otu04799	0	0	0	0	0	2	0	0	0	0	0	0	0	0	0	0	0	0	0	0	0	0	0	0	0	2	1	3	8
	Otu04860	0	0	0	0	0	2	0	0	0	0	0	0	0	0	0	0	0	0	0	0	0	0	0	0	0	4	0	2	8
	Otu04866	3	0	0	0	0	1	0	0	0	0	0	0	1	0	0	0	0	0	0	0	0	0	0	0	0	1	0	2	8
	Otu05124	0	0	0	0	0	0	0	0	0	0	0	0	0	0	0	0	0	0	0	0	0	0	0	0	0	6	1	1	8
	Otu05390	3	0	0	0	0	0	0	0	0	0	0	0	0	1	0	0	0	0	0	0	0	0	0	0	0	2	1	1	8
	Otu05475	0	0	0	0	4	0	0	0	0	0	0	0	0	1	0	0	0	0	0	0	0	0	0	0	0	0	3	0	8
	Otu05499	0	0	0	0	0	0	0	0	0	0	0	0	0	0	0	0	0	0	0	0	0	0	0	0	0	0	5	3	8
	Otu05729	0	0	0	0	0	0	0	0	2	0	2	0	0	0	0	1	0	0	0	0	0	0	0	0	0	1	1	1	8
	Otu05898	0	0	0	0	0	0	0	0	0	1	2	0	1	0	1	0	0	0	0	0	0	0	0	0	0	1	1	1	8
	Otu05936	0	0	0	0	0	3	0	0	2	0	0	0	1	0	0	0	0	0	0	0	0	0	0	0	0	1	0	1	8
	Otu06012	3	0	0	0	0	2	0	0	3	0	0	0	0	0	0	0	0	0	0	0	0	0	0	0	0	0	0	0	8
	Otu06358	0	0	0	0	0	4	0	0	3	0	0	0	0	0	0	0	0	0	0	0	0	0	0	0	0	0	0	1	8
	Otu06592	0	0	0	0	0	0	0	0	0	0	0	0	0	0	0	0	0	0	0	0	0	0	0	0	0	2	4	2	8
	Otu07167	0	0	0	0	0	5	0	0	0	0	0	0	0	0	0	0	0	0	0	0	0	0	0	0	0	2	0	1	8
	Otu07401	0	0	0	0	7	0	0	0	0	1	0	0	0	0	0	0	0	0	0	0	0	0	0	0	0	0	0	0	8
	Otu07404	0	0	0	0	1	0	0	0	0	0	0	0	0	2	1	0	0	0	0	0	0	0	0	0	0	2	1	1	8
	Otu07729	0	0	0	0	0	0	0	0	7	0	0	0	0	0	0	0	0	0	0	0	0	0	0	0	0	1	0	0	8
	Otu08101	0	0	0	0	0	0	0	0	0	0	1	0	0	0	1	0	0	0	0	0	0	0	0	0	0	2	1	3	8
	Otu09779	0	0	0	0	0	0	0	0	0	0	0	0	0	0	0	0	0	0	0	0	0	0	0	0	0	3	3	2	8
	Otu00176	0	0	0	0	0	2	0	0	2	1	0	0	0	0	0	0	0	0	0	0	0	0	0	0	0	1	1	0	7
	Otu00301	0	0	0	0	0	0	0	0	0	0	0	0	0	0	0	0	0	0	0	0	0	0	0	0	0	3	1	3	7
	Otu00655	0	0	0	0	0	0	0	0	0	1	1	0	3	0	2	0	0	0	0	0	0	0	0	0	0	0	0	0	7
	Otu01105	3	0	0	0	4	0	0	0	0	0	0	0	0	0	0	0	0	0	0	0	0	0	0	0	0	0	0	0	7
	Otu01436	0	0	0	0	0	0	0	0	0	0	0	0	0	0	0	0	0	0	0	0	0	0	0	0	7	0	0	0	7
	Otu01494	0	0	0	0	0	1	0	0	0	0	0	0	0	0	0	0	0	0	0	0	0	0	0	0	0	3	2	1	7
	Otu01681	0	0	0	0	0	0	0	5	0	0	0	0	0	0	0	0	0	0	0	0	0	0	0	0	0	0	1	1	7
	Otu01876	2	0	0	0	0	0	0	0	0	0	0	0	0	0	0	0	0	0	0	0	0	0	0	0	0	0	3	2	7
	Otu02193	0	0	0	0	0	4	0	0	0	0	0	0	0	0	0	0	0	0	0	0	0	0	0	0	0	2	1	0	7
	Otu02369	0	0	0	0	0	0	0	0	0	0	1	0	0	0	0	0	0	0	0	0	0	0	0	0	0	4	1	1	7
	Otu03022	0	0	0	0	0	0	0	0	0	0	0	0	1	2	1	0	0	0	0	0	0	0	0	0	0	0	1	2	7
	Otu03558	0	0	0	0	0	0	0	0	0	0	0	0	2	2	0	0	0	0	0	0	0	0	0	0	0	0	2	1	7
	Otu03627	0	0	0	0	0	5	0	0	0	0	0	0	0	0	0	0	0	0	0	0	0	0	0	0	0	1	1	0	7
	Otu03855	2	0	0	0	0	0	0	0	0	0	0	0	0	0	0	0	0	0	0	0	0	0	0	0	0	0	2	3	7
	Otu03927	0	0	0	0	0	0	0	0	0	0	1	0	0	0	0	0	0	0	0	0	0	0	0	0	0	2	4	0	7
	Otu03954	0	0	0	0	0	0	0	0	0	0	2	0	0	0	0	1	0	0	0	0	0	0	0	0	0	4	0	0	7
	Otu04085	0	0	0	0	0	1	0	0	0	0	2	0	0	0	0	1	0	0	0	0	0	0	0	0	0	0	3	0	7
	Otu04160	0	0	0	0	6	0	0	0	0	0	1	0	0	0	0	0	0	0	0	0	0	0	0	0	0	0	0	0	7
	Otu04368	4	0	0	0	0	0	0	0	0	0	0	0	1	0	0	0	0	0	0	0	0	0	0	0	0	1	1	0	7
	Otu04641	0	0	0	0	0	1	0	1	0	0	1	0	0	0	0	0	0	0	0	0	0	0	0	0	0	3	1	0	7
	Otu04918	0	0	0	0	0	0	0	0	0	1	0	1	0	0	0	0	0	0	0	0	0	0	0	0	0	0	3	2	7
	Otu05101	0	0	0	0	0	1	0	0	0	0	2	0	1	0	0	0	0	0	0	0	0	0	0	0	0	1	0	2	7
	Otu05111	4	0	0	2	0	0	0	0	0	0	0	0	0	0	1	0	0	0	0	0	0	0	0	0	0	0	0	0	7
	Otu05145	1	0	0	0	0	1	0	0	1	1	0	0	0	0	0	1	0	0	0	0	0	0	0	0	0	1	0	1	7
	Otu05301	0	0	0	0	0	0	0	0	6	0	0	0	0	0	0	0	0	0	0	0	0	0	0	0	0	1	0	0	7
	Otu05307	0	0	0	0	0	4	0	0	0	0	0	0	1	0	0	0	0	0	0	0	0	0	0	0	0	2	0	0	7
	Otu05333	4	0	0	0	0	2	0	0	0	0	0	0	0	0	0	0	0	0	0	0	0	0	0	0	0	0	1	0	7
	Otu05371	0	0	0	0	4	0	0	0	0	0	0	0	0	0	0	0	0	0	0	0	0	0	0	0	0	1	1	1	7
	Otu05600	0	0	0	0	0	0	0	0	7	0	0	0	0	0	0	0	0	0	0	0	0	0	0	0	0	0	0	0	7
	Otu05792	0	0	0	0	0	0	0	0	0	0	0	0	0	1	1	4	0	0	0	0	0	0	0	0	0	1	0	0	7
	Otu05886	0	0	0	0	0	2	0	0	0	0	0	0	0	0	0	0	0	0	0	0	0	0	0	0	0	1	0	4	7
	Otu05897	0	0	0	0	0	0	0	0	3	0	0	0	0	1	0	0	0	0	0	0	0	0	0	0	0	0	2	1	7
	Otu06050	0	0	0	0	0	0	0	0	0	0	0	0	1	0	1	4	0	0	0	0	0	0	0	0	0	0	1	0	7
	Otu06216	0	0	0	0	0	1	0	0	0	0	0	0	0	1	0	0	0	0	0	0	0	0	0	0	0	1	4	0	7
	Otu06519	1	0	0	0	0	0	0	0	0	0	1	0	0	0	0	0	0	0	0	0	0	0	0	0	0	1	1	3	7
	Otu06830	0	0	0	0	0	0	0	0	3	0	0	0	0	0	0	0	0	0	0	0	0	0	0	0	0	0	1	3	7
	Otu07217	0	0	0	0	0	2	0	0	0	0	0	0	0	0	0	0	0	0	0	0	0	0	0	0	0	2	0	3	7
	Otu07741	0	0	0	0	0	0	0	0	0	0	0	0	0	0	0	1	0	0	0	0	0	0	0	0	0	3	1	2	7
	Otu07833	1	0	0	0	1	0	0	0	0	0	0	0	0	0	0	0	0	0	0	0	0	0	0	0	0	0	2	3	7
	Otu08213	0	0	0	0	0	0	0	0	0	0	0	0	0	0	1	1	0	0	0	0	0	0	0	0	0	2	2	1	7
	Otu08328	0	0	0	0	0	0	0	0	0	0	0	0	0	0	0	0	0	0	0	0	0	0	0	0	0	2	3	2	7
	Otu08899	0	0	0	0	0	1	0	0	0	0	1	0	0	0	0	0	0	0	0	0	0	0	0	0	0	1	2	2	7
	Otu09060	0	0	0	0	2	1	0	0	0	0	0	0	0	1	0	0	0	0	0	0	0	0	0	0	0	0	1	2	7
	Otu09186	0	0	0	0	0	0	0	0	0	1	0	0	0	0	0	0	0	0	0	0	0	0	0	0	0	4	0	2	7
	Otu09288	0	0	0	0	0	0	0	0	0	1	0	0	0	0	0	0	0	0	0	0	0	0	0	0	0	2	1	3	7
	Otu09680	0	0	0	0	0	5	0	0	0	0	0	0	1	0	0	0	0	0	0	0	0	0	0	0	0	0	0	1	7
	Otu00127	0	0	0	0	0	0	0	0	0	0	0	0	1	0	5	0	0	0	0	0	0	0	0	0	0	0	0	0	6
	Otu00147	0	0	0	0	0	0	0	0	0	0	0	0	0	2	0	4	0	0	0	0	0	0	0	0	0	0	0	0	6
	Otu00160	0	0	0	0	0	2	0	0	0	0	0	0	0	0	0	2	0	0	0	0	0	0	0	0	0	1	0	1	6
	Otu00558	0	0	0	0	0	0	0	0	0	0	0	0	0	0	0	0	0	0	0	0	0	0	0	0	0	4	1	1	6
	Otu00813	0	0	0	0	0	0	0	0	0	0	0	0	0	0	0	0	0	0	0	0	0	0	0	0	0	0	6	0	6
	Otu01582	0	0	0	0	0	0	0	0	0	0	0	0	0	0	2	1	0	0	0	0	0	0	0	0	0	2	1	0	6
	Otu02119	5	0	0	0	0	0	0	0	0	0	0	0	0	0	0	0	0	0	0	0	0	0	0	0	0	0	0	1	6
	Otu02403	0	0	0	0	0	0	0	0	0	0	0	1	0	0	0	0	0	0	0	0	0	0	0	0	0	2	2	1	6
	Otu02668	0	0	0	0	0	0	0	0	3	0	0	0	0	0	1	0	0	0	0	0	0	0	0	0	0	2	0	0	6
	Otu03119	0	0	0	0	0	1	0	0	0	0	0	0	0	0	0	0	0	0	0	0	0	0	0	0	0	0	1	4	6
	Otu03186	0	0	0	0	0	1	0	0	0	2	0	0	2	0	0	0	0	0	0	0	0	0	0	0	0	0	1	0	6
	Otu03832	0	0	0	0	0	0	0	0	0	0	0	0	0	0	0	0	0	0	0	0	0	0	0	0	0	2	1	3	6
	Otu04218	0	0	0	0	0	1	0	0	0	0	0	0	0	0	0	0	0	0	0	0	0	0	0	0	0	2	3	0	6
	Otu04355	0	0	0	0	0	1	0	0	0	0	0	0	1	0	0	0	0	0	0	0	0	0	0	0	0	1	1	2	6
	Otu04434	0	0	0	0	6	0	0	0	0	0	0	0	0	0	0	0	0	0	0	0	0	0	0	0	0	0	0	0	6
	Otu04440	0	4	0	0	0	0	0	0	0	1	0	0	0	0	0	0	0	0	0	0	0	0	0	0	0	0	1	0	6
	Otu04576	0	1	0	0	0	0	0	0	0	0	0	0	0	0	0	0	0	0	0	0	0	0	0	0	0	0	1	4	6
	Otu04739	0	0	0	0	0	3	0	0	0	0	0	0	1	0	0	0	0	0	0	0	0	0	0	0	0	1	1	0	6
	Otu04898	0	0	0	1	0	0	0	0	0	0	0	0	0	0	0	0	0	0	0	0	0	0	0	0	0	3	1	1	6
	Otu05012	0	0	0	0	0	0	0	0	3	0	0	0	0	0	0	1	0	0	0	0	0	0	0	0	0	2	0	0	6
	Otu05031	0	3	0	0	0	0	0	0	0	0	0	0	0	1	0	0	0	0	0	0	0	0	0	0	0	1	1	0	6
	Otu05068	0	0	0	0	0	0	0	0	1	0	0	0	1	0	0	0	0	0	0	0	0	0	0	0	0	2	1	1	6
	Otu05234	0	0	0	0	0	1	0	0	0	1	0	0	0	0	0	0	0	0	0	0	0	0	0	0	0	2	1	1	6
	Otu05409	4	0	0	0	0	0	0	0	0	0	0	0	0	0	0	0	0	0	0	0	0	0	0	0	0	0	0	2	6
	Otu05518	0	0	0	0	0	0	0	0	0	0	0	0	0	0	0	0	0	0	0	0	0	0	0	0	0	1	3	2	6
	Otu05529	0	0	0	0	0	3	0	0	0	0	0	0	0	0	1	0	0	0	0	0	0	0	0	0	0	0	2	0	6
	Otu05598	5	0	0	0	0	0	0	0	0	0	0	0	0	0	0	0	0	0	0	0	0	0	0	0	0	1	0	0	6
	Otu05763	0	0	0	0	0	0	0	0	0	0	0	0	0	0	0	0	0	0	0	0	0	0	0	0	0	2	2	2	6
	Otu05836	3	0	0	0	0	1	0	0	0	0	0	0	0	0	0	0	0	0	0	0	0	0	0	0	0	0	0	2	6
	Otu05995	0	0	0	0	0	0	0	0	0	0	0	0	0	0	2	1	0	0	0	0	0	0	0	0	0	2	1	0	6
	Otu06068	0	0	0	0	3	0	0	0	0	0	1	0	0	0	0	0	0	0	0	0	0	0	0	0	0	2	0	0	6
	Otu06145	0	0	0	0	0	1	0	0	0	0	0	0	0	0	0	0	0	0	0	0	0	0	0	0	0	5	0	0	6
	Otu06294	2	0	0	0	0	0	0	0	0	0	0	0	0	0	0	0	0	0	0	0	0	0	0	0	0	1	1	2	6
	Otu06456	0	0	0	0	0	1	0	0	0	0	0	0	0	0	0	0	0	0	0	0	0	0	0	0	0	3	1	1	6
	Otu06512	0	0	0	0	0	0	0	0	3	0	0	0	1	0	0	0	0	0	0	0	0	0	0	0	0	0	0	2	6
	Otu06780	0	0	0	0	0	0	0	0	0	0	0	1	1	0	0	0	0	0	0	0	0	0	0	0	0	1	1	2	6
	Otu06816	0	5	0	0	0	0	0	0	0	0	1	0	0	0	0	0	0	0	0	0	0	0	0	0	0	0	0	0	6
	Otu06826	0	0	0	0	0	0	0	0	2	0	0	0	0	0	0	0	0	0	0	0	0	0	0	0	0	2	0	2	6
	Otu07327	0	0	0	0	0	0	0	0	0	0	0	0	0	0	0	0	0	0	0	0	0	0	0	0	0	2	2	2	6
	Otu07384	0	0	0	0	0	0	0	0	0	0	2	0	1	0	0	0	0	0	0	0	0	0	0	0	0	3	0	0	6
	Otu07747	0	0	0	0	0	0	0	0	0	0	0	0	0	0	0	0	0	0	0	0	0	0	0	0	0	6	0	0	6
	Otu07754	0	0	0	0	0	0	0	0	0	0	1	0	0	0	0	0	0	0	0	0	0	0	0	0	0	2	1	2	6
	Otu07968	0	0	0	0	0	2	0	0	0	0	0	0	1	0	1	0	0	0	0	0	0	0	0	0	0	0	1	1	6
	Otu08069	0	0	0	0	0	0	0	0	0	0	0	0	1	0	0	0	0	0	0	0	0	0	0	0	0	2	3	0	6
	Otu08295	3	0	0	0	0	0	0	0	0	0	2	0	0	0	0	0	0	0	0	0	0	0	0	0	0	1	0	0	6
	Otu08689	0	0	0	0	0	0	0	0	0	0	0	0	1	0	1	0	0	0	0	0	0	0	0	0	0	0	2	2	6
	Otu10101	0	0	0	0	0	0	0	0	1	0	0	0	0	1	0	0	0	0	0	0	0	0	0	0	0	0	2	2	6
	Otu00021	0	0	0	0	0	0	0	0	0	0	0	0	0	0	0	0	0	0	0	0	0	0	0	0	0	3	2	0	5
	Otu00045	0	0	0	0	0	0	0	0	0	0	0	0	0	0	0	0	0	0	0	5	0	0	0	0	0	0	0	0	5
	Otu00054	2	0	0	0	0	1	0	0	0	0	0	0	0	0	0	0	0	0	0	0	0	0	0	0	0	0	0	2	5
	Otu00132	0	0	0	0	0	1	0	1	0	0	0	0	0	2	0	0	0	0	0	0	0	0	0	0	0	0	1	0	5
	Otu00503	0	0	0	0	0	2	0	0	0	0	0	0	0	0	0	2	0	0	0	0	0	0	0	0	0	0	0	1	5
	Otu00741	0	0	0	0	0	2	0	0	0	0	1	0	0	0	2	0	0	0	0	0	0	0	0	0	0	0	0	0	5
	Otu00804	0	0	0	0	0	0	0	0	0	0	0	0	0	1	0	0	0	0	0	0	0	0	0	0	0	3	1	0	5
	Otu01314	0	0	0	0	0	0	0	0	0	0	0	0	0	0	0	0	0	0	0	0	0	0	0	0	0	3	0	2	5
	Otu01338	0	0	0	0	0	0	0	0	0	0	0	0	0	0	0	0	0	0	0	0	0	0	0	0	0	1	3	1	5
	Otu01420	0	0	0	0	0	1	0	0	0	0	0	0	0	0	0	0	0	0	0	0	0	0	0	0	0	2	1	1	5
	Otu01441	0	0	0	0	0	1	0	0	0	0	1	0	0	1	0	0	0	0	0	0	0	0	0	0	0	0	1	1	5
	Otu01670	3	0	0	0	0	0	0	0	0	0	0	0	0	0	0	0	0	0	0	0	0	0	0	0	0	0	1	1	5
	Otu01877	0	0	0	0	0	1	0	0	0	0	0	0	0	0	0	0	0	0	0	0	0	0	0	0	0	1	1	2	5
	Otu02200	0	0	0	0	0	4	0	0	0	0	0	0	0	0	0	0	0	0	0	0	0	0	0	0	0	1	0	0	5
	Otu02669	0	0	0	0	0	0	0	0	0	0	0	0	0	0	0	0	0	0	0	0	0	0	0	0	0	1	3	1	5
	Otu02728	0	0	0	0	0	0	0	0	0	0	0	0	0	0	0	0	0	0	0	0	0	0	0	0	0	1	2	2	5
	Otu02845	0	0	0	0	0	0	0	0	0	0	2	0	0	0	0	0	0	0	0	0	0	0	0	0	0	2	0	1	5
	Otu03112	0	0	0	0	0	2	0	0	0	0	0	0	0	0	0	0	0	0	0	0	0	0	0	0	0	1	1	1	5
	Otu03278	0	0	0	0	0	0	0	0	0	0	0	0	1	0	0	0	0	0	0	0	0	0	0	0	0	2	1	1	5
	Otu03298	0	0	0	0	0	2	0	0	0	0	0	0	0	0	0	1	0	0	0	0	0	0	0	0	0	0	2	0	5
	Otu03597	0	0	0	0	0	0	0	0	0	0	0	0	1	0	0	0	0	0	0	0	0	0	0	0	0	2	0	2	5
	Otu03694	0	0	0	0	0	0	0	0	0	0	0	0	1	1	0	0	0	0	0	0	0	0	0	0	0	2	0	1	5
	Otu03736	0	0	0	0	0	0	0	0	0	0	0	1	0	0	0	0	0	0	0	0	0	0	0	0	0	1	1	2	5
	Otu03823	0	0	0	0	0	2	0	0	0	0	0	0	0	1	0	0	0	0	0	0	0	0	0	0	0	1	0	1	5
	Otu03938	0	0	0	0	0	1	0	0	0	0	1	0	0	0	0	0	0	0	0	0	0	0	0	0	0	0	2	1	5
	Otu03945	0	0	0	0	0	1	0	0	0	0	0	0	0	0	0	0	0	0	0	0	0	0	0	0	0	1	1	2	5
	Otu03970	0	0	0	0	0	0	0	3	0	0	0	0	0	0	0	0	0	0	0	0	0	0	0	0	0	1	0	1	5
	Otu04137	0	0	0	0	0	0	0	0	0	0	0	0	0	0	0	0	0	0	0	0	0	0	0	0	0	1	2	2	5
	Otu04283	0	0	0	0	0	0	0	0	0	1	0	1	1	0	0	0	0	0	0	0	0	0	0	0	0	1	0	1	5
	Otu04371	0	0	0	0	0	0	0	0	0	0	0	0	0	0	0	0	0	0	0	0	0	0	0	0	0	2	2	1	5
	Otu04433	0	0	0	0	0	0	0	0	0	0	0	0	0	0	0	0	0	0	0	0	0	0	0	0	0	3	1	1	5
	Otu04681	0	0	0	0	0	0	0	0	0	0	0	0	1	0	0	1	0	0	0	0	0	0	0	0	0	1	0	2	5
	Otu04815	5	0	0	0	0	0	0	0	0	0	0	0	0	0	0	0	0	0	0	0	0	0	0	0	0	0	0	0	5
	Otu04848	4	0	0	0	0	0	0	0	0	0	0	0	1	0	0	0	0	0	0	0	0	0	0	0	0	0	0	0	5
	Otu04884	0	0	0	0	0	0	0	0	0	0	0	0	0	0	1	0	0	0	0	0	0	0	0	0	0	0	2	2	5
	Otu05182	0	0	0	0	0	0	0	0	0	1	0	0	0	0	1	0	0	0	0	0	0	0	0	0	0	2	0	1	5
	Otu05203	0	0	0	0	0	0	0	0	0	0	0	0	0	0	0	0	0	0	0	0	0	0	0	0	0	1	3	1	5
	Otu05204	0	0	0	0	0	0	0	0	0	0	0	0	0	0	0	1	0	0	0	0	0	0	0	0	0	1	1	2	5
	Otu05455	0	0	0	0	0	2	0	0	3	0	0	0	0	0	0	0	0	0	0	0	0	0	0	0	0	0	0	0	5
	Otu05506	0	0	0	0	0	2	0	0	0	0	1	0	1	1	0	0	0	0	0	0	0	0	0	0	0	0	0	0	5
	Otu05547	0	0	0	0	0	0	0	0	0	0	0	0	0	0	0	0	0	0	0	0	0	0	0	0	0	4	0	1	5
	Otu05663	0	0	0	0	0	1	0	0	0	0	0	0	0	0	0	0	0	0	0	0	0	0	0	0	0	1	1	2	5
	Otu05774	0	0	0	0	0	1	0	0	0	0	0	0	0	0	1	0	0	0	0	0	0	0	0	0	0	3	0	0	5
	Otu05865	1	0	0	0	0	2	0	0	0	0	0	0	0	0	0	0	0	0	0	0	0	0	0	0	0	0	0	2	5
	Otu05976	0	0	0	0	0	0	0	0	0	0	2	0	0	0	0	0	0	0	0	0	0	0	0	0	0	1	0	2	5
	Otu06113	0	0	0	0	0	0	0	0	0	0	1	0	1	0	0	0	0	0	0	0	0	0	0	0	0	2	1	0	5
	Otu06485	0	0	0	0	0	1	0	0	0	0	0	0	0	0	0	1	0	0	0	0	0	0	0	0	0	1	2	0	5
	Otu06520	1	0	0	0	0	0	0	0	0	0	0	0	0	0	0	0	0	0	0	0	0	0	0	0	0	2	1	1	5
	Otu06557	0	0	0	0	0	0	0	0	0	0	0	0	0	0	0	0	0	0	0	0	0	0	0	0	0	5	0	0	5
	Otu06563	0	0	0	0	0	0	0	0	5	0	0	0	0	0	0	0	0	0	0	0	0	0	0	0	0	0	0	0	5
	Otu06565	0	0	0	0	0	1	0	0	0	0	1	0	0	0	0	0	0	0	0	0	0	0	0	0	0	2	1	0	5
	Otu06754	0	0	0	0	0	0	0	0	0	0	0	0	0	0	0	1	0	0	0	0	0	0	0	0	0	2	1	1	5
	Otu06810	0	0	0	0	0	3	0	0	0	0	0	0	0	0	0	0	0	0	0	0	0	0	0	0	0	1	0	1	5
	Otu06933	3	0	0	0	0	0	0	0	0	0	1	0	0	1	0	0	0	0	0	0	0	0	0	0	0	0	0	0	5
	Otu07000	0	0	0	0	0	3	0	0	0	0	0	0	0	0	0	0	0	0	0	0	0	0	0	0	0	0	0	2	5
	Otu07096	0	0	0	0	0	0	0	0	0	0	0	0	0	0	1	0	0	0	0	0	0	0	0	0	0	2	0	2	5
	Otu07138	0	0	0	0	0	0	0	0	0	1	0	0	0	0	0	0	0	0	0	0	0	0	0	0	0	2	1	1	5
	Otu07591	2	0	0	0	0	1	0	0	2	0	0	0	0	0	0	0	0	0	0	0	0	0	0	0	0	0	0	0	5
	Otu07651	0	0	0	0	0	2	0	0	0	0	0	0	0	0	0	0	0	0	0	0	0	0	0	0	0	1	1	1	5
	Otu07753	0	0	0	0	0	0	0	0	0	0	0	0	0	0	0	0	0	0	0	0	0	0	0	0	0	3	2	0	5
	Otu07765	0	0	0	0	0	3	0	0	0	1	0	0	0	1	0	0	0	0	0	0	0	0	0	0	0	0	0	0	5
	Otu07879	0	0	0	0	0	0	0	0	0	0	0	0	0	0	0	2	0	0	0	0	0	0	0	0	0	1	0	2	5
	Otu07891	0	0	0	0	0	0	0	0	0	0	0	0	0	0	0	0	0	0	0	0	0	0	0	0	0	2	2	1	5
	Otu08055	0	0	0	0	0	2	0	0	0	1	0	0	0	0	0	0	0	0	0	0	0	0	0	0	0	1	0	1	5
	Otu08137	2	0	0	0	0	0	0	0	3	0	0	0	0	0	0	0	0	0	0	0	0	0	0	0	0	0	0	0	5
	Otu08366	0	0	0	0	4	0	0	0	0	0	0	0	0	0	0	0	0	0	0	0	0	0	0	0	0	0	1	0	5
	Otu08402	0	0	0	0	0	0	0	0	0	0	0	0	0	0	0	0	0	0	0	0	0	0	0	0	0	5	0	0	5
	Otu08500	0	0	0	0	0	1	0	0	0	1	0	0	0	1	0	1	0	0	0	0	0	0	0	0	0	1	0	0	5
	Otu08580	0	0	0	0	0	0	0	0	0	0	0	0	0	0	0	0	0	0	0	0	0	0	0	0	0	1	1	3	5
	Otu09795	0	0	0	0	0	0	0	0	0	0	0	4	1	0	0	0	0	0	0	0	0	0	0	0	0	0	0	0	5
	Otu00047	0	0	0	0	0	0	0	0	0	0	0	0	0	0	0	0	0	0	0	0	0	0	0	0	0	3	1	0	4
	Otu00299	0	0	0	0	0	0	0	0	0	0	0	0	0	0	0	0	0	4	0	0	0	0	0	0	0	0	0	0	4
	Otu00326	0	0	0	0	0	1	0	0	0	0	0	0	0	0	0	0	0	0	0	0	0	0	0	0	0	1	1	1	4
	Otu00360	0	0	0	0	0	0	0	0	0	0	0	0	0	0	0	0	0	0	0	0	0	0	0	0	0	1	2	1	4
	Otu00395	0	0	0	0	0	0	0	0	0	0	0	0	0	0	0	0	0	0	0	0	0	0	0	0	4	0	0	0	4
	Otu00416	0	0	0	0	0	0	0	0	0	0	0	0	0	0	0	0	4	0	0	0	0	0	0	0	0	0	0	0	4
	Otu00506	0	0	0	0	0	0	0	0	0	0	0	0	0	0	0	0	0	0	0	0	0	0	0	0	0	1	3	0	4
	Otu00654	4	0	0	0	0	0	0	0	0	0	0	0	0	0	0	0	0	0	0	0	0	0	0	0	0	0	0	0	4
	Otu00659	0	0	0	0	0	0	0	0	0	0	0	0	0	0	0	0	0	0	0	0	0	0	0	0	0	2	1	1	4
	Otu00910	0	0	0	0	0	2	0	0	0	0	0	0	0	0	1	0	0	0	0	0	0	0	0	0	0	1	0	0	4
	Otu01015	0	0	0	0	0	2	0	0	0	0	0	0	0	0	0	0	0	0	0	0	0	0	0	0	0	0	2	0	4
	Otu01211	0	0	0	0	0	0	0	0	0	0	0	0	0	0	0	0	0	4	0	0	0	0	0	0	0	0	0	0	4
	Otu01313	0	0	0	0	0	0	0	0	0	0	0	0	0	0	0	0	0	0	0	0	0	0	0	0	0	3	0	1	4
	Otu01360	0	0	0	0	0	1	0	0	0	0	0	0	0	0	0	0	0	0	0	0	0	0	0	0	0	0	2	1	4
	Otu01457	3	0	0	0	0	0	0	0	0	0	0	0	0	0	0	0	0	0	0	0	0	0	0	0	0	0	1	0	4
	Otu01516	0	0	0	0	0	0	0	0	0	0	0	0	0	1	0	0	0	0	0	0	0	0	0	0	0	2	0	1	4
	Otu01529	0	0	0	0	0	0	0	0	0	0	1	0	0	0	0	0	0	0	0	0	0	0	0	0	0	1	1	1	4
	Otu01557	0	0	0	0	0	1	0	0	0	0	0	0	0	0	0	0	0	0	0	0	0	0	0	0	0	2	0	1	4
	Otu01635	0	0	0	0	0	0	0	0	0	0	0	0	0	0	0	0	0	0	0	0	0	0	0	0	0	0	2	2	4
	Otu02039	0	0	0	0	0	0	0	0	3	0	0	0	0	0	0	0	0	0	0	0	0	0	0	0	0	0	0	1	4
	Otu02185	0	0	0	0	0	0	0	0	0	0	0	0	0	0	0	0	0	0	0	0	0	0	0	0	0	0	3	1	4
	Otu02363	0	0	0	0	0	0	0	0	0	0	0	0	0	1	1	0	0	0	0	0	0	0	0	0	0	2	0	0	4
	Otu02522	0	0	0	0	0	1	0	0	0	0	1	0	0	0	0	0	0	0	0	0	0	0	0	0	0	0	0	2	4
	Otu02662	0	0	0	0	0	0	0	0	0	0	0	0	0	0	0	0	0	0	0	0	0	0	0	0	0	1	1	2	4
	Otu03071	0	0	0	0	0	0	0	0	0	0	0	0	0	0	1	0	0	0	0	0	0	0	0	0	0	0	1	2	4
	Otu03090	0	0	0	0	0	0	0	0	0	0	1	0	1	0	1	0	0	0	0	0	0	0	0	0	0	0	0	1	4
	Otu03151	0	0	0	0	0	0	0	0	2	0	0	0	0	0	0	0	0	0	0	0	0	0	0	0	0	1	1	0	4
	Otu03221	0	0	0	0	0	2	0	0	0	1	0	0	0	0	0	0	0	0	0	0	0	0	0	0	0	0	0	1	4
	Otu03253	0	0	0	0	0	4	0	0	0	0	0	0	0	0	0	0	0	0	0	0	0	0	0	0	0	0	0	0	4
	Otu03311	0	0	0	0	0	0	0	0	0	0	0	0	0	0	0	0	0	0	0	0	0	0	0	0	0	0	1	3	4
	Otu03389	0	0	0	0	0	1	0	0	0	0	0	0	0	0	0	0	0	0	0	0	0	0	0	0	0	1	2	0	4
	Otu03615	0	0	0	2	0	0	0	0	0	1	0	0	0	0	0	0	0	0	0	0	0	0	0	0	0	0	1	0	4
	Otu03680	0	0	0	0	0	1	0	0	0	0	0	0	0	0	0	0	0	0	0	0	0	0	0	0	0	0	1	2	4
	Otu03744	0	0	0	0	0	0	0	0	0	0	0	0	1	0	0	0	0	0	0	0	0	0	0	0	0	1	1	1	4
	Otu03794	0	0	0	0	0	0	0	0	0	0	0	0	0	0	0	0	0	4	0	0	0	0	0	0	0	0	0	0	4
	Otu03845	2	0	0	0	0	0	0	0	0	0	0	0	0	0	0	0	0	0	0	0	0	0	0	0	0	0	2	0	4
	Otu03982	0	0	0	0	0	1	0	0	0	0	0	0	1	0	2	0	0	0	0	0	0	0	0	0	0	0	0	0	4
	Otu04366	0	0	0	0	0	0	0	0	0	0	0	0	0	2	0	2	0	0	0	0	0	0	0	0	0	0	0	0	4
	Otu04369	0	0	0	0	0	0	0	0	0	0	1	0	0	0	0	0	0	0	0	0	0	0	0	0	0	3	0	0	4
	Otu04481	0	0	0	0	0	0	0	0	0	0	0	0	0	0	0	0	0	0	0	0	0	0	0	0	0	2	2	0	4
	Otu04738	1	0	0	0	0	1	0	0	0	0	0	0	0	0	0	0	0	0	0	0	0	0	0	0	0	0	0	2	4
	Otu05380	3	0	0	0	0	1	0	0	0	0	0	0	0	0	0	0	0	0	0	0	0	0	0	0	0	0	0	0	4
	Otu05405	0	0	0	0	0	0	0	0	0	0	0	0	0	0	0	0	0	0	0	0	0	0	0	0	0	0	1	3	4
	Otu05451	0	0	0	0	0	0	0	0	0	0	0	0	0	0	0	0	0	0	0	0	0	0	0	0	0	2	0	2	4
	Otu05469	0	0	0	0	0	1	0	0	0	0	0	0	0	0	0	0	0	0	0	0	0	0	0	0	0	0	1	2	4
	Otu05481	0	0	0	0	0	0	0	0	0	0	1	0	0	0	0	0	0	0	0	0	0	0	0	0	0	2	1	0	4
	Otu05511	0	0	0	0	0	0	0	0	0	0	0	0	0	0	0	0	0	0	0	0	0	0	0	0	0	2	1	1	4
	Otu05565	0	0	0	0	0	0	0	0	0	0	0	0	1	0	0	0	0	0	0	0	0	0	0	0	0	1	2	0	4
	Otu05658	0	0	0	0	0	0	0	0	0	0	0	0	0	0	0	1	0	0	0	0	0	0	0	0	0	1	2	0	4
	Otu05903	0	0	0	0	1	0	0	0	0	0	0	0	0	2	0	0	0	0	0	0	0	0	0	0	0	0	0	1	4
	Otu06041	0	0	0	0	0	0	0	0	0	0	0	1	0	0	0	1	0	0	0	0	0	0	0	0	0	0	2	0	4
	Otu06060	0	0	0	0	0	0	0	0	0	0	0	0	0	0	0	0	0	0	0	0	0	0	0	0	0	3	1	0	4
	Otu06065	0	0	0	0	1	0	0	0	0	0	0	1	0	0	1	0	0	0	0	0	0	0	0	0	0	1	0	0	4
	Otu06077	0	0	0	0	0	0	0	0	0	0	0	0	0	0	0	0	0	0	0	0	0	0	0	0	0	1	0	3	4
	Otu06154	0	0	0	0	0	1	0	0	0	0	0	0	0	0	0	0	0	0	0	0	0	0	0	0	0	0	1	2	4
	Otu06177	0	0	0	0	0	1	0	0	0	0	0	0	0	0	0	0	0	0	0	0	0	0	0	0	0	0	0	3	4
	Otu06238	0	0	0	0	0	3	0	0	0	0	0	0	0	0	0	0	0	0	0	0	0	0	0	0	0	0	1	0	4
	Otu06279	0	0	0	0	0	0	0	0	0	0	0	0	0	0	0	0	0	0	0	0	0	0	0	0	0	0	2	2	4
	Otu06373	0	0	0	0	0	0	0	0	0	0	0	2	0	0	0	0	0	1	0	0	0	0	0	0	0	0	1	0	4
	Otu06552	0	0	0	0	0	1	0	0	0	0	0	0	0	1	1	0	0	0	0	0	0	0	0	0	0	0	1	0	4
	Otu06703	4	0	0	0	0	0	0	0	0	0	0	0	0	0	0	0	0	0	0	0	0	0	0	0	0	0	0	0	4
	Otu06943	0	0	0	0	0	0	0	0	0	0	0	0	0	0	0	0	0	0	0	0	0	0	0	0	0	1	1	2	4
	Otu07237	0	0	0	0	2	2	0	0	0	0	0	0	0	0	0	0	0	0	0	0	0	0	0	0	0	0	0	0	4
	Otu07322	0	0	0	0	0	2	0	0	0	0	0	0	0	0	0	0	0	0	0	0	0	0	0	0	0	2	0	0	4
	Otu07356	0	0	0	0	0	0	0	0	0	0	0	0	0	0	0	0	0	0	0	0	0	0	0	0	0	1	2	1	4
	Otu07569	0	0	0	0	0	0	0	0	0	0	0	0	1	0	0	0	0	0	0	0	0	0	0	0	0	2	1	0	4
	Otu07817	0	0	0	0	0	0	0	0	0	0	0	0	0	0	1	1	0	0	0	0	0	0	0	0	0	1	1	0	4
	Otu07981	1	0	0	0	0	1	0	0	0	0	0	0	0	0	0	0	0	0	0	0	0	0	0	0	0	0	1	1	4
	Otu08194	0	0	0	0	0	0	0	0	0	0	0	0	1	0	0	0	0	0	0	0	0	0	0	0	0	2	1	0	4
	Otu08386	0	0	0	4	0	0	0	0	0	0	0	0	0	0	0	0	0	0	0	0	0	0	0	0	0	0	0	0	4
	Otu08445	0	0	0	0	0	0	0	0	0	0	0	0	0	0	0	0	0	0	0	0	0	0	0	0	0	2	0	2	4
	Otu08460	0	0	0	0	0	0	0	0	0	0	0	0	0	0	0	0	0	0	0	0	0	0	0	0	0	1	2	1	4
	Otu08470	0	3	0	0	0	1	0	0	0	0	0	0	0	0	0	0	0	0	0	0	0	0	0	0	0	0	0	0	4
	Otu08645	0	0	0	0	0	0	0	0	0	0	0	0	0	0	0	0	0	0	0	0	0	0	0	0	0	1	1	2	4
	Otu08773	0	0	0	0	0	0	0	0	0	0	0	0	1	1	0	0	0	0	0	0	0	0	0	0	0	2	0	0	4
	Otu09137	0	0	0	0	0	1	0	0	0	0	1	0	0	0	0	0	0	0	0	0	0	0	0	0	0	0	0	2	4
	Otu09168	0	0	0	0	0	0	0	0	0	0	0	0	0	0	0	0	0	0	0	0	0	0	0	0	0	2	1	1	4
	Otu09477	0	0	0	0	0	0	0	0	0	0	0	0	0	0	0	0	0	0	0	0	0	0	0	0	0	3	1	0	4
	Otu09527	0	0	0	0	0	0	0	0	1	0	0	0	2	0	1	0	0	0	0	0	0	0	0	0	0	0	0	0	4
	Otu09702	0	0	0	0	0	0	0	0	0	0	0	0	0	1	0	0	0	0	0	0	0	0	0	0	0	0	0	3	4
	Otu10004	0	0	0	0	0	0	0	0	0	0	1	0	0	0	0	0	0	0	0	0	0	0	0	0	0	2	0	1	4
	Otu10583	0	0	0	0	0	0	0	0	0	0	0	0	1	0	0	0	0	0	0	0	0	0	0	0	0	1	2	0	4
	Otu10774	0	0	0	0	0	0	0	0	0	0	0	0	0	0	0	0	0	0	0	0	0	0	0	0	0	1	1	2	4
	Otu00044	0	0	0	0	0	0	0	0	0	0	0	0	0	0	0	0	0	0	0	0	1	0	0	0	0	1	0	1	3
	Otu00075	0	0	0	0	0	0	0	0	0	0	0	0	0	0	0	1	0	0	0	0	2	0	0	0	0	0	0	0	3
	Otu00271	0	0	0	0	0	0	0	0	0	0	0	0	0	0	0	0	0	0	0	0	0	0	0	0	0	2	1	0	3
	Otu00285	0	0	0	0	0	0	0	0	0	0	0	0	0	0	0	1	0	0	0	2	0	0	0	0	0	0	0	0	3
	Otu00328	0	0	0	0	0	0	0	0	0	0	0	0	0	0	0	0	0	0	0	0	0	0	0	0	0	0	1	2	3
	Otu00330	1	0	0	0	0	0	0	0	0	0	0	0	0	0	0	0	0	0	0	0	0	0	0	0	0	1	0	1	3
	Otu00462	0	0	0	0	0	0	0	0	0	0	0	0	0	0	0	0	0	3	0	0	0	0	0	0	0	0	0	0	3
	Otu00470	0	0	0	0	0	0	0	0	0	0	0	0	0	0	1	0	0	0	0	0	0	0	0	0	0	1	0	1	3
	Otu00476	0	0	0	0	0	1	0	0	0	0	0	0	0	0	0	0	0	0	0	0	0	0	0	0	0	0	1	1	3
	Otu00513	0	0	0	0	0	0	0	0	0	0	0	0	0	0	0	0	0	0	0	0	0	0	0	0	0	0	3	0	3
	Otu00600	0	0	0	0	0	0	0	0	0	0	0	0	0	2	1	0	0	0	0	0	0	0	0	0	0	0	0	0	3
	Otu00808	0	0	0	0	0	0	0	0	0	0	0	0	0	0	0	0	0	0	0	0	0	0	0	0	0	1	1	1	3
	Otu00931	0	0	0	0	0	0	0	0	0	0	0	0	0	0	0	0	0	0	0	0	0	0	0	0	0	2	0	1	3
	Otu00941	0	0	0	0	0	0	0	0	0	0	0	0	0	0	0	0	0	0	0	0	0	0	0	0	0	0	2	1	3
	Otu01042	0	0	0	0	0	0	0	0	0	0	0	0	0	0	0	0	0	0	0	0	0	0	0	0	0	0	2	1	3
	Otu01053	0	0	0	0	0	0	0	0	0	0	0	0	0	0	0	0	0	0	0	0	0	0	0	0	0	1	0	2	3
	Otu01078	0	0	0	0	3	0	0	0	0	0	0	0	0	0	0	0	0	0	0	0	0	0	0	0	0	0	0	0	3
	Otu01129	0	0	0	0	0	2	0	0	0	0	0	0	0	0	0	0	0	0	0	0	0	0	0	0	0	0	1	0	3
	Otu01161	0	0	0	0	0	0	0	0	0	0	0	1	0	0	0	0	0	0	0	0	0	0	0	0	0	2	0	0	3
	Otu01572	0	0	0	0	0	0	0	0	0	0	0	0	0	1	0	0	0	0	0	0	0	0	0	0	0	1	0	1	3
	Otu01684	0	0	0	0	0	0	0	0	0	0	0	0	0	0	0	0	0	0	0	0	0	0	0	0	0	1	1	1	3
	Otu01820	0	0	0	0	0	0	0	0	0	0	0	0	0	0	0	0	0	0	0	0	0	0	0	0	0	1	2	0	3
	Otu01957	0	0	0	0	0	0	0	0	0	0	0	0	0	0	0	0	0	0	0	0	0	0	0	0	0	2	0	1	3
	Otu02013	0	0	0	0	0	2	0	0	0	0	0	0	0	0	0	0	0	0	0	0	0	0	0	0	0	0	0	1	3
	Otu02362	0	0	0	0	0	0	0	0	0	0	0	0	0	0	0	0	0	0	0	0	0	0	0	0	0	0	1	2	3
	Otu02469	0	0	0	0	0	0	0	0	0	0	0	0	0	0	0	0	0	0	0	0	0	0	0	0	0	2	0	1	3
	Otu02598	0	0	0	0	0	2	0	0	0	0	0	0	0	0	0	0	0	0	0	0	0	0	0	0	0	1	0	0	3
	Otu02729	0	0	0	0	0	0	0	0	0	0	0	0	0	0	0	0	0	0	0	0	0	0	0	0	0	1	2	0	3
	Otu02793	0	0	3	0	0	0	0	0	0	0	0	0	0	0	0	0	0	0	0	0	0	0	0	0	0	0	0	0	3
	Otu02896	3	0	0	0	0	0	0	0	0	0	0	0	0	0	0	0	0	0	0	0	0	0	0	0	0	0	0	0	3
	Otu02920	2	0	0	0	0	0	0	0	0	0	0	0	0	0	0	0	0	0	0	0	0	0	0	0	0	0	1	0	3
	Otu02969	0	0	0	0	0	1	0	0	0	0	0	0	1	0	0	0	0	0	0	0	0	0	0	0	0	0	0	1	3
	Otu03143	0	0	0	0	0	0	0	0	0	0	0	0	0	0	0	0	0	0	0	0	0	0	0	0	0	1	0	2	3
	Otu03288	0	0	0	0	0	0	0	0	0	0	0	0	0	1	0	1	0	0	0	0	0	0	0	0	0	1	0	0	3
	Otu03520	0	0	0	0	0	2	0	0	0	0	0	0	0	0	0	0	0	0	0	0	0	0	0	0	0	0	1	0	3
	Otu03799	0	0	0	0	0	0	0	0	0	0	0	0	0	0	0	0	0	0	0	0	0	0	0	0	0	1	0	2	3
	Otu03973	0	0	0	0	0	0	0	0	0	0	0	0	0	0	0	0	0	0	0	0	0	0	0	0	0	0	2	1	3
	Otu04097	0	0	0	0	0	0	0	0	1	0	0	0	0	1	0	0	0	0	0	0	0	0	0	0	0	1	0	0	3
	Otu04107	0	0	0	0	0	0	0	0	0	0	0	0	0	0	0	0	0	0	0	0	0	0	0	0	0	2	1	0	3
	Otu04145	0	0	0	0	0	0	0	0	0	1	0	0	0	0	0	0	0	0	0	0	0	0	0	0	0	0	1	1	3
	Otu04176	0	0	0	0	0	0	0	0	0	0	0	0	0	0	0	0	0	0	0	0	0	3	0	0	0	0	0	0	3
	Otu04679	0	0	0	0	0	2	0	0	0	0	0	0	0	0	0	0	0	0	0	0	0	0	0	0	0	0	1	0	3
	Otu04714	0	0	0	0	0	1	0	0	0	0	0	0	0	1	0	0	0	0	0	0	0	0	0	0	0	0	0	1	3
	Otu05378	0	0	0	0	0	1	0	0	0	0	2	0	0	0	0	0	0	0	0	0	0	0	0	0	0	0	0	0	3
	Otu05491	0	0	0	0	0	0	0	0	0	0	0	0	0	0	1	0	0	0	0	0	0	0	0	0	0	1	1	0	3
	Otu05603	0	0	0	0	0	0	0	0	0	0	0	0	0	0	0	0	0	0	0	0	0	0	0	0	0	2	1	0	3
	Otu05651	0	0	0	0	0	0	0	0	0	0	0	0	0	0	0	0	0	0	0	0	0	0	0	0	0	0	0	3	3
	Otu05690	0	0	0	0	0	0	0	0	0	0	0	0	1	0	0	0	0	0	0	0	0	0	0	0	0	0	2	0	3
	Otu05919	0	0	0	0	0	0	0	0	0	0	0	0	1	0	0	0	0	0	0	0	0	0	0	0	0	1	1	0	3
	Otu06307	0	0	0	0	0	1	0	0	0	0	1	0	0	0	0	0	0	0	0	0	0	0	0	0	0	0	0	1	3
	Otu06368	0	0	0	0	0	0	0	3	0	0	0	0	0	0	0	0	0	0	0	0	0	0	0	0	0	0	0	0	3
	Otu06567	0	0	0	0	0	0	0	0	0	0	0	1	0	0	0	0	0	0	0	0	0	0	0	0	0	0	1	1	3
	Otu06590	0	0	0	0	0	0	0	0	0	0	0	0	1	0	0	0	0	0	0	0	0	0	0	0	0	1	0	1	3
	Otu06680	0	0	0	0	0	2	0	0	0	0	0	0	0	0	0	0	0	0	0	0	0	0	0	0	0	1	0	0	3
	Otu06821	0	0	0	0	0	0	0	0	0	0	0	0	0	0	0	2	0	0	0	0	0	0	0	0	0	0	0	1	3
	Otu06850	0	0	0	0	2	0	0	0	0	0	0	0	0	0	0	0	0	0	0	0	0	0	0	0	0	1	0	0	3
	Otu06860	0	0	0	0	0	0	0	0	2	0	0	0	0	0	0	0	0	0	0	0	0	0	0	0	0	0	0	1	3
	Otu06862	0	0	0	0	0	0	0	0	0	0	0	0	0	0	0	1	0	0	0	0	0	0	0	0	0	1	0	1	3
	Otu06892	0	0	0	0	0	0	0	0	0	0	0	0	0	0	0	0	0	0	0	0	0	0	0	0	0	1	1	1	3
	Otu06954	0	0	0	0	0	0	0	0	0	0	0	0	0	0	1	0	0	0	0	0	0	0	0	0	0	0	1	1	3
	Otu06983	0	0	0	0	0	1	0	0	0	0	0	0	0	0	0	0	0	0	0	0	0	0	0	0	0	0	1	1	3
	Otu07085	0	0	0	0	0	0	0	0	0	0	0	0	0	0	0	0	0	0	0	0	0	0	0	0	0	0	1	2	3
	Otu07129	0	3	0	0	0	0	0	0	0	0	0	0	0	0	0	0	0	0	0	0	0	0	0	0	0	0	0	0	3
	Otu07210	0	0	0	0	0	0	0	0	0	0	0	0	0	0	0	0	0	0	0	0	0	0	0	0	0	1	1	1	3
	Otu07215	0	0	0	0	0	0	0	0	0	0	0	0	0	0	0	0	0	0	0	0	0	0	0	0	0	2	0	1	3
	Otu07246	0	0	0	0	0	0	0	0	0	0	1	0	0	0	0	1	0	0	0	0	0	0	0	0	0	0	1	0	3
	Otu07416	0	0	0	0	0	0	0	0	0	0	0	0	0	0	0	0	0	0	0	0	0	0	0	0	0	1	1	1	3
	Otu08089	0	0	0	0	0	0	0	0	0	0	0	0	0	0	0	0	0	0	0	0	0	0	0	0	0	2	0	1	3
	Otu08128	0	0	0	0	0	0	0	0	0	0	0	0	0	0	0	0	0	0	0	0	0	0	0	0	0	0	2	1	3
	Otu08697	0	0	0	0	0	0	0	0	0	0	0	0	0	2	0	0	0	0	0	0	0	0	0	0	0	1	0	0	3
	Otu08740	0	0	0	0	0	0	0	0	0	0	0	0	0	0	0	0	0	0	0	0	0	0	0	0	0	1	1	1	3
	Otu08859	0	0	0	0	0	0	0	0	0	0	0	0	0	0	0	0	0	0	0	0	0	0	0	0	0	0	2	1	3
	Otu08892	0	0	0	0	0	2	0	0	0	0	0	0	1	0	0	0	0	0	0	0	0	0	0	0	0	0	0	0	3
	Otu09034	0	0	0	0	0	0	0	0	0	0	0	0	0	0	0	0	0	0	0	0	0	0	0	0	0	1	0	2	3
	Otu09102	0	0	0	0	0	0	0	0	0	0	0	0	1	0	1	0	0	0	0	0	0	0	0	0	0	0	1	0	3
	Otu09423	0	0	0	0	0	0	0	0	0	0	0	0	0	0	1	0	0	0	0	0	0	0	0	0	0	1	0	1	3
	Otu10388	0	0	0	0	0	3	0	0	0	0	0	0	0	0	0	0	0	0	0	0	0	0	0	0	0	0	0	0	3
	Otu11169	0	0	0	0	0	0	0	0	0	0	0	0	0	0	0	0	0	0	0	0	0	0	0	0	0	1	2	0	3
	Otu00040	0	0	0	0	0	0	0	0	1	0	0	0	0	0	0	0	0	0	0	0	0	0	0	0	0	0	0	1	2
	Otu00106	0	0	0	0	0	0	0	0	0	0	1	0	0	0	0	0	0	0	0	0	0	0	0	0	0	1	0	0	2
	Otu00210	0	0	0	0	0	0	0	0	0	0	0	0	1	0	0	0	0	0	0	0	0	0	0	0	0	0	1	0	2
	Otu00235	0	0	0	0	0	0	0	2	0	0	0	0	0	0	0	0	0	0	0	0	0	0	0	0	0	0	0	0	2
	Otu00241	0	0	0	0	0	0	0	0	0	0	0	0	0	0	1	0	0	0	0	0	0	0	0	0	0	0	0	1	2
	Otu00250	0	0	0	0	0	0	0	0	0	0	0	0	0	0	0	0	0	0	0	0	0	0	0	0	0	1	1	0	2
	Otu00255	0	0	0	0	0	0	0	0	0	0	0	0	0	0	0	1	0	0	0	0	0	0	0	0	0	1	0	0	2
	Otu00263	0	0	0	0	0	0	0	0	0	0	0	0	0	0	0	0	0	0	0	0	0	0	0	0	0	2	0	0	2
	Otu00331	0	0	0	0	0	0	0	0	0	0	0	0	0	0	0	0	0	0	0	0	0	0	0	0	0	0	0	2	2
	Otu00351	0	0	0	0	0	0	0	0	0	0	0	0	0	0	0	0	0	0	0	0	0	0	0	0	0	1	0	1	2
	Otu00361	0	0	0	0	0	0	0	0	0	0	0	0	0	0	0	0	0	0	0	0	0	0	0	0	0	1	0	1	2
	Otu00380	0	0	0	0	0	0	0	0	0	0	0	0	0	0	0	0	0	0	0	0	0	0	0	0	0	1	1	0	2
	Otu00424	0	0	0	0	0	0	0	0	0	0	0	0	0	0	0	0	0	0	0	0	0	0	0	0	0	0	1	1	2
	Otu00440	0	0	0	0	0	0	0	0	0	0	0	0	1	0	0	0	0	0	0	0	0	0	0	0	0	0	1	0	2
	Otu00465	0	0	0	0	0	0	0	0	0	0	0	0	0	0	0	0	0	0	0	0	0	0	0	0	0	0	2	0	2
	Otu00529	0	0	0	0	0	0	0	0	0	0	0	0	0	0	0	0	0	0	0	0	0	0	0	0	0	0	2	0	2
	Otu00535	0	0	0	0	0	0	0	0	0	0	0	0	0	0	0	0	0	0	0	0	0	0	0	0	0	0	1	1	2
	Otu00548	0	0	0	0	0	0	0	0	0	0	0	0	0	0	0	1	0	0	0	0	0	0	0	0	0	1	0	0	2
	Otu00564	0	0	0	0	0	1	0	0	0	0	0	0	0	0	0	0	0	0	0	0	0	0	0	0	0	0	1	0	2
	Otu00670	0	0	0	0	0	0	0	0	0	0	0	0	0	0	0	0	0	0	0	0	0	0	0	0	0	1	1	0	2
	Otu00672	0	0	0	0	0	2	0	0	0	0	0	0	0	0	0	0	0	0	0	0	0	0	0	0	0	0	0	0	2
	Otu00698	1	0	0	0	0	0	0	0	0	0	0	0	0	0	0	0	0	0	0	0	0	0	0	0	0	0	1	0	2
	Otu00758	0	0	0	0	0	0	0	0	0	0	0	0	0	0	0	0	0	0	0	0	0	0	0	0	0	0	0	2	2
	Otu00866	0	0	0	0	0	0	0	0	0	0	0	0	0	0	0	0	0	0	0	0	0	0	0	0	0	0	1	1	2
	Otu00919	0	0	0	0	0	0	0	0	0	0	0	0	0	0	0	0	0	0	0	0	0	0	0	0	0	1	0	1	2
	Otu00988	0	0	0	0	0	0	0	0	0	0	0	0	0	0	0	0	0	0	0	0	0	0	0	0	0	2	0	0	2
	Otu01021	0	0	0	0	0	1	0	0	0	0	0	0	0	0	0	0	0	0	0	0	0	0	0	0	0	1	0	0	2
	Otu01046	0	0	0	0	0	0	0	0	0	0	0	0	0	0	0	0	0	0	0	0	0	0	0	0	0	1	1	0	2
	Otu01307	0	0	0	0	0	0	0	0	0	0	0	0	0	0	0	0	0	0	0	0	0	0	0	0	0	1	0	1	2
	Otu01326	0	0	0	0	0	0	0	0	0	0	0	0	0	0	0	0	0	0	0	0	0	0	0	0	0	0	1	1	2
	Otu01397	0	0	0	0	0	0	0	0	0	0	0	0	0	0	0	0	0	0	0	0	0	0	0	0	0	1	1	0	2
	Otu01537	0	0	0	0	0	0	0	0	0	0	0	0	0	0	0	0	0	0	0	0	0	0	0	0	0	1	0	1	2
	Otu01664	0	0	0	0	0	0	0	0	0	0	0	0	0	0	1	0	0	0	0	0	0	0	0	0	0	0	1	0	2
	Otu01693	0	0	0	0	0	0	0	0	0	0	0	0	0	0	0	0	0	0	0	0	0	0	0	0	0	2	0	0	2
	Otu01796	0	0	0	0	0	0	0	0	0	0	0	0	0	0	0	0	0	0	0	0	0	1	0	0	0	0	0	1	2
	Otu01837	0	0	0	0	0	0	0	0	0	0	0	0	0	0	0	0	0	0	0	0	0	0	0	0	0	0	1	1	2
	Otu01897	0	0	0	0	0	0	0	0	0	0	0	0	0	0	0	0	0	0	0	0	0	0	0	0	0	0	2	0	2
	Otu01958	0	0	0	0	0	0	0	0	0	0	2	0	0	0	0	0	0	0	0	0	0	0	0	0	0	0	0	0	2
	Otu02034	0	0	0	0	0	0	0	0	0	0	0	0	0	1	0	0	0	0	0	0	0	0	0	0	0	1	0	0	2
	Otu02168	0	0	0	0	0	0	0	0	0	0	0	0	0	0	0	0	0	2	0	0	0	0	0	0	0	0	0	0	2
	Otu02300	0	0	0	0	0	0	0	0	0	0	0	0	0	0	0	0	0	0	0	0	0	0	0	0	0	0	2	0	2
	Otu02389	0	0	0	0	0	0	0	0	0	0	0	0	0	0	0	0	0	0	0	0	0	0	0	0	0	0	1	1	2
	Otu02633	0	0	0	0	0	0	0	0	0	0	0	0	0	0	0	0	0	0	0	0	0	0	0	0	0	2	0	0	2
	Otu02635	0	0	0	0	0	0	0	0	0	0	0	0	0	0	0	0	0	0	0	0	0	0	0	0	0	2	0	0	2
	Otu02637	0	0	0	0	0	0	0	0	0	0	0	0	0	0	0	0	0	0	0	2	0	0	0	0	0	0	0	0	2
	Otu02703	0	0	0	0	0	0	0	0	0	0	0	0	1	0	0	0	0	0	0	0	0	0	0	0	0	0	0	1	2
	Otu02718	0	0	0	0	0	0	0	0	0	1	0	0	0	0	0	0	0	0	0	0	0	0	0	0	0	0	1	0	2
	Otu02834	0	0	0	0	0	2	0	0	0	0	0	0	0	0	0	0	0	0	0	0	0	0	0	0	0	0	0	0	2
	Otu02844	0	0	0	0	0	0	0	0	0	0	0	0	0	0	0	0	0	0	0	0	0	0	0	0	0	0	1	1	2
	Otu02950	0	0	0	0	0	0	0	0	0	0	0	0	0	0	0	0	0	0	0	0	0	0	0	0	0	0	1	1	2
	Otu03127	0	0	0	0	1	0	0	0	0	0	0	0	0	0	0	0	0	0	0	0	0	0	0	0	0	1	0	0	2
	Otu03231	0	0	0	0	1	0	0	0	0	0	0	0	0	0	0	0	0	0	0	0	0	0	0	0	0	0	0	1	2
	Otu03259	0	0	0	0	0	0	0	0	0	0	0	0	0	0	0	0	0	0	0	0	0	0	0	0	0	2	0	0	2
	Otu03320	0	0	0	0	0	1	0	0	0	0	0	0	0	1	0	0	0	0	0	0	0	0	0	0	0	0	0	0	2
	Otu03373	1	0	0	0	0	0	0	0	0	0	0	0	0	0	0	0	0	0	0	0	0	0	0	0	0	0	1	0	2
	Otu03468	0	0	0	0	0	0	0	0	0	0	0	0	0	0	1	0	0	0	0	0	0	0	0	0	0	1	0	0	2
	Otu03541	0	0	0	0	0	0	0	0	0	0	0	0	0	0	0	0	0	0	0	0	0	0	0	0	0	1	0	1	2
	Otu03685	0	0	0	0	0	0	0	0	0	0	0	1	0	1	0	0	0	0	0	0	0	0	0	0	0	0	0	0	2
	Otu03731	0	0	0	0	0	0	0	0	0	0	0	0	0	0	0	0	0	0	0	0	0	0	0	0	0	0	1	1	2
	Otu03766	0	0	0	0	0	0	0	0	0	0	0	0	0	0	0	0	0	0	0	0	0	0	0	0	0	1	0	1	2
	Otu03833	0	0	0	0	0	0	0	0	0	0	0	0	0	0	0	0	0	0	0	0	0	0	0	0	0	0	0	2	2
	Otu03859	2	0	0	0	0	0	0	0	0	0	0	0	0	0	0	0	0	0	0	0	0	0	0	0	0	0	0	0	2
	Otu03881	0	0	0	0	0	0	0	0	0	0	0	0	0	0	1	0	0	0	0	0	0	0	0	0	0	0	1	0	2
	Otu03947	0	0	0	0	0	1	0	0	0	0	0	0	0	0	0	0	0	0	0	0	0	0	0	0	0	1	0	0	2
	Otu03965	0	0	0	0	0	0	0	0	0	0	0	0	0	0	0	0	0	0	0	0	0	0	0	0	0	0	2	0	2
	Otu04051	1	0	0	0	0	0	0	0	0	0	1	0	0	0	0	0	0	0	0	0	0	0	0	0	0	0	0	0	2
	Otu04068	0	0	0	0	0	0	0	0	0	0	0	0	0	0	0	0	0	0	0	0	0	0	0	0	0	0	1	1	2
	Otu04081	0	0	0	0	0	0	0	0	0	0	0	0	2	0	0	0	0	0	0	0	0	0	0	0	0	0	0	0	2
	Otu04088	0	0	0	0	0	0	0	0	0	0	0	0	0	0	0	0	0	0	0	0	0	0	0	0	0	2	0	0	2
	Otu04120	0	0	0	0	0	0	0	0	0	0	0	0	0	0	0	0	0	0	0	0	0	0	0	0	0	0	1	1	2
	Otu04128	0	0	0	0	0	0	0	0	0	0	0	0	0	0	0	0	0	0	0	0	0	0	0	0	0	1	0	1	2
	Otu04178	0	0	0	0	0	0	0	0	0	0	0	0	0	0	0	0	0	0	0	0	0	0	0	0	0	0	1	1	2
	Otu04198	0	0	0	0	0	0	0	0	0	0	0	0	0	0	0	0	0	0	0	0	0	0	0	0	0	2	0	0	2
	Otu04251	0	0	0	0	0	0	0	0	0	0	0	0	0	0	0	0	0	0	0	0	0	0	0	0	0	1	1	0	2
	Otu04296	0	0	0	0	0	0	0	0	0	0	0	0	0	0	0	0	0	0	0	0	0	0	0	0	0	1	0	1	2
	Otu04314	0	0	0	0	0	0	0	0	0	0	0	0	0	0	0	0	0	0	0	0	0	0	0	0	0	1	0	1	2
	Otu04322	0	0	0	0	0	1	0	0	0	0	0	0	0	0	0	0	0	0	0	0	0	0	0	0	0	1	0	0	2
	Otu04402	0	0	0	0	0	2	0	0	0	0	0	0	0	0	0	0	0	0	0	0	0	0	0	0	0	0	0	0	2
	Otu04461	0	0	0	0	0	2	0	0	0	0	0	0	0	0	0	0	0	0	0	0	0	0	0	0	0	0	0	0	2
	Otu04703	0	0	0	0	0	0	0	0	0	0	0	0	0	0	0	0	0	0	0	0	0	0	0	0	0	1	0	1	2
	Otu04830	0	0	0	0	1	0	0	0	0	0	0	0	0	0	1	0	0	0	0	0	0	0	0	0	0	0	0	0	2
	Otu04950	0	0	0	0	0	0	0	0	0	0	0	0	0	0	0	0	0	0	0	0	0	0	0	0	0	1	0	1	2
	Otu04966	0	0	0	0	0	0	0	0	0	0	0	0	0	0	0	1	0	0	0	0	0	0	0	0	0	0	0	1	2
	Otu04988	0	0	0	0	0	0	0	0	0	0	0	0	0	0	0	0	0	0	0	0	0	0	0	0	0	0	0	2	2
	Otu05131	0	0	0	0	0	0	0	0	0	0	0	0	0	0	0	0	0	0	0	0	0	0	0	0	0	1	1	0	2
	Otu05293	0	0	0	0	0	0	0	0	0	0	0	0	0	0	0	0	0	0	0	0	0	0	0	0	0	0	1	1	2
	Otu05310	0	0	0	0	0	0	0	0	0	0	0	0	0	0	0	0	0	0	0	0	0	0	0	0	0	0	0	2	2
	Otu05312	0	0	0	0	0	0	0	0	0	0	0	0	0	0	0	0	0	0	0	0	0	0	0	0	0	1	1	0	2
	Otu05447	0	0	0	0	0	0	0	0	0	0	0	0	0	0	0	0	0	0	0	0	0	0	0	0	0	1	1	0	2
	Otu05592	0	0	0	0	0	0	0	0	0	0	0	0	0	0	0	0	0	0	0	0	0	0	0	0	0	0	1	1	2
	Otu05674	0	0	0	0	0	0	0	0	0	0	0	0	1	0	0	0	0	0	0	0	0	0	0	0	0	1	0	0	2
	Otu05728	0	0	0	0	0	0	0	0	0	0	0	0	0	1	0	0	0	0	0	0	0	0	0	0	0	1	0	0	2
	Otu05785	2	0	0	0	0	0	0	0	0	0	0	0	0	0	0	0	0	0	0	0	0	0	0	0	0	0	0	0	2
	Otu05854	0	0	0	0	0	2	0	0	0	0	0	0	0	0	0	0	0	0	0	0	0	0	0	0	0	0	0	0	2
	Otu05860	0	0	0	0	0	0	0	0	0	0	0	0	0	0	0	0	0	0	0	0	0	0	0	0	0	0	2	0	2
	Otu05945	0	0	0	0	0	0	0	0	0	0	1	0	0	0	0	0	0	0	0	0	0	0	0	0	0	0	1	0	2
	Otu05957	1	0	0	0	0	0	0	0	0	0	0	0	0	0	0	0	0	0	0	0	0	0	0	0	0	0	0	1	2
	Otu06033	0	0	0	0	0	0	0	0	0	0	1	0	0	0	0	0	0	0	0	0	0	0	0	0	0	0	0	1	2
	Otu06171	0	0	0	0	0	0	0	0	0	0	0	0	0	0	0	0	0	0	0	0	0	0	0	0	0	0	0	2	2
	Otu06329	0	0	0	0	0	0	0	0	0	0	0	0	0	0	0	0	0	0	0	0	0	0	0	0	0	2	0	0	2
	Otu06359	0	0	0	0	0	0	0	0	0	0	0	0	0	0	0	0	0	0	0	0	0	0	0	0	0	1	0	1	2
	Otu06400	0	0	0	0	0	0	0	0	0	0	0	0	0	0	0	0	0	0	0	0	0	0	0	0	0	1	0	1	2
	Otu06418	0	0	0	0	0	0	0	0	0	0	0	0	0	0	0	1	0	0	0	0	0	0	0	0	0	0	1	0	2
	Otu06425	0	0	0	0	0	0	0	0	0	0	0	0	1	0	0	0	0	0	0	0	0	0	0	0	0	0	1	0	2
	Otu06451	0	0	0	0	0	0	0	0	0	0	0	0	0	0	0	0	0	0	0	0	0	0	0	0	0	0	0	2	2
	Otu06526	0	0	0	0	0	1	0	0	0	0	0	0	1	0	0	0	0	0	0	0	0	0	0	0	0	0	0	0	2
	Otu06539	0	0	0	0	0	0	0	0	0	0	0	0	0	0	0	0	0	0	0	0	0	0	0	0	0	0	1	1	2
	Otu06726	0	0	0	0	0	0	0	0	0	0	1	0	0	0	0	0	0	0	0	0	0	0	0	0	0	0	1	0	2
	Otu06791	0	0	0	0	0	0	0	0	0	0	0	0	0	0	0	0	0	0	0	0	0	0	0	0	0	2	0	0	2
	Otu06796	0	0	0	0	0	0	0	0	0	0	0	0	0	0	0	0	0	0	0	0	0	0	0	0	0	0	2	0	2
	Otu06853	0	0	0	0	0	0	0	0	0	0	0	0	0	0	0	0	0	0	0	0	0	0	0	0	0	0	2	0	2
	Otu06876	0	0	0	0	0	0	0	0	0	0	0	0	0	0	0	0	0	0	0	0	0	0	0	0	0	1	0	1	2
	Otu06907	0	0	0	0	0	0	0	0	0	0	0	0	0	0	0	0	0	0	0	0	0	0	0	0	0	0	1	1	2
	Otu06929	0	0	0	0	0	0	0	0	0	0	0	1	0	0	0	0	0	0	0	0	0	0	0	0	0	0	0	1	2
	Otu07003	0	0	0	0	0	0	0	0	0	0	0	0	0	0	0	0	0	0	0	0	0	0	0	0	0	0	2	0	2
	Otu07034	0	0	0	0	0	1	0	0	0	0	0	0	0	0	0	0	0	0	0	0	0	0	0	0	0	0	1	0	2
	Otu07059	0	0	0	0	2	0	0	0	0	0	0	0	0	0	0	0	0	0	0	0	0	0	0	0	0	0	0	0	2
	Otu07076	0	0	0	0	0	1	0	0	0	0	0	0	0	0	0	0	0	0	0	0	0	0	0	0	0	1	0	0	2
	Otu07178	0	0	0	0	0	0	0	0	0	0	0	0	0	0	0	0	0	0	0	0	0	0	0	0	0	0	1	1	2
	Otu07267	0	0	0	0	0	0	0	0	0	0	0	0	0	0	0	0	0	0	0	0	0	0	0	0	0	0	0	2	2
	Otu07352	0	0	0	0	0	0	0	0	0	0	1	0	0	0	0	0	0	0	0	0	0	0	0	0	0	0	1	0	2
	Otu07372	0	0	0	0	0	0	0	0	0	0	0	0	1	0	0	0	0	0	0	0	0	0	0	0	0	0	0	1	2
	Otu07427	0	0	0	0	0	2	0	0	0	0	0	0	0	0	0	0	0	0	0	0	0	0	0	0	0	0	0	0	2
	Otu07502	0	0	0	0	0	0	0	0	0	0	0	0	0	0	0	0	0	0	0	0	0	0	0	0	0	0	2	0	2
	Otu07681	0	0	0	0	0	0	0	0	0	0	0	0	0	0	0	0	0	0	0	0	0	0	0	0	0	1	0	1	2
	Otu07745	0	0	0	0	0	0	0	0	0	0	0	0	0	0	0	0	0	0	0	0	0	0	0	0	0	1	0	1	2
	Otu07782	0	0	0	0	0	0	0	0	0	0	0	0	0	0	0	0	0	0	0	0	0	0	0	0	0	0	1	1	2
	Otu07791	0	0	0	0	0	0	0	0	0	0	0	0	0	0	1	0	0	0	0	0	0	0	0	0	0	1	0	0	2
	Otu07858	0	0	0	0	0	0	0	0	0	1	0	0	0	0	0	0	0	0	0	0	0	0	0	0	0	0	1	0	2
	Otu08005	0	0	0	0	0	0	0	0	0	0	0	0	0	0	0	0	0	0	0	0	0	0	0	0	0	0	2	0	2
	Otu08007	1	0	0	0	0	0	0	0	0	0	0	0	0	0	0	0	0	0	0	0	0	0	0	0	0	0	0	1	2
	Otu08032	0	0	0	0	0	0	0	0	0	0	0	0	0	0	0	0	0	0	0	0	0	0	0	0	0	1	1	0	2
	Otu08247	0	0	0	0	0	0	0	0	0	0	0	0	0	0	0	0	0	0	0	0	0	0	0	0	0	0	0	2	2
	Otu08324	0	0	0	0	0	1	0	0	0	0	0	0	0	0	0	0	0	0	0	0	0	0	0	0	0	0	0	1	2
	Otu08423	0	0	0	0	0	0	0	0	0	0	0	0	0	0	0	0	0	0	0	0	0	0	0	0	0	0	0	2	2
	Otu08527	0	0	0	0	0	0	0	0	0	0	0	0	0	0	0	0	0	0	0	0	0	0	0	0	0	0	1	1	2
	Otu08555	0	0	0	0	0	1	0	0	0	0	0	0	0	0	0	0	0	0	0	0	0	0	0	0	0	0	0	1	2
	Otu08630	0	0	0	0	0	0	0	0	0	0	0	0	0	0	0	0	0	0	0	0	0	0	0	0	0	1	0	1	2
	Otu08722	0	0	0	0	0	0	0	0	0	0	0	1	0	0	0	0	0	0	0	0	0	0	0	0	1	0	0	0	2
	Otu08760	0	0	0	0	0	0	0	0	0	0	0	0	0	0	0	0	0	0	0	0	0	0	0	0	0	0	2	0	2
	Otu08928	2	0	0	0	0	0	0	0	0	0	0	0	0	0	0	0	0	0	0	0	0	0	0	0	0	0	0	0	2
	Otu09001	0	0	0	0	0	0	0	0	0	0	0	0	1	0	0	0	0	0	0	0	0	0	0	0	0	0	0	1	2
	Otu09307	0	0	0	0	0	0	0	0	0	0	1	0	0	0	0	0	0	0	0	0	0	0	0	0	0	0	1	0	2
	Otu09425	0	0	0	0	0	1	0	0	0	0	0	0	0	0	0	0	0	0	0	0	0	0	0	0	0	0	0	1	2
	Otu09969	0	0	0	0	0	0	0	0	0	0	0	0	0	0	0	0	0	0	0	0	0	0	0	0	0	2	0	0	2
	Otu10122	0	0	0	0	0	0	0	0	0	0	0	0	0	0	0	0	0	0	0	0	0	0	0	0	0	1	0	1	2
	Otu10129	1	0	0	0	0	0	0	0	0	0	0	0	0	0	0	0	0	0	0	0	0	0	0	0	0	1	0	0	2
	Otu10581	0	0	0	0	0	0	0	0	0	0	0	0	0	0	0	0	0	0	0	0	0	0	0	0	0	0	0	2	2
	Otu10711	0	0	0	0	0	0	0	0	0	0	0	0	0	0	0	0	0	0	0	0	0	0	0	0	0	1	1	0	2
	Otu11556	0	0	0	0	0	0	0	0	0	0	0	0	0	0	0	0	0	0	0	0	0	0	0	0	0	1	0	1	2
	Otu00011	0	0	0	0	0	0	0	0	0	0	0	0	0	0	0	0	0	0	0	0	0	0	0	0	0	0	1	0	1
	Otu00083	0	0	0	0	0	0	0	0	0	0	0	0	0	0	0	0	0	0	0	0	0	0	0	0	0	1	0	0	1
	Otu00084	0	0	0	0	0	1	0	0	0	0	0	0	0	0	0	0	0	0	0	0	0	0	0	0	0	0	0	0	1
	Otu00093	0	0	0	0	0	0	0	0	0	0	0	0	0	0	0	0	0	0	0	0	0	0	0	0	0	0	0	1	1
	Otu00096	0	0	0	0	0	0	0	0	0	0	0	0	0	0	0	0	0	0	0	0	0	0	0	0	0	0	1	0	1
	Otu00120	0	0	0	0	0	0	0	0	0	0	0	0	0	0	0	0	0	0	0	0	0	0	0	0	0	0	0	1	1
	Otu00124	0	0	0	0	0	0	0	0	0	0	0	0	0	0	0	0	0	0	0	0	0	0	0	0	0	0	1	0	1
	Otu00134	0	0	0	0	0	0	0	0	0	0	0	0	0	0	0	0	0	0	0	0	0	0	0	0	0	1	0	0	1
	Otu00140	0	0	0	0	0	0	0	0	0	0	0	0	0	0	0	0	0	0	0	0	0	0	0	0	0	0	1	0	1
	Otu00150	0	0	0	0	0	0	0	0	0	0	0	0	0	0	0	0	0	0	0	0	0	0	0	0	0	0	1	0	1
	Otu00184	0	0	0	0	0	0	0	0	1	0	0	0	0	0	0	0	0	0	0	0	0	0	0	0	0	0	0	0	1
	Otu00219	0	0	0	0	0	0	0	0	0	0	0	0	1	0	0	0	0	0	0	0	0	0	0	0	0	0	0	0	1
	Otu00238	0	0	0	0	0	0	0	0	0	0	0	0	0	0	0	0	0	0	0	0	0	0	0	0	0	0	1	0	1
	Otu00239	0	0	0	0	0	0	0	0	0	0	0	0	0	0	0	0	0	0	0	0	0	0	0	0	0	0	0	1	1
	Otu00259	0	0	0	0	0	0	0	0	0	0	0	0	0	0	0	0	0	0	0	0	1	0	0	0	0	0	0	0	1
	Otu00265	0	0	0	0	0	0	0	0	0	0	0	0	0	0	0	0	0	0	0	0	0	0	0	0	0	0	1	0	1
	Otu00283	0	0	0	0	0	0	0	0	0	0	0	0	0	1	0	0	0	0	0	0	0	0	0	0	0	0	0	0	1
	Otu00336	0	0	0	0	0	0	0	0	0	0	0	0	0	0	0	0	0	0	0	0	0	0	0	0	0	0	0	1	1
	Otu00340	0	0	0	0	0	1	0	0	0	0	0	0	0	0	0	0	0	0	0	0	0	0	0	0	0	0	0	0	1
	Otu00352	0	0	0	0	0	0	0	0	0	0	0	0	0	0	0	0	0	0	0	0	0	0	0	0	0	0	1	0	1
	Otu00359	0	0	0	0	0	0	0	0	0	0	0	0	0	0	0	0	0	0	0	0	0	0	0	0	0	1	0	0	1
	Otu00446	0	0	0	0	0	0	0	0	0	0	0	0	0	0	0	0	0	0	0	0	0	0	0	0	0	0	1	0	1
	Otu00449	0	0	0	0	0	0	0	0	0	0	0	0	0	0	0	0	0	0	0	0	0	0	0	0	0	0	0	1	1
	Otu00454	0	0	0	0	0	0	0	0	0	0	0	0	0	0	0	0	0	0	0	0	0	0	0	0	0	0	0	1	1
	Otu00477	0	0	0	0	0	0	0	0	0	0	0	0	0	0	0	0	0	0	0	0	0	0	0	0	0	0	1	0	1
	Otu00497	0	0	0	0	0	0	0	0	0	0	0	0	0	0	0	0	0	0	0	0	0	0	0	0	0	0	1	0	1
	Otu00523	0	0	0	0	0	0	0	0	0	0	0	0	0	0	0	0	0	0	0	0	0	0	0	0	0	0	0	1	1
	Otu00538	0	0	0	0	0	0	0	0	0	0	0	0	0	0	0	0	0	0	0	0	0	0	0	0	0	1	0	0	1
	Otu00543	0	0	0	0	0	0	1	0	0	0	0	0	0	0	0	0	0	0	0	0	0	0	0	0	0	0	0	0	1
	Otu00589	0	0	0	0	0	0	0	0	0	0	0	0	0	0	0	0	0	0	0	0	0	0	0	0	0	1	0	0	1
	Otu00596	0	0	0	0	0	0	0	0	0	0	0	0	0	0	0	0	0	0	0	0	0	0	0	0	0	0	0	1	1
	Otu00597	0	0	0	0	0	0	0	0	0	0	0	0	0	0	0	0	0	0	0	0	0	0	0	0	0	1	0	0	1
	Otu00598	0	0	0	0	0	0	0	0	0	0	0	0	0	0	0	0	0	0	0	0	0	0	0	0	0	1	0	0	1
	Otu00620	0	0	0	0	0	0	0	0	0	0	0	0	0	0	0	0	0	0	0	0	0	0	0	0	0	0	1	0	1
	Otu00628	0	0	0	0	0	0	0	0	0	0	0	0	0	0	0	0	0	0	0	0	0	0	0	0	0	0	0	1	1
	Otu00666	0	0	0	0	0	0	0	0	0	0	0	0	0	0	0	0	0	0	0	0	0	0	0	0	0	0	0	1	1
	Otu00679	0	0	0	0	0	0	0	0	0	0	0	0	0	0	1	0	0	0	0	0	0	0	0	0	0	0	0	0	1
	Otu00703	0	0	0	0	0	0	0	0	0	0	0	0	0	0	0	0	0	0	0	0	0	0	0	0	0	1	0	0	1
	Otu00706	0	0	0	0	0	0	0	0	0	0	0	0	0	0	0	0	0	0	0	0	0	0	0	0	0	0	0	1	1
	Otu00780	0	0	0	0	0	0	0	0	0	0	0	0	0	0	0	0	0	0	0	0	0	0	0	1	0	0	0	0	1
	Otu00800	0	0	0	0	0	0	0	0	0	0	0	0	0	0	0	0	0	0	0	0	0	0	0	0	0	1	0	0	1
	Otu00837	0	0	0	0	0	0	0	0	0	0	0	0	0	0	0	0	0	0	0	0	0	0	0	0	0	1	0	0	1
	Otu00842	0	0	0	0	0	0	0	0	0	0	0	0	0	0	0	0	0	0	0	0	0	0	0	0	0	0	0	1	1
	Otu00852	0	0	0	0	0	0	0	0	0	0	0	0	0	0	0	0	0	0	0	0	0	0	0	0	0	0	0	1	1
	Otu00861	0	0	0	0	0	0	0	0	0	0	0	0	0	0	0	0	0	0	0	0	0	0	0	0	0	0	0	1	1
	Otu00911	0	0	0	0	0	1	0	0	0	0	0	0	0	0	0	0	0	0	0	0	0	0	0	0	0	0	0	0	1
	Otu00948	0	0	0	0	0	0	0	0	0	0	0	0	0	0	0	0	0	0	0	0	0	0	0	0	0	0	0	1	1
	Otu00984	0	0	0	0	0	0	0	0	0	0	0	0	0	0	0	0	0	0	0	0	0	0	0	1	0	0	0	0	1
	Otu00998	0	0	0	0	0	0	0	0	0	0	0	0	0	0	0	0	0	0	0	0	0	0	0	0	0	0	1	0	1
	Otu01004	0	0	0	0	0	0	0	0	0	0	0	0	0	0	0	0	0	0	0	0	0	0	0	0	0	0	0	1	1
	Otu01014	0	0	0	0	0	0	0	0	0	0	0	0	0	0	0	0	0	0	0	0	0	0	0	0	0	0	0	1	1
	Otu01055	0	0	0	0	0	0	0	0	0	0	0	0	0	0	0	0	0	0	0	0	0	0	0	0	0	0	0	1	1
	Otu01175	0	0	0	0	0	0	0	0	0	0	0	0	0	0	0	0	0	0	0	0	0	0	0	0	0	0	0	1	1
	Otu01188	0	0	0	0	0	1	0	0	0	0	0	0	0	0	0	0	0	0	0	0	0	0	0	0	0	0	0	0	1
	Otu01191	0	0	0	0	0	0	0	0	0	0	0	0	0	0	0	0	0	0	0	0	0	0	0	0	0	0	1	0	1
	Otu01206	0	0	0	0	0	0	0	0	0	0	0	0	0	0	0	0	0	0	0	0	0	0	0	0	0	0	0	1	1
	Otu01238	0	0	0	0	0	0	0	0	0	0	0	0	0	0	0	0	0	0	0	0	0	0	0	0	0	0	0	1	1
	Otu01242	0	0	0	0	0	0	0	0	0	0	0	0	0	0	0	0	0	0	0	0	0	0	0	0	0	0	0	1	1
	Otu01289	0	0	0	0	0	0	0	0	0	0	0	0	0	0	0	0	0	0	0	0	0	0	0	0	0	1	0	0	1
	Otu01374	0	0	0	0	0	0	0	0	0	0	0	0	0	0	0	0	0	0	0	0	0	0	0	0	0	0	1	0	1
	Otu01386	0	0	0	0	0	0	0	0	0	0	0	0	0	0	0	0	0	0	0	0	0	0	0	0	0	0	0	1	1
	Otu01415	0	0	0	0	0	0	0	0	0	0	0	0	0	0	0	0	0	0	0	0	0	0	0	0	0	0	0	1	1
	Otu01478	0	0	0	0	0	0	0	0	0	0	0	0	0	0	0	0	0	0	0	0	0	0	0	0	0	0	1	0	1
	Otu01497	0	0	0	0	0	0	0	0	0	0	0	0	0	0	0	0	0	0	0	0	0	0	0	0	0	0	1	0	1
	Otu01532	0	0	0	0	0	0	0	0	0	0	0	0	0	0	0	0	0	0	0	0	0	0	0	0	0	1	0	0	1
	Otu01538	0	0	0	0	0	0	0	0	0	0	0	0	0	0	0	0	0	0	0	0	0	0	0	0	0	0	1	0	1
	Otu01559	0	0	0	0	0	0	0	0	0	0	0	0	0	0	0	0	0	0	0	0	0	0	0	0	0	0	1	0	1
	Otu01595	0	0	0	0	0	0	0	0	0	0	0	0	0	0	0	0	0	0	0	0	0	0	0	0	0	1	0	0	1
	Otu01665	0	0	0	0	0	0	0	0	0	0	0	0	0	0	0	0	0	0	0	0	0	0	0	0	0	0	1	0	1
	Otu01679	0	0	0	0	0	0	0	0	0	0	0	0	0	0	0	0	0	0	0	0	0	0	0	0	0	0	1	0	1
	Otu01702	0	0	0	0	0	0	0	0	0	0	0	0	0	0	0	0	0	0	0	0	0	0	0	0	0	0	0	1	1
	Otu01709	0	0	0	0	0	0	0	0	0	0	0	0	0	0	0	0	0	0	0	0	0	0	0	0	0	0	1	0	1
	Otu01737	0	0	0	0	0	0	0	0	0	0	0	0	0	0	0	0	0	0	0	0	0	0	0	0	0	1	0	0	1
	Otu01879	0	0	0	0	0	0	0	0	0	0	0	0	0	0	0	0	0	0	0	0	0	0	0	0	0	1	0	0	1
	Otu01885	0	0	0	0	0	0	0	0	0	0	0	0	0	0	0	0	0	0	0	0	0	0	0	0	0	0	0	1	1
	Otu01893	0	0	0	0	0	0	0	0	0	0	0	0	0	0	0	0	0	0	0	0	0	0	0	0	0	0	0	1	1
	Otu01899	0	0	0	0	0	0	0	0	0	0	0	0	0	0	0	0	0	0	0	0	0	0	0	0	0	0	0	1	1
	Otu01904	0	0	0	0	0	0	0	0	0	0	0	0	0	0	0	0	0	0	0	0	0	0	0	0	0	0	0	1	1
	Otu01998	0	0	0	0	0	0	0	0	0	0	0	0	0	0	0	0	0	0	0	0	0	0	0	0	0	0	1	0	1
	Otu02018	0	0	0	0	0	0	0	0	0	0	0	0	0	0	0	0	0	0	0	0	0	0	0	0	0	0	1	0	1
	Otu02033	0	0	0	0	0	0	0	0	0	0	0	0	0	0	0	0	0	0	0	0	0	0	0	0	0	0	1	0	1
	Otu02109	0	0	0	0	0	0	0	0	0	0	0	0	0	0	0	0	0	0	0	0	0	0	0	0	0	0	0	1	1
	Otu02113	0	0	0	0	0	0	0	0	0	0	0	0	0	0	0	0	0	0	0	0	0	0	0	0	0	0	0	1	1
	Otu02164	0	0	0	0	0	0	0	0	0	1	0	0	0	0	0	0	0	0	0	0	0	0	0	0	0	0	0	0	1
	Otu02258	0	0	0	0	0	0	0	0	0	0	0	0	0	0	0	0	0	0	0	0	0	0	0	0	0	0	1	0	1
	Otu02286	0	0	0	0	0	0	0	0	0	0	0	0	0	1	0	0	0	0	0	0	0	0	0	0	0	0	0	0	1
	Otu02310	0	0	0	0	0	0	0	0	0	0	0	0	0	0	0	0	0	0	0	0	0	0	0	0	0	0	0	1	1
	Otu02334	0	0	0	0	0	0	0	0	0	0	0	0	0	0	0	0	0	0	0	0	0	0	0	0	0	0	0	1	1
	Otu02458	0	0	0	0	0	0	0	0	0	0	0	0	0	0	0	0	0	0	0	0	0	0	0	0	0	0	1	0	1
	Otu02490	0	0	0	0	0	1	0	0	0	0	0	0	0	0	0	0	0	0	0	0	0	0	0	0	0	0	0	0	1
	Otu02559	0	0	0	0	0	0	0	0	0	0	0	0	0	0	0	0	0	0	0	0	0	0	0	0	0	0	0	1	1
	Otu02601	0	0	0	0	0	0	0	0	0	0	0	0	0	0	0	0	0	0	0	1	0	0	0	0	0	0	0	0	1
	Otu02624	0	0	0	0	0	0	0	0	0	0	0	0	0	0	0	0	0	0	0	0	0	0	0	0	0	0	1	0	1
	Otu02720	0	0	0	0	0	0	0	0	0	0	0	0	1	0	0	0	0	0	0	0	0	0	0	0	0	0	0	0	1
	Otu02744	0	0	0	0	0	0	0	0	0	0	0	0	0	0	0	0	0	0	0	0	0	0	0	0	0	0	1	0	1
	Otu02787	0	0	0	0	0	0	0	0	0	0	0	0	0	0	0	0	0	0	0	0	0	0	0	0	0	0	0	1	1
	Otu02809	0	0	0	0	0	0	0	0	0	0	0	0	0	0	0	0	0	0	0	0	0	0	0	0	0	0	1	0	1
	Otu02923	0	0	0	0	0	0	0	0	0	0	0	0	0	0	0	0	0	0	0	0	0	0	0	0	0	1	0	0	1
	Otu02979	0	0	0	0	0	0	0	0	0	0	0	0	0	0	0	0	0	0	0	0	0	0	0	0	0	0	1	0	1
	Otu02993	1	0	0	0	0	0	0	0	0	0	0	0	0	0	0	0	0	0	0	0	0	0	0	0	0	0	0	0	1
	Otu03001	0	0	0	0	0	0	0	0	0	0	0	0	0	0	0	0	0	0	0	0	0	0	0	0	0	0	1	0	1
	Otu03032	0	0	0	0	0	0	0	0	0	0	0	0	0	0	0	1	0	0	0	0	0	0	0	0	0	0	0	0	1
	Otu03063	0	0	0	0	0	0	0	0	0	0	0	0	0	0	0	1	0	0	0	0	0	0	0	0	0	0	0	0	1
	Otu03083	0	0	0	0	0	0	0	0	0	0	0	0	0	0	0	0	0	0	0	0	0	0	0	0	0	0	1	0	1
	Otu03171	0	0	0	0	0	0	0	0	0	0	0	0	0	0	0	0	0	0	0	0	0	0	0	0	0	1	0	0	1
	Otu03183	0	0	0	0	0	0	0	0	0	0	0	0	0	0	0	0	0	0	0	0	0	0	0	0	0	0	1	0	1
	Otu03208	0	0	0	0	0	0	0	0	0	0	0	0	0	0	0	0	0	0	0	0	1	0	0	0	0	0	0	0	1
	Otu03240	0	0	0	0	0	0	0	0	0	0	0	0	0	0	0	0	0	0	0	0	0	0	0	0	0	0	1	0	1
	Otu03255	0	0	0	0	0	0	0	0	0	1	0	0	0	0	0	0	0	0	0	0	0	0	0	0	0	0	0	0	1
	Otu03292	0	0	0	0	0	1	0	0	0	0	0	0	0	0	0	0	0	0	0	0	0	0	0	0	0	0	0	0	1
	Otu03304	0	0	0	0	1	0	0	0	0	0	0	0	0	0	0	0	0	0	0	0	0	0	0	0	0	0	0	0	1
	Otu03370	0	0	0	0	0	0	0	0	0	0	0	0	0	0	0	0	0	0	0	0	0	0	0	0	0	0	1	0	1
	Otu03385	0	0	0	0	0	0	0	0	0	0	0	0	0	0	0	0	0	0	0	0	0	0	0	0	0	1	0	0	1
	Otu03406	0	0	0	0	0	0	0	0	0	0	0	0	0	0	0	0	0	0	0	0	0	0	0	0	0	0	0	1	1
	Otu03582	0	0	0	0	0	1	0	0	0	0	0	0	0	0	0	0	0	0	0	0	0	0	0	0	0	0	0	0	1
	Otu03666	0	0	0	0	0	0	0	0	0	0	0	0	0	0	0	0	0	0	0	0	0	0	0	0	0	0	0	1	1
	Otu03729	0	0	0	0	0	0	0	0	0	0	0	0	0	0	0	0	0	0	0	0	0	0	0	0	0	1	0	0	1
	Otu03807	0	0	0	0	0	0	0	0	0	0	0	0	0	0	0	0	0	0	0	0	0	0	0	0	0	0	0	1	1
	Otu03867	0	0	0	0	0	0	0	0	0	0	0	0	0	0	0	0	0	0	0	0	0	0	0	0	0	1	0	0	1
	Otu03907	0	0	0	0	0	0	0	0	0	0	0	0	1	0	0	0	0	0	0	0	0	0	0	0	0	0	0	0	1
	Otu03932	0	0	0	0	0	0	0	0	0	0	0	0	0	0	0	0	0	0	0	0	0	0	0	0	0	0	0	1	1
	Otu03952	0	0	0	0	0	0	0	0	0	0	0	0	0	0	0	0	0	0	0	0	0	0	0	0	0	0	0	1	1
	Otu04017	0	0	0	0	0	0	0	0	0	0	0	0	0	0	0	0	0	0	0	0	0	0	0	0	0	0	1	0	1
	Otu04027	0	0	0	0	0	0	0	0	0	0	0	0	0	0	0	0	0	0	0	0	0	0	0	0	0	0	0	1	1
	Otu04042	0	0	0	0	0	0	0	0	0	0	0	0	0	0	0	0	0	0	0	0	0	0	0	0	0	0	1	0	1
	Otu04079	0	0	0	0	0	0	0	0	0	0	0	0	0	0	0	0	0	0	0	0	0	0	0	0	0	0	1	0	1
	Otu04117	0	0	0	0	0	0	0	0	0	0	0	0	0	0	0	0	0	0	0	0	0	0	0	0	0	0	1	0	1
	Otu04136	0	0	0	0	0	0	0	0	0	0	0	0	0	0	0	0	0	0	0	0	0	0	0	0	0	0	0	1	1
	Otu04152	0	0	0	0	0	0	0	0	0	0	0	0	0	0	0	0	0	0	0	0	0	0	0	0	0	0	0	1	1
	Otu04189	0	0	0	0	0	0	0	0	0	0	0	0	0	0	0	0	0	0	0	0	0	0	0	0	0	0	0	1	1
	Otu04210	0	0	0	0	0	0	0	0	0	0	0	0	0	0	0	0	0	0	0	0	0	0	0	1	0	0	0	0	1
	Otu04217	0	0	0	0	0	0	0	0	0	0	0	0	0	0	0	0	0	0	0	0	0	0	0	0	0	0	0	1	1
	Otu04248	0	0	0	0	0	0	0	0	0	0	0	0	0	0	0	0	0	0	0	0	0	0	0	0	0	1	0	0	1
	Otu04259	0	0	0	0	0	1	0	0	0	0	0	0	0	0	0	0	0	0	0	0	0	0	0	0	0	0	0	0	1
	Otu04275	0	0	0	0	0	0	0	0	0	0	0	0	0	0	0	0	0	0	0	0	0	0	0	0	0	1	0	0	1
	Otu04282	0	0	0	0	0	0	0	0	0	0	0	0	0	0	1	0	0	0	0	0	0	0	0	0	0	0	0	0	1
	Otu04300	0	0	0	0	0	0	0	0	0	0	0	0	0	0	0	0	0	0	0	0	0	0	0	0	0	0	1	0	1
	Otu04360	0	0	0	0	0	0	0	0	0	0	0	0	0	0	0	0	0	0	0	0	0	0	0	0	0	1	0	0	1
	Otu04378	0	0	0	0	0	0	0	0	0	0	0	0	0	0	0	0	0	0	0	0	0	0	0	0	0	1	0	0	1
	Otu04386	0	0	0	0	0	0	0	0	0	0	0	0	0	0	0	0	0	0	0	0	0	0	0	0	0	0	1	0	1
	Otu04405	0	0	0	0	0	0	0	0	0	0	0	0	0	0	0	0	0	0	0	0	0	0	0	0	0	0	1	0	1
	Otu04406	0	0	0	0	0	0	0	0	0	0	0	0	1	0	0	0	0	0	0	0	0	0	0	0	0	0	0	0	1
	Otu04409	0	0	0	0	0	0	0	0	0	0	0	0	0	0	0	0	0	0	0	0	0	0	0	0	0	1	0	0	1
	Otu04418	0	0	0	0	0	0	0	0	0	0	1	0	0	0	0	0	0	0	0	0	0	0	0	0	0	0	0	0	1
	Otu04471	0	0	0	0	0	0	0	0	0	0	0	0	0	0	0	0	0	0	0	0	0	0	0	0	0	0	0	1	1
	Otu04606	0	0	0	0	0	0	0	0	0	0	0	0	0	0	0	0	0	0	0	0	0	0	0	0	0	0	1	0	1
	Otu04619	0	0	0	0	0	0	0	0	0	0	0	0	0	0	1	0	0	0	0	0	0	0	0	0	0	0	0	0	1
	Otu04624	0	0	0	0	0	0	0	0	0	0	0	0	0	0	0	0	0	0	0	0	0	0	0	0	0	0	1	0	1
	Otu04700	0	0	0	0	0	0	0	0	0	0	0	0	0	0	0	0	0	0	0	0	0	0	0	0	0	0	1	0	1
	Otu04754	0	0	0	0	0	0	0	0	0	0	0	0	0	0	0	0	0	0	0	0	0	0	0	0	0	0	1	0	1
	Otu04765	0	0	0	0	0	0	0	0	0	0	0	0	0	0	0	0	0	0	0	0	0	0	0	0	0	1	0	0	1
	Otu04833	0	0	0	0	0	0	0	0	0	0	0	0	0	0	0	0	0	0	0	0	0	0	0	0	0	0	0	1	1
	Otu04845	0	0	0	0	0	0	0	0	0	0	0	0	0	0	0	0	0	0	0	0	0	0	0	0	0	0	1	0	1
	Otu04849	0	0	0	0	0	1	0	0	0	0	0	0	0	0	0	0	0	0	0	0	0	0	0	0	0	0	0	0	1
	Otu04905	0	0	0	0	0	0	0	0	0	0	0	0	0	0	0	0	0	0	0	0	0	0	0	0	0	0	1	0	1
	Otu04907	0	0	0	0	0	1	0	0	0	0	0	0	0	0	0	0	0	0	0	0	0	0	0	0	0	0	0	0	1
	Otu04911	0	0	0	0	0	0	0	0	0	0	0	0	0	0	0	0	0	0	0	0	0	0	0	0	0	0	0	1	1
	Otu05020	0	0	0	0	0	0	0	0	0	0	0	0	0	0	0	0	0	0	0	0	0	0	0	0	0	0	1	0	1
	Otu05138	0	0	0	0	0	0	0	0	0	0	0	0	0	0	0	0	0	0	0	0	0	0	0	0	0	0	1	0	1
	Otu05148	0	0	0	0	0	0	0	0	0	0	0	0	0	0	0	0	0	0	0	0	0	0	0	0	0	0	0	1	1
	Otu05198	0	0	0	0	0	0	0	0	0	0	0	0	0	0	0	0	0	0	0	0	0	0	0	0	0	1	0	0	1
	Otu05221	0	0	0	0	0	0	0	0	0	0	0	0	0	0	0	1	0	0	0	0	0	0	0	0	0	0	0	0	1
	Otu05226	0	0	0	0	0	0	0	0	0	0	0	0	0	0	0	0	0	0	0	0	0	0	0	0	0	1	0	0	1
	Otu05298	0	0	0	0	0	0	0	0	0	0	0	0	0	0	0	0	0	0	0	0	0	0	0	0	0	0	1	0	1
	Otu05339	0	0	0	0	0	0	0	0	0	0	0	0	0	0	0	0	0	0	0	0	0	0	0	0	0	0	1	0	1
	Otu05372	0	0	0	0	0	0	0	0	0	0	0	0	0	0	0	0	0	0	0	0	0	0	0	0	0	1	0	0	1
	Otu05441	0	0	0	0	0	0	0	0	0	0	0	0	0	0	0	0	0	0	0	0	0	0	0	0	0	0	1	0	1
	Otu05531	0	0	0	0	0	0	0	0	0	0	0	0	0	0	0	0	0	0	0	0	0	0	0	0	0	1	0	0	1
	Otu05532	0	0	0	0	0	0	0	0	0	0	0	0	0	0	0	0	0	0	0	0	0	0	0	0	0	0	1	0	1
	Otu05543	0	0	0	0	0	0	0	0	0	0	0	0	0	1	0	0	0	0	0	0	0	0	0	0	0	0	0	0	1
	Otu05548	0	0	0	0	0	0	0	0	0	0	0	0	0	0	0	0	0	0	0	0	0	0	0	0	0	0	0	1	1
	Otu05564	0	0	0	0	0	0	0	0	0	0	0	0	0	0	0	0	0	0	0	0	0	0	0	0	0	1	0	0	1
	Otu05586	0	0	0	0	0	0	0	0	0	0	0	0	0	0	0	0	0	0	0	0	0	0	0	0	0	0	0	1	1
	Otu05652	0	0	0	0	0	0	0	0	0	0	0	0	0	0	0	0	0	0	0	0	0	0	0	0	0	0	0	1	1
	Otu05686	0	0	0	0	0	0	0	0	0	0	0	0	0	0	0	0	0	0	0	0	0	0	0	0	0	0	0	1	1
	Otu05706	0	0	0	0	0	0	0	0	0	0	0	0	0	0	0	0	0	0	0	0	0	0	0	0	0	1	0	0	1
	Otu05765	0	0	0	0	0	0	0	0	0	0	0	0	0	0	0	0	0	0	0	0	0	0	0	0	0	0	0	1	1
	Otu05807	0	0	0	0	0	0	0	0	0	0	0	0	0	0	0	0	0	0	0	0	0	0	0	0	0	0	0	1	1
	Otu05890	0	0	0	0	0	0	0	0	0	0	0	0	0	0	0	0	0	0	0	0	0	0	0	0	0	0	1	0	1
	Otu05922	0	0	0	0	0	0	0	0	0	0	0	0	0	0	0	0	0	0	0	0	0	0	0	0	0	0	1	0	1
	Otu05926	0	0	0	0	0	0	0	0	0	0	0	0	0	0	0	0	0	0	0	0	0	0	0	0	0	0	0	1	1
	Otu05985	0	0	0	0	0	0	0	0	0	0	0	0	0	0	0	0	0	0	0	0	0	0	0	0	0	0	0	1	1
	Otu06028	0	0	0	0	0	0	0	0	0	0	0	0	0	0	1	0	0	0	0	0	0	0	0	0	0	0	0	0	1
	Otu06036	0	0	0	0	0	0	0	0	0	0	0	0	0	0	0	0	0	0	0	0	0	0	0	0	0	0	1	0	1
	Otu06167	0	0	0	0	0	0	0	0	0	0	0	0	0	0	0	0	0	0	0	0	0	0	0	0	0	0	1	0	1
	Otu06184	0	0	0	0	0	0	0	0	0	0	0	0	0	0	0	0	0	0	0	0	0	0	0	0	0	0	1	0	1
	Otu06223	0	0	0	0	0	0	0	0	0	0	0	0	0	0	0	0	0	0	0	0	0	0	0	0	0	1	0	0	1
	Otu06266	0	0	0	0	0	0	0	0	0	0	0	0	0	0	0	0	0	0	0	0	0	0	0	0	0	0	0	1	1
	Otu06334	0	0	0	0	0	0	0	0	0	0	0	0	0	0	0	0	0	0	0	0	0	0	0	0	0	0	0	1	1
	Otu06374	0	0	0	0	0	0	0	0	0	0	0	0	0	0	0	0	0	0	0	0	0	0	0	0	0	1	0	0	1
	Otu06470	0	0	0	0	0	0	0	0	0	0	0	0	0	0	0	0	0	0	0	0	0	0	0	0	0	0	1	0	1
	Otu06500	0	0	0	0	0	0	0	0	0	0	0	0	0	0	0	0	0	0	0	0	0	0	0	0	0	0	0	1	1
	Otu06509	0	0	0	0	0	0	0	0	0	0	0	0	0	0	0	0	0	0	0	0	0	0	0	0	0	0	0	1	1
	Otu06543	0	0	0	0	0	0	0	0	0	0	0	0	0	0	0	0	0	0	0	0	0	0	0	0	0	0	0	1	1
	Otu06545	0	0	0	0	0	0	0	0	0	0	0	0	0	0	0	0	0	0	0	0	0	0	0	0	0	0	0	1	1
	Otu06602	0	0	0	0	0	0	0	0	0	0	0	0	0	0	0	0	0	0	0	0	0	0	0	0	0	0	1	0	1
	Otu06635	0	0	0	0	0	0	0	0	0	0	0	0	0	0	0	0	0	0	0	0	0	0	0	0	0	1	0	0	1
	Otu06652	0	0	0	0	0	0	0	0	0	0	0	0	0	0	0	0	0	0	0	0	0	0	0	0	0	0	1	0	1
	Otu06724	0	0	0	0	0	0	0	0	0	0	0	0	0	0	0	0	0	0	0	0	0	0	0	0	0	1	0	0	1
	Otu06746	0	0	0	0	0	0	0	1	0	0	0	0	0	0	0	0	0	0	0	0	0	0	0	0	0	0	0	0	1
	Otu06789	0	0	0	0	0	0	0	0	0	0	0	0	0	0	0	0	0	0	0	0	0	0	0	0	0	0	0	1	1
	Otu06832	0	0	0	0	0	1	0	0	0	0	0	0	0	0	0	0	0	0	0	0	0	0	0	0	0	0	0	0	1
	Otu06873	0	0	0	0	0	0	0	0	0	0	0	0	0	0	0	0	0	0	0	0	0	0	0	1	0	0	0	0	1
	Otu06909	0	0	0	0	0	0	0	0	0	0	0	0	0	0	0	0	0	0	0	0	0	0	0	0	0	0	0	1	1
	Otu06937	0	0	0	0	0	0	0	0	0	0	0	0	0	0	0	0	0	0	0	0	0	0	0	0	0	1	0	0	1
	Otu06949	0	0	0	0	0	0	0	0	0	0	0	0	0	0	0	0	0	0	0	0	0	0	0	0	0	0	0	1	1
	Otu06993	0	0	0	0	0	0	0	0	0	0	0	0	0	0	0	0	0	0	0	0	0	0	0	0	0	0	1	0	1
	Otu07005	0	0	0	0	0	0	0	0	0	0	0	0	0	0	0	0	0	0	0	0	0	0	0	0	0	0	1	0	1
	Otu07043	0	0	0	0	0	0	0	0	0	0	0	0	0	0	0	0	0	0	0	0	0	0	0	0	0	0	0	1	1
	Otu07065	0	0	0	0	0	0	0	0	0	0	0	0	1	0	0	0	0	0	0	0	0	0	0	0	0	0	0	0	1
	Otu07072	0	0	0	0	0	0	0	0	0	0	0	0	0	0	0	0	0	0	0	0	0	0	0	0	0	0	1	0	1
	Otu07107	0	0	0	0	0	0	0	0	0	0	0	0	0	0	0	0	0	0	0	0	0	0	0	0	0	1	0	0	1
	Otu07160	0	0	0	0	0	0	0	0	0	0	0	0	0	0	0	0	0	0	0	0	0	0	0	0	0	0	1	0	1
	Otu07166	1	0	0	0	0	0	0	0	0	0	0	0	0	0	0	0	0	0	0	0	0	0	0	0	0	0	0	0	1
	Otu07181	0	0	0	0	0	0	0	0	0	0	0	0	0	0	0	0	0	0	0	0	0	0	0	0	0	1	0	0	1
	Otu07188	0	0	0	0	0	0	0	0	0	0	0	0	0	0	0	0	0	0	0	0	0	0	0	0	0	1	0	0	1
	Otu07238	0	0	0	0	0	0	0	0	0	0	0	0	0	0	0	0	0	0	0	0	0	0	0	0	0	0	0	1	1
	Otu07290	0	0	0	0	0	0	0	0	0	0	0	0	0	1	0	0	0	0	0	0	0	0	0	0	0	0	0	0	1
	Otu07294	0	0	0	0	0	0	0	0	0	0	0	0	0	0	0	0	0	0	0	0	0	0	0	0	0	1	0	0	1
	Otu07333	0	0	0	0	0	0	0	0	0	0	0	0	0	0	0	0	0	0	0	0	0	0	0	0	0	0	0	1	1
	Otu07342	0	0	0	0	0	0	0	0	0	0	0	0	0	0	0	0	0	0	0	0	0	0	0	0	1	0	0	0	1
	Otu07380	0	0	0	0	0	0	0	0	0	0	0	0	0	0	0	0	0	0	0	0	0	0	0	0	0	1	0	0	1
	Otu07443	0	0	0	0	0	1	0	0	0	0	0	0	0	0	0	0	0	0	0	0	0	0	0	0	0	0	0	0	1
	Otu07576	0	0	0	0	0	0	0	0	0	0	0	0	0	0	0	0	0	0	0	0	0	0	0	0	0	0	0	1	1
	Otu07637	0	0	0	0	0	0	0	0	0	0	0	0	0	0	0	0	0	0	0	0	0	0	0	0	0	0	1	0	1
	Otu07649	0	0	0	0	0	1	0	0	0	0	0	0	0	0	0	0	0	0	0	0	0	0	0	0	0	0	0	0	1
	Otu07673	0	0	0	0	0	0	0	0	0	0	1	0	0	0	0	0	0	0	0	0	0	0	0	0	0	0	0	0	1
	Otu07720	0	0	0	0	0	0	0	0	0	0	0	0	0	0	0	0	0	0	0	0	0	0	0	0	0	0	1	0	1
	Otu07804	0	0	0	0	0	0	0	0	0	0	0	0	0	0	0	0	0	0	0	0	0	0	0	0	0	0	1	0	1
	Otu07931	0	0	0	0	0	0	0	0	0	0	0	1	0	0	0	0	0	0	0	0	0	0	0	0	0	0	0	0	1
	Otu08099	0	0	0	0	0	0	0	0	0	0	0	0	0	0	0	0	0	0	0	0	0	0	0	0	0	0	1	0	1
	Otu08105	0	0	0	0	0	0	0	0	0	0	0	0	0	0	0	0	0	0	0	0	0	0	0	0	0	0	1	0	1
	Otu08113	0	0	0	0	0	0	0	0	0	0	0	0	1	0	0	0	0	0	0	0	0	0	0	0	0	0	0	0	1
	Otu08124	0	0	0	0	0	0	0	0	0	0	0	0	0	0	1	0	0	0	0	0	0	0	0	0	0	0	0	0	1
	Otu08283	0	0	0	0	0	0	0	0	0	0	0	0	0	0	0	0	0	0	0	0	0	0	0	0	0	0	1	0	1
	Otu08443	0	0	0	0	0	0	0	0	0	0	0	0	0	0	0	0	0	0	0	0	0	0	0	0	0	1	0	0	1
	Otu08519	0	0	0	0	0	0	0	0	0	0	0	0	0	0	0	0	0	0	0	0	0	0	0	0	0	1	0	0	1
	Otu08553	0	0	0	0	0	0	0	0	0	0	0	0	0	0	0	0	0	0	0	0	0	0	0	0	0	0	1	0	1
	Otu08584	0	0	0	0	0	0	0	0	0	0	0	0	0	0	0	0	0	0	0	0	0	0	0	0	0	0	1	0	1
	Otu08947	0	0	0	0	0	0	0	0	0	0	0	0	0	0	0	0	0	0	0	0	0	0	0	0	0	0	1	0	1
	Otu08966	0	0	0	0	0	0	0	0	0	0	0	0	0	0	0	0	0	0	0	0	0	0	0	0	0	0	1	0	1
	Otu09464	0	0	0	0	0	0	0	0	0	0	0	0	0	0	0	0	0	0	0	0	0	0	0	0	0	0	1	0	1
	Otu09545	0	0	0	0	0	1	0	0	0	0	0	0	0	0	0	0	0	0	0	0	0	0	0	0	0	0	0	0	1
	Otu09753	0	0	0	0	0	0	0	0	0	0	0	0	0	0	0	0	0	0	0	0	0	0	0	0	0	0	0	1	1
	Otu09834	0	0	0	0	0	0	0	0	0	0	0	0	0	0	0	0	0	0	0	0	0	0	0	0	0	0	0	1	1
	Otu09836	0	0	0	0	0	0	0	0	0	0	0	0	0	0	0	0	0	0	0	0	0	0	0	0	0	1	0	0	1
	Otu09934	0	0	0	0	0	0	0	0	0	0	0	0	0	0	0	0	0	0	0	0	0	0	0	0	0	1	0	0	1
	Otu10100	0	0	0	0	0	0	0	0	0	0	0	0	0	0	0	0	0	0	0	0	0	0	0	0	0	1	0	0	1
	Otu10424	0	0	0	0	0	0	0	0	0	0	0	0	0	0	0	0	0	0	0	0	0	0	0	0	0	1	0	0	1
	Otu11671	0	0	0	0	0	0	0	0	0	0	0	0	1	0	0	0	0	0	0	0	0	0	0	0	0	0	0	0	1
	Otu11883	0	0	0	0	0	0	0	0	0	0	0	0	0	0	0	0	0	0	0	0	0	0	0	0	0	0	0	1	1
	ALL Others	7544	7742	7521	7933	7781	7380	7341	7857	7691	6221	6532	5557	6291	6983	6121	6803	429	429	843	1367	1439	910	1719	732	2642	7549	7691	7654	146702

## Sheet: OTU 1
	Row Labels	12C T1	12CT1	12C T1	12C T_2	12C T2	12C T2	12C T3		12C T3	12C T3	Control T1	Control T2	Control T2	Control T2	Control T3	Control T3	Control T3	13C T1	13C T1	13C T1	13C T2	13C T2	13C T2	13C T3	13C T3	13C T3	T0	T0	T0	TOTAL IN DATASET
	Otu00001	608	189	224	327	456	342	788		270	327	1869	1518	2550	1788	1086	1961	1270	7702	7712	7299	6767	6702	7228	6420	7404	5488	82	74	66	77496
	ALL Others	7521	7933	7781	7544	7380	7742	7341		7857	7691	6221	6532	5557	6291	6983	6121	6803	429	429	843	1367	1439	910	1719	732	2642	7549	7691	7654	146702
	ToTal:	8129	8122	8005	7871	7836	8084	8129	0	8127	8018	8090	8050	8107	8079	8069	8082	8073	8131	8141	8142	8134	8141	8138	8139	8136	8130	7631	7765	7720	224198
		Average	Average	Average	Only sample	Average	Average	Average	Average	Average	Average	Stdev	Stdev	Stdev	Stdev	Stdev	Stdev	Stdev	Stdev	Stdev	Stdev
		12C T1	12C T_2	12C T3	Control T1	Control T2	Control T3	13C T1	13C T2	13C T3	T0	12C T1	12C T_2	12C T3	Contol T1	Control T2	Control T3	13C T1	13C T2	13C T3	T0
	OTU1	340.333	375	461.667	1869	1952	1439	7571	6899	6437.33	74	232.466	70.5479	284.046	0	535.19	461.332	235.612	286.77	958.118	8
	All Others	7745	7555.33	7629.67	6221	6126.67	6635.67	567	1238.67	1697.67	7631.33	208.346	181.266	263.411	0	507.849	454.71	239.023	286.901	955.179	73.6637
																	O.T.U. 1
																	Kingdom	Phylum	Class	Order	Family	Genus
																	Bacteria(100)	Proteobacteria(100)	Betaproteobacteria(100)	Burkholderiales(100)	Comamonadaceae(100)	Albidiferax(87)

## Sheet: Sheet2
	Row Labels	12C T1	12CT1	12C T1	12C T_2	12C T2	12C T2	12C T3		12C T3	12C T3	Control T1	Control T2	Control T2	Control T2	Control T3	Control T3	Control T3	13C T1	13C T1	13C T1	13C T2	13C T2	13C T2	13C T3	13C T3	13C T3	T0	T0	T0	TOTAL IN DATASET
	Otu00001	608	189	224	327	456	342	788		270	327	1869	1518	2550	1788	1086	1961	1270	7702	7712	7299	6767	6702	7228	6420	7404	5488	82	74	66	77496
	ALL Others	7521	7933	7781	7544	7380	7742	7341		7857	7691	6221	6532	5557	6291	6983	6121	6803	429	429	843	1367	1439	910	1719	732	2642	7549	7691	7654	146702
	ToTal:	8129	8122	8005	7871	7836	8084	8129		8127	8018	8090	8050	8107	8079	8069	8082	8073	8131	8141	8142	8134	8141	8138	8139	8136	8130	7631	7765	7720	224198
	Ratios
	Row Labels	12C T1	12CT1	12C T1	12C T_2	12C T2	12C T2	12C T3	12C T3	12C T3	Control T1	Control T2	Control T2	Control T2	Control T3	Control T3	Control T3	13C T1	13C T1	13C T1	13C T2	13C T2	13C T2	13C T3	13C T3	13C T3	T0	T0	T0	TOTAL IN DATASET
	Otu00001	0.0747939	0.0232701	0.0279825	0.0415449	0.058193	0.0423058	0.0969369	0.0332226	0.0407832	0.231026	0.188571	0.314543	0.221315	0.134589	0.242638	0.157315	0.947239	0.947304	0.896463	0.83194	0.82324	0.888179	0.788795	0.910029	0.675031	0.0107456	0.00952994	0.00854922	0.345659
	ALL Others	0.925206	0.97673	0.972017	0.958455	0.941807	0.957694	0.903063	0.966777	0.959217	0.768974	0.811429	0.685457	0.778685	0.865411	0.757362	0.842685	0.052761	0.0526962	0.103537	0.16806	0.17676	0.111821	0.211205	0.0899705	0.324969	0.989254	0.99047	0.991451	0.654341
	ToTal:	1	1	1	1	1	1	1	1	1	1	1	1	1	1	1	1	1	1	1	1	1	1	1	1	1	1	1	1	1
		Average	Average	Average	Only sample	Average	Average	Average	Average	Average	Average	Stdev	Stdev	Stdev	Stdev	Stdev	Stdev	Stdev	Stdev	Stdev	Stdev
		T1 Unlabeled	T2 Unlabeled	T3 Unlabeled	T1Control	T2Control	T3Control	T1Labeled	T2Labeled	T3Labeled	T0	T1 Unlabeled	T2Unlabeled	T3 Unlabeled	T1Control	T2Control	T3Control	T1Labeled	T2Labeled	T3Labeled	T0
	OTU1	0.0420155	0.0473479	0.0569809	0.231026	0.241476	0.178181	0.930335	0.847786	0.791285	0.00960827	0.0284846	0.00939981	0.0348088	0	0.0653612	0.0569665	0.0293344	0.0352503	0.117519	0.0011003
	All Others	0.957984	0.952652	0.943019	0.768974	0.758524	0.821819	0.0696648	0.152214	0.208715	0.990392	0.0284846	0.00939981	0.0348088	0	0.0653612	0.0569665	0.0293344	0.0352503	0.117519	0.0011003

## Sheet: Sheet3
	Row Labels	12C T1	12CT1	12C T1	12C T_2	12C T2	12C T2	12C T3		12C T3	12C T3	Control T1	Control T2	Control T2	Control T2	Control T3	Control T3	Control T3	13C T1	13C T1	13C T1	13C T2	13C T2	13C T2	13C T3	13C T3	13C T3	T0	T0	T0	TOTAL IN DATASET
	Otu00001	608	189	224	327	456	342	788		270	327	1869	1518	2550	1788	1086	1961	1270	7702	7712	7299	6767	6702	7228	6420	7404	5488	82	74	66	77496
	ALL Others	7521	7933	7781	7544	7380	7742	7341		7857	7691	6221	6532	5557	6291	6983	6121	6803	429	429	843	1367	1439	910	1719	732	2642	7549	7691	7654	146702
	ToTal:	8129	8122	8005	7871	7836	8084	8129		8127	8018	8090	8050	8107	8079	8069	8082	8073	8131	8141	8142	8134	8141	8138	8139	8136	8130	7631	7765	7720	224198
	Ratios
	Row Labels	12C T1	12CT1	12C T1	12C T_2	12C T2	12C T2	12C T3	12C T3	12C T3	Control T1	Control T2	Control T2	Control T2	Control T3	Control T3	Control T3	13C T1	13C T1	13C T1	13C T2	13C T2	13C T2	13C T3	13C T3	13C T3	T0	T0	T0	TOTAL IN DATASET
	Otu00001	0.0747939	0.0232701	0.0279825	0.0415449	0.058193	0.0423058	0.0969369	0.0332226	0.0407832	0.231026	0.188571	0.314543	0.221315	0.134589	0.242638	0.157315	0.947239	0.947304	0.896463	0.83194	0.82324	0.888179	0.788795	0.910029	0.675031	0.0107456	0.00952994	0.00854922	0.345659
	ALL Others	0.925206	0.97673	0.972017	0.958455	0.941807	0.957694	0.903063	0.966777	0.959217	0.768974	0.811429	0.685457	0.778685	0.865411	0.757362	0.842685	0.052761	0.0526962	0.103537	0.16806	0.17676	0.111821	0.211205	0.0899705	0.324969	0.989254	0.99047	0.991451	0.654341
	ToTal:	1	1	1	1	1	1	1	1	1	1	1	1	1	1	1	1	1	1	1	1	1	1	1	1	1	1	1	1	1
		Average	Average	Average	Only sample	Average	Average	Average	Average	Average	Average	Stdev	Stdev	Stdev	Stdev	Stdev	Stdev	Stdev	Stdev	Stdev	Stdev
		T1 Unlabeled	T2 Unlabeled	T3 Unlabeled	T1Control	T2Control	T3Control	T1Labeled	T2Labeled	T3Labeled	T0	T1 Unlabeled	T2Unlabeled	T3 Unlabeled	T1Control	T2Control	T3Control	T1Labeled	T2Labeled	T3Labeled	T0
	OTU1	0.0420155	0.0473479	0.0569809	0.231026	0.241476	0.178181	0.930335	0.847786	0.791285	0.00960827	0.0284846	0.00939981	0.0348088	0	0.0653612	0.0569665	0.0293344	0.0352503	0.117519	0.0011003
	All Others	0.957984	0.952652	0.943019	0.768974	0.758524	0.821819	0.0696648	0.152214	0.208715	0.990392	0.0284846	0.00939981	0.0348088	0	0.0653612	0.0569665	0.0293344	0.0352503	0.117519	0.0011003
	average				stdev
	Time zero	Control	Unlabeled Fraction	Labeled Fraction	T0	12C Control	13C SulfolaneUnlabeled Fraction	13C Sulfolane Labeled Fraction
OTU1	0.00960827	0.212857	0.0487814	0.856469	0.0011003	0.0597623	0.0238955	0.0874424
All Others	0.990392	0.787143	0.951219	0.143531	0.0011003	0.0597623	0.0238955	0.0874424

## Sheet: Sheet4
OUT	13C_1	13C_1	13C_1	13C_2	13C_2	13C_2	13C_3	13C_3	13C_3	total
Otu00001	7702	7712	7299	6767	7228	6702	6420	7404	5488	62722
Otu00018	16	16	2	78	59	1	238	65	501	976
Otu00077	175	30	16	223	90	0	157	73	114	878			0.198471
Otu00019	33	27	0	166	134	0	168	39	224	791
Otu00006	9	16	0	46	64	3	160	156	264	718
Otu00186	0	3	0	0	0	643	0	0	0	646
Otu00035	0	31	0	259	93	3	90	22	108	606
Otu00573	0	0	0	0	0	564	0	0	0	564
Otu00003	16	97	64	109	68	14	60	15	99	542
Otu00015	13	8	1	68	52	1	163	14	196	516
Otu00076	0	6	0	30	21	0	79	42	102	280
Otu00073	0	0	0	24	27	2	62	33	106	254
Otu00319	1	15	0	75	37	0	24	11	39	202
Otu00025	0	0	0	9	5	0	72	23	74	183
Otu00079	0	0	0	18	14	0	68	17	63	180
Otu00020	0	10	0	6	31	2	31	11	71	162
Otu00664	0	0	162	0	0	0	0	0	0	162
Otu00101	0	0	156	0	0	0	0	0	0	156
Otu00165	49	4	9	15	11	0	25	4	34	151
Otu00254	0	0	130	0	0	0	0	0	0	130
Otu00089	0	0	1	0	5	111	1	0	10	128
Otu00088	0	0	0	20	12	0	24	2	63	121
Otu00008	15	16	0	12	27	0	7	12	22	111
Otu00036	0	0	0	6	38	0	19	5	25	93
Otu00002	13	7	0	11	10	0	8	20	17	86
Otu00063	1	8	0	5	0	0	25	7	37	83
Otu00017	6	0	5	7	0	6	6	32	21	83
Otu01470	0	0	83	0	0	0	0	0	0	83
Otu00383	0	0	0	5	22	0	22	1	32	82
Otu01031	0	0	79	0	0	0	0	0	0	79
Otu00542	6	0	0	14	1	0	3	1	52	77
Otu00023	0	7	0	6	3	4	4	1	40	65
Otu00702	0	1	0	14	2	0	11	1	33	62
Otu00074	0	0	0	0	20	0	0	37	0	57
Otu01980	0	0	52	0	0	0	0	0	0	52
Otu00174	9	4	0	4	0	0	8	9	16	50
Otu00307	1	0	0	11	6	0	5	3	14	40
Otu00121	0	0	0	2	2	1	15	1	17	38
Otu00381	0	0	0	0	3	0	4	5	26	38
Otu00609	0	0	38	0	0	0	0	0	0	38
Otu08456	0	0	0	0	0	36	0	0	0	36
Otu00100	0	35	0	0	0	0	0	0	0	35
Otu01824	0	2	24	4	0	0	2	1	2	35
Otu00049	0	13	0	3	0	2	0	0	16	34
Otu00225	0	4	0	3	4	0	5	4	12	32
Otu00048	0	0	0	0	0	0	8	1	23	32
Otu00030	4	0	0	0	0	24	0	0	0	28
Otu00013	0	5	0	3	1	0	9	6	3	27
Otu00366	21	0	0	0	0	0	5	0	0	26
Otu00762	0	0	0	1	0	0	12	2	11	26
Otu00274	0	1	0	3	4	0	4	1	12	25
Otu00153	0	1	0	6	1	0	9	3	1	21
Otu00335	0	0	0	4	0	0	8	1	5	18
Otu00092	0	0	0	0	8	0	9	0	0	17
Otu00337	0	0	15	0	0	0	0	0	2	17
Otu00180	14	0	0	0	0	0	2	1	0	17
Otu01487	0	16	0	0	0	0	0	0	0	16
Otu00064	0	0	0	4	0	0	0	0	12	16
Otu00522	0	15	0	0	0	0	0	0	0	15
Otu00228	0	0	0	0	0	0	0	0	15	15
Otu00436	15	0	0	0	0	0	0	0	0	15
Otu00182	0	0	0	0	0	0	8	6	0	14
Otu01549	0	0	0	0	0	0	0	0	14	14
Otu01571	0	0	0	1	0	0	12	0	0	13
Otu00447	0	1	0	1	0	0	0	0	10	12
Otu00113	2	0	0	1	0	0	5	0	4	12
Otu00278	0	0	0	4	0	0	1	0	7	12
Otu00181	0	0	0	1	0	0	0	0	10	11
Otu00603	0	0	0	3	5	0	0	2	1	11
Otu00399	0	0	0	0	7	0	0	3	0	10
Otu00237	0	8	0	0	0	0	0	0	1	9
Otu00016	0	0	0	8	0	1	0	0	0	9
Otu00090	1	0	0	0	3	0	0	5	0	9
Otu02641	0	0	0	0	0	0	9	0	0	9
Otu00032	0	0	0	3	2	2	0	1	0	8
Otu00069	0	0	0	0	0	2	6	0	0	8
Otu00315	0	0	0	0	0	0	8	0	0	8
Otu00253	0	0	0	4	0	1	0	1	2	8
Otu01131	0	0	0	8	0	0	0	0	0	8
Otu02291	0	0	0	6	2	0	0	0	0	8
Otu02739	0	1	0	0	4	0	0	2	0	7
Otu00027	0	0	0	1	0	0	1	4	1	7
Otu00164	0	0	0	4	0	0	3	0	0	7
Otu01436	0	0	0	0	0	0	0	0	7	7
Otu00196	0	0	0	0	0	0	0	6	0	6
Otu00170	0	0	0	0	3	0	3	0	0	6
Otu00206	0	0	0	3	0	0	2	1	0	6
Otu00691	0	0	0	0	0	1	0	0	5	6
Otu03103	0	0	0	0	0	0	0	0	6	6
Otu00045	0	0	0	5	0	0	0	0	0	5
Otu00152	0	0	5	0	0	0	0	0	0	5
Otu00217	0	0	0	0	0	0	0	0	5	5
Otu00310	0	0	0	5	0	0	0	0	0	5
Otu00953	0	0	0	0	0	1	4	0	0	5
Otu01912	0	0	0	0	0	0	5	0	0	5
Otu00299	0	4	0	0	0	0	0	0	0	4
Otu01211	0	4	0	0	0	0	0	0	0	4
Otu03794	0	4	0	0	0	0	0	0	0	4
Otu00321	0	1	0	3	0	0	0	0	0	4
Otu00395	0	0	0	0	0	0	0	0	4	4
Otu00369	0	0	0	4	0	0	0	0	0	4
Otu00392	3	0	0	1	0	0	0	0	0	4
Otu00409	0	0	0	0	1	0	0	0	3	4
Otu00416	4	0	0	0	0	0	0	0	0	4
Otu00531	0	0	0	0	0	0	0	0	4	4
Otu00881	0	0	0	0	0	0	4	0	0	4
Otu01071	0	0	0	0	0	0	0	0	4	4
Otu04411	0	0	0	0	0	0	0	0	4	4
Otu08575	0	0	0	1	0	0	0	1	2	4
Otu00462	0	3	0	0	0	0	0	0	0	3
Otu00108	0	0	0	0	0	0	0	3	0	3
Otu00491	0	0	0	1	0	0	0	2	0	3
Otu01047	0	0	0	3	0	0	0	0	0	3
Otu01111	0	0	0	3	0	0	0	0	0	3
Otu01738	0	0	0	1	1	0	0	0	1	3
Otu03341	0	0	0	0	0	0	3	0	0	3
Otu03347	0	0	0	0	0	0	3	0	0	3
Otu04176	0	0	0	0	3	0	0	0	0	3
Otu03162	0	0	0	0	0	0	3	0	0	3
Otu02168	0	2	0	0	0	0	0	0	0	2
Otu00067	0	0	0	0	0	0	2	0	0	2
Otu00075	0	0	0	0	0	2	0	0	0	2
Otu00137	0	0	0	0	1	1	0	0	0	2
Otu00171	0	0	0	0	0	0	0	0	2	2
Otu00285	0	0	0	2	0	0	0	0	0	2
Otu00347	0	0	0	0	0	1	0	1	0	2
Otu00358	0	0	0	0	0	0	0	0	2	2
Otu00772	1	0	0	0	0	0	1	0	0	2
Otu01372	0	0	0	0	0	0	0	0	2	2
Otu01069	0	0	0	0	0	0	0	2	0	2
Otu01270	0	0	0	0	0	0	0	0	2	2
Otu01721	0	0	0	2	0	0	0	0	0	2
Otu01110	0	0	0	2	0	0	0	0	0	2
Otu02637	0	0	0	2	0	0	0	0	0	2
Otu02781	0	0	0	2	0	0	0	0	0	2
Otu02446	0	0	0	2	0	0	0	0	0	2
Otu05544	0	0	0	0	0	0	0	2	0	2
Otu00033	0	1	0	0	0	0	0	0	0	1
Otu00111	0	1	0	0	0	0	0	0	0	1
Otu06373	0	1	0	0	0	0	0	0	0	1
Otu00010	0	0	0	0	0	0	1	0	0	1
Otu00028	0	0	0	0	0	1	0	0	0	1
Otu00044	0	0	0	0	0	1	0	0	0	1
Otu00094	0	0	0	0	0	0	0	1	0	1
Otu00389	0	0	0	0	0	0	0	1	0	1
Otu00300	0	0	0	0	0	1	0	0	0	1
Otu00264	0	0	0	0	0	0	0	0	1	1
Otu00259	0	0	0	0	0	1	0	0	0	1
Otu00311	0	0	0	0	0	0	1	0	0	1
Otu00509	0	0	0	1	0	0	0	0	0	1
Otu00984	0	0	0	0	0	0	0	1	0	1
Otu00371	0	0	0	0	0	1	0	0	0	1
Otu00406	0	0	0	0	0	0	0	1	0	1
Otu00780	0	0	0	0	0	0	0	1	0	1
Otu01056	1	0	0	0	0	0	0	0	0	1
Otu00552	0	0	0	0	1	0	0	0	0	1
Otu01070	0	0	0	1	0	0	0	0	0	1
Otu01216	0	0	0	0	0	0	0	0	1	1
Otu01331	0	0	0	1	0	0	0	0	0	1
Otu01796	0	0	0	0	1	0	0	0	0	1
Otu00770	0	0	0	0	0	0	1	0	0	1
Otu01066	0	0	0	0	0	0	0	1	0	1
Otu01156	0	0	0	0	0	1	0	0	0	1
Otu00890	0	0	0	0	0	0	1	0	0	1
Otu01744	0	0	0	1	0	0	0	0	0	1
Otu01037	0	0	0	0	1	0	0	0	0	1
Otu01630	0	0	0	0	0	1	0	0	0	1
Otu01357	0	0	0	0	0	1	0	0	0	1
Otu02601	0	0	0	1	0	0	0	0	0	1
Otu03208	0	0	0	0	0	1	0	0	0	1
Otu02159	0	0	0	0	0	0	0	0	1	1
Otu01956	0	0	0	0	0	1	0	0	0	1
Otu06873	0	0	0	0	0	0	0	1	0	1
Otu03798	0	0	1	0	0	0	0	0	0	1
Otu04210	0	0	0	0	0	0	0	1	0	1
Otu03645	0	0	0	1	0	0	0	0	0	1
Otu08722	0	0	0	0	0	0	0	0	1	1
Otu07342	0	0	0	0	0	0	0	0	1	1
	8131	8141	8142	8134	8138	8141	8139	8136	8130	73232
	0.00196778	0.00196536	0.00024564	0.00958938	0.00724994	0.000122835	0.0292419	0.00798918	0.0616236	0.0133275	0.0133329	0.020214
	0.0215226	0.00368505	0.00196512	0.0274158	0.0110592	0	0.0192898	0.00897247	0.0140221	0.0119893	0.0119925	0.00941703

## Sheet: Sip working doc
OUT	Unlabeled_1	Unlabeled_1	Unlabeled_1	Unlabeled_2	Unlabeled_2	Unlabeled_2	Unlabeled_3	Unlabeled_3	Unlabeled_3	Control_1	Control_2	Control_2	Control_2	Control_3	Control_3	Control_3	13C_1	13C_1	13C_1	13C_2	13C_2	13C_2	13C_3	13C_3	13C_3	T_0	T_0	T_0	Kingdom	Phylum	Class	Order	Family	Genus
Otu00001	608	224	189	327	342	456	788	270	327	1869	1518	2550	1788	1086	1961	1270	7702	7712	7299	6767	7228	6702	6420	7404	5488	82	74	66	Bacteria(100)	Proteobacteria(100)	Betaproteobacteria(100)	Burkholderiales(100)	Comamonadaceae(100)	Albidiferax(87)
Otu00003	379	241	160	196	221	196	306	287	296	1741	2137	1840	1630	2360	1726	1660	16	97	64	109	68	14	60	15	99	157	175	181	Bacteria(100)	Actinobacteria(100)	Actinobacteria(100)	Micrococcales(100)	Micrococcaceae(100)	Arthrobacter(100)
Otu00006	436	669	706	492	596	426	303	462	475	919	938	1054	734	1084	763	1009	9	16	0	46	64	3	160	156	264	63	90	83	Bacteria(100)	Proteobacteria(100)	Betaproteobacteria(100)	Burkholderiales(100)	Oxalobacteraceae(100)	Massilia(91)
Otu00015	733	733	453	606	429	467	669	582	695	158	319	282	348	447	296	313	13	8	1	68	52	1	163	14	196	107	129	148	Bacteria(100)	Proteobacteria(100)	Alphaproteobacteria(100)	Sphingomonadales(100)	Sphingomonadaceae(99)
Otu00018	460	351	634	446	324	297	341	423	399	137	214	183	137	202	94	170	16	16	2	78	59	1	238	65	501	22	18	22	Bacteria(100)	Proteobacteria(100)	Gammaproteobacteria(100)	Xanthomonadales(100)	Xanthomonadaceae(100)
Otu00023	0	567	635	535	442	375	187	611	505	115	140	157	143	171	113	121	0	7	0	6	3	4	4	1	40	166	163	159	Bacteria(100)	Proteobacteria(100)	Alphaproteobacteria(100)	Sphingomonadales(100)	Sphingomonadaceae(100)	Sphingomonas(100)
Otu00032	555	685	215	288	688	495	499	514	177	63	61	33	61	20	30	14	0	0	0	3	2	2	0	1	0	4	4	4	Bacteria(100)	Proteobacteria(100)	Gammaproteobacteria(100)	Pseudomonadales(100)	Moraxellaceae(100)	Perlucidibaca(100)
Otu00008	357	63	300	87	105	62	1	182	36	892	147	167	216	217	243	434	15	16	0	12	27	0	7	12	22	43	40	73	Bacteria(100)	Proteobacteria(100)	Gammaproteobacteria(100)	Pseudomonadales(100)	Pseudomonadaceae(100)	Pseudomonas(99)
Otu00019	0	167	206	167	100	150	340	158	148	163	160	150	136	109	96	90	33	27	0	166	134	0	168	39	224	8	6	10	Bacteria(100)	Proteobacteria(100)	Alphaproteobacteria(100)	Caulobacterales(100)	Caulobacteraceae(100)	Brevundimonas(100)
Otu00017	311	90	135	129	132	112	8	65	112	221	244	248	205	242	258	112	6	0	5	7	0	6	6	32	21	25	30	23	Bacteria(100)	Proteobacteria(100)	Betaproteobacteria(100)	Burkholderiales(100)	Comamonadaceae(100)
Otu00020	0	95	58	89	128	162	69	3	117	160	85	113	260	127	268	307	0	10	0	6	31	2	31	11	71	62	87	81	Bacteria(100)	Bacteroidetes(100)	Sphingobacteriia(100)	Sphingobacteriales(100)	Sphingobacteriaceae(100)	Pedobacter(100)
Otu00035	118	28	0	21	92	102	3	1	131	147	50	44	137	67	139	164	0	31	0	259	93	3	90	22	108	54	60	72	Bacteria(100)	Bacteroidetes(100)	Sphingobacteriia(100)	Sphingobacteriales(100)	env.OPS_17(100)
Otu00073	264	104	47	126	82	90	3	136	171	40	98	84	85	160	88	119	0	0	0	24	27	2	62	33	106	7	9	16	Bacteria(100)	Proteobacteria(100)	Gammaproteobacteria(100)	Xanthomonadales(100)	Xanthomonadaceae(100)	Arenimonas(95)
Otu00063	213	234	159	162	93	110	52	145	141	43	85	53	64	76	34	85	1	8	0	5	0	0	25	7	37	33	20	19	Bacteria(100)	Proteobacteria(100)	Alphaproteobacteria(100)	Caulobacterales(100)	Caulobacteraceae(100)	Phenylobacterium(87)
Otu00076	124	137	128	93	59	128	0	116	130	29	49	55	75	69	74	70	0	6	0	30	21	0	79	42	102	9	17	16	Bacteria(100)	Proteobacteria(100)	Gammaproteobacteria(100)	Xanthomonadales(100)	Xanthomonadaceae(100)	Arenimonas(100)
Otu00010	0	33	204	82	31	81	0	65	22	12	13	6	42	8	19	12	0	0	0	0	0	0	1	0	0	297	343	320	Bacteria(100)	Proteobacteria(100)	Deltaproteobacteria(100)	Desulfuromonadales(100)	Geobacteraceae(100)	Geobacter(100)
Otu00069	193	40	33	70	63	74	0	52	122	39	38	25	62	33	37	30	0	0	0	0	0	2	6	0	0	157	170	173	Bacteria(100)	Gemmatimonadetes(100)	Gemmatimonadetes(100)	Gemmatimonadales(100)	Gemmatimonadaceae(100)
Otu00077	0	4	0	11	5	15	0	21	30	13	32	24	35	38	35	145	175	30	16	223	90	0	157	73	114	12	15	12	Bacteria(100)	Proteobacteria(100)	Deltaproteobacteria(100)	Bdellovibrionales(100)	Bacteriovoracaceae(100)	Bacteriovorax(100)
Otu00082	0	65	30	68	49	55	1	18	52	9	15	3	15	11	17	3	0	0	0	0	0	0	0	0	0	232	274	192	Bacteria(100)	Proteobacteria(100)	Deltaproteobacteria(100)	Desulfuromonadales(100)	Geobacteraceae(100)	Geobacter(100)
Otu00088	0	41	148	53	56	72	0	89	97	34	72	49	54	66	42	64	0	0	0	20	12	0	24	2	63	14	11	12	Bacteria(100)	Proteobacteria(100)	Alphaproteobacteria(100)	Sphingomonadales(100)	Sphingomonadaceae(100)	Novosphingobium(100)
Otu00114	0	75	122	52	42	64	0	37	88	23	23	28	66	32	54	48	0	0	0	0	0	0	0	0	0	95	114	122	Bacteria(100)	Proteobacteria(100)	Alphaproteobacteria(100)	Rhizobiales(100)	MNG7(100)
Otu00036	3	54	6	35	106	65	229	34	77	25	37	20	18	31	15	19	0	0	0	6	38	0	19	5	25	27	29	21	Bacteria(100)	Proteobacteria(100)	Alphaproteobacteria(100)	Sphingomonadales(100)	Sphingomonadaceae(100)	Sphingomonas(98)
Otu00013	131	5	20	44	67	40	0	52	35	67	51	56	57	41	33	31	0	5	0	3	1	0	9	6	3	25	43	45	Bacteria(100)	Proteobacteria(100)	Betaproteobacteria(100)	Burkholderiales(100)	Comamonadaceae(100)	Variovorax(67)
Otu00062	0	91	52	91	85	59	94	54	51	15	27	20	23	30	15	17	0	0	0	0	0	0	0	0	0	46	43	46	Bacteria(100)	Proteobacteria(100)	Alphaproteobacteria(100)	Rhizobiales(100)	Bradyrhizobiaceae(100)	Bradyrhizobium(71)
Otu00016	45	26	73	34	72	30	1	0	56	0	9	3	8	1	10	4	0	0	0	8	0	1	0	0	0	147	154	139	Bacteria(100)	Proteobacteria(100)	Betaproteobacteria(100)	Betaproteobacteria_unclassified(100)	Betaproteobacteria_unclassified(100)
Otu00164	0	3	0	14	28	23	485	10	23	4	3	1	10	3	14	9	0	0	0	4	0	0	3	0	0	40	61	45	Bacteria(100)	Bacteroidetes(100)	Sphingobacteriia(100)	Sphingobacteriales(100)	Chitinophagaceae(100)
Otu00025	0	8	0	27	18	41	0	61	52	24	22	51	62	61	88	74	0	0	0	9	5	0	72	23	74	3	2	1	Bacteria(100)	Proteobacteria(100)	Alphaproteobacteria(100)	Sphingomonadales(100)	Sphingomonadaceae(100)
Otu00111	57	30	53	12	67	42	0	38	15	17	8	11	9	6	4	11	0	1	0	0	0	0	0	0	0	120	116	138	Bacteria(100)	Proteobacteria(100)	Betaproteobacteria(100)	TRA3-20(100)	TRA3-20_unclassified(100)
Otu00186	0	0	0	0	0	0	0	0	0	0	0	0	0	0	0	0	0	3	0	0	0	643	0	0	0	0	0	0	Bacteria(100)	Actinobacteria(100)	Actinobacteria(100)	Actinobacteria_unclassified(100)	Actinobacteria_unclassified(100)
Otu00153	154	57	0	56	48	50	41	9	44	15	11	13	28	20	17	20	0	1	0	6	1	0	9	3	1	9	8	11	Bacteria(100)	Proteobacteria(100)	Gammaproteobacteria(100)	Xanthomonadales(100)	Xanthomonadaceae(100)
Otu00185	142	89	0	54	35	57	1	6	15	6	9	5	6	12	9	7	0	0	0	0	0	0	0	0	0	50	40	56	Bacteria(100)	Bacteria_unclassified(100)	Bacteria_unclassified(100)	Bacteria_unclassified(100)	Bacteria_unclassified(100)
Otu00064	0	10	0	40	21	38	0	47	27	8	12	6	39	20	45	35	0	0	0	4	0	0	0	0	12	83	82	64	Bacteria(100)	Acidobacteria(100)	Acidobacteria(100)	Subgroup_4(100)	Unknown_Family(100)	Blastocatella(100)
Otu00065	0	28	137	26	0	21	0	47	4	4	2	2	6	7	8	3	0	0	0	0	0	0	0	0	0	94	94	101	Bacteria(100)	Proteobacteria(100)	Deltaproteobacteria(100)	Desulfuromonadales(100)	Desulfuromonadaceae(100)	Desulfuromonas(100)
Otu00170	0	65	47	37	63	52	0	43	40	13	16	8	13	12	6	9	0	0	0	0	3	0	3	0	0	49	55	49	Bacteria(100)	Proteobacteria(100)	Betaproteobacteria(100)	Betaproteobacteria_unclassified(100)	Betaproteobacteria_unclassified(100)
Otu00181	17	55	14	57	27	45	0	21	56	20	42	6	4	30	5	21	0	0	0	1	0	0	0	0	10	57	43	39	Bacteria(100)	Chloroflexi(100)	KD4-96(100)	KD4-96_unclassified(100)	KD4-96_unclassified(100)
Otu00121	0	31	0	26	20	28	1	61	41	19	22	12	41	27	85	79	0	0	0	2	2	1	15	1	17	13	9	14	Bacteria(100)	Bacteroidetes(100)	Sphingobacteriia(100)	Sphingobacteriales(100)	Chitinophagaceae(100)	Ferruginibacter(100)
Otu00573	0	0	0	0	0	0	0	0	0	0	0	0	0	0	0	0	0	0	0	0	0	564	0	0	0	1	0	0	Bacteria(100)	Chlamydiae(100)	Chlamydiae(100)	Chlamydiales(100)	Chlamydiales_unclassified(100)
Otu00123	0	45	34	34	28	32	0	22	40	12	13	8	20	9	6	5	0	0	0	0	0	0	0	0	0	76	91	68	Bacteria(100)	Gemmatimonadetes(100)	Gemmatimonadetes(100)	Gemmatimonadales(100)	Gemmatimonadaceae(100)
Otu00217	0	60	61	30	82	40	1	9	55	9	30	9	16	17	9	7	0	0	0	0	0	0	0	0	5	41	21	36	Bacteria(100)	Proteobacteria(100)	Alphaproteobacteria(100)	Sphingomonadales(100)	Erythrobacteraceae(97)
Otu00079	0	0	0	0	27	7	0	0	20	38	38	29	44	17	45	77	0	0	0	18	14	0	68	17	63	0	0	0	Bacteria(100)	Bacteria_unclassified(100)	Bacteria_unclassified(100)	Bacteria_unclassified(100)	Bacteria_unclassified(100)
Otu00103	0	49	0	41	55	21	0	87	30	7	10	5	13	10	12	10	0	0	0	0	0	0	0	0	0	60	61	44	Bacteria(100)	Acidobacteria(100)	Acidobacteria(100)	Subgroup_6(100)	Subgroup_6_unclassified(100)
Otu00175	0	55	43	35	0	37	0	28	54	3	3	9	14	7	23	23	0	0	0	0	0	0	0	0	0	47	77	53	Bacteria(100)	Bacteroidetes(100)	Bacteroidetes_unclassified(100)	Bacteroidetes_unclassified(100)	Bacteroidetes_unclassified(100)
Otu00498	0	9	0	0	23	4	420	0	19	0	1	0	1	2	0	2	0	0	0	0	0	0	0	0	0	8	5	8	Bacteria(100)	Actinobacteria(100)	Thermoleophilia(100)	Solirubrobacterales(100)	Conexibacteraceae(96)	Conexibacter(96)
Otu00137	214	24	2	1	6	19	0	0	25	3	4	0	13	4	2	5	0	0	0	0	1	1	0	0	0	48	60	68	Bacteria(100)	Bacteria_unclassified(100)	Bacteria_unclassified(100)	Bacteria_unclassified(100)	Bacteria_unclassified(100)
Otu00108	0	17	0	19	26	55	0	49	67	22	7	9	45	24	51	85	0	0	0	0	0	0	0	3	0	4	10	4	Bacteria(100)	Bacteroidetes(100)	Sphingobacteriia(100)	Sphingobacteriales(100)	Chitinophagaceae(100)	Ferruginibacter(100)
Otu00536	0	0	0	9	0	5	461	0	0	0	2	0	2	3	0	0	0	0	0	0	0	0	0	0	0	5	6	4	Bacteria(100)	Proteobacteria(100)	Alphaproteobacteria(100)	Alphaproteobacteria_unclassified(100)	Alphaproteobacteria_unclassified(100)
Otu00078	348	0	48	3	71	13	0	0	3	0	1	0	0	0	1	0	0	0	0	0	0	0	0	0	0	0	1	1	Bacteria(100)	Proteobacteria(100)	Gammaproteobacteria(100)	Xanthomonadales(100)	Nevskiaceae(100)	Nevskia(100)
Otu00247	0	40	50	6	7	20	153	25	18	2	1	1	6	0	3	2	0	0	0	0	0	0	0	0	0	81	40	31	Bacteria(100)	Proteobacteria(100)	Gammaproteobacteria(100)	Gammaproteobacteria_unclassified(100)	Gammaproteobacteria_unclassified(100)
Otu00174	0	25	18	45	63	26	0	68	24	16	25	21	31	22	16	24	9	4	0	4	0	0	8	9	16	4	1	3	Bacteria(100)	Proteobacteria(100)	Gammaproteobacteria(100)	Xanthomonadales(100)	Xanthomonadaceae(100)	Pseudoxanthomonas(93)
Otu00253	0	2	77	37	38	28	0	0	64	19	20	19	40	27	34	27	0	0	0	4	0	1	0	1	2	9	6	10	Bacteria(100)	Proteobacteria(100)	Alphaproteobacteria(100)	Sphingomonadales(100)	Erythrobacteraceae(79)	Altererythrobacter(79)
Otu00211	0	24	0	40	50	30	0	13	1	9	8	6	7	6	5	7	0	0	0	0	0	0	0	0	0	79	93	74	Bacteria(100)	Proteobacteria(100)	Gammaproteobacteria(100)	Gammaproteobacteria_unclassified(100)	Gammaproteobacteria_unclassified(100)
Otu00192	5	32	48	39	8	25	0	90	45	11	10	9	13	11	8	5	0	0	0	0	0	0	0	0	0	32	29	28	Bacteria(100)	Acidobacteria(100)	Acidobacteria(100)	Subgroup_6(100)	Subgroup_6_unclassified(100)
Otu00588	0	27	0	5	0	9	346	30	2	4	3	0	1	1	0	2	0	0	0	0	0	0	0	0	0	3	4	4	Bacteria(100)	Chloroflexi(100)	Chloroflexi_unclassified(100)	Chloroflexi_unclassified(100)	Chloroflexi_unclassified(100)
Otu00225	0	12	18	45	56	32	0	59	24	8	24	16	19	28	17	15	0	4	0	3	4	0	5	4	12	7	11	8	Bacteria(100)	Proteobacteria(100)	Alphaproteobacteria(100)	Sphingomonadales(100)	Sphingomonadaceae(100)	Sphingomonas(96)
Otu00509	0	0	0	8	35	5	280	23	0	2	2	0	7	1	1	0	0	0	0	1	0	0	0	0	0	14	14	13	Bacteria(100)	Acidobacteria(100)	Acidobacteria(100)	Subgroup_17(100)	Subgroup_17_unclassified(100)
Otu00243	0	29	1	27	85	20	1	76	13	4	11	6	5	13	8	3	0	0	0	0	0	0	0	0	0	28	42	31	Bacteria(100)	Proteobacteria(100)	Alphaproteobacteria(100)	Rhizobiales(100)	Rhizobiales_unclassified(100)
Otu00281	0	0	10	19	75	26	0	5	13	2	4	7	12	5	11	16	0	0	0	0	0	0	0	0	0	57	69	61	Bacteria(100)	Bacteroidetes(100)	Sphingobacteriia(100)	Sphingobacteriales(100)	Chitinophagaceae(100)	Terrimonas(100)
Otu00236	0	16	42	19	29	24	0	2	10	0	4	6	4	3	3	6	0	0	0	0	0	0	0	0	0	73	79	70	Bacteria(100)	Proteobacteria(100)	Betaproteobacteria(100)	Betaproteobacteria_unclassified(100)	Betaproteobacteria_unclassified(100)
Otu00048	0	40	25	28	5	55	0	0	39	0	4	12	7	7	9	5	0	0	0	0	0	0	8	1	23	41	37	35	Bacteria(100)	Actinobacteria(100)	Actinobacteria(100)	Frankiales(100)	Sporichthyaceae(100)	hgcI_clade(100)
Otu00180	0	14	17	15	14	27	0	42	27	14	16	14	11	27	19	20	14	0	0	0	0	0	2	1	0	27	29	26	Bacteria(100)	Proteobacteria(100)	Alphaproteobacteria(100)	Rhizobiales(100)	Hyphomicrobiaceae(100)	Devosia(84)
Otu00221	242	4	0	7	10	4	0	0	24	5	10	3	6	11	10	13	0	0	0	0	0	0	0	0	0	8	3	4	Bacteria(100)	Proteobacteria(100)	Alphaproteobacteria(100)	Rhizobiales(100)	Phyllobacteriaceae(100)
Otu00392	0	15	0	27	1	20	130	23	50	5	22	3	0	7	3	4	3	0	0	1	0	0	0	0	0	13	16	19	Bacteria(100)	Actinobacteria(100)	Thermoleophilia(100)	Solirubrobacterales(100)	Solirubrobacteraceae(100)	Solirubrobacter(100)
Otu00244	0	15	56	38	14	33	1	0	6	5	8	1	7	9	7	7	0	0	0	0	0	0	0	0	0	45	49	56	Bacteria(100)	Gemmatimonadetes(100)	Gemmatimonadetes(100)	Gemmatimonadales(100)	Gemmatimonadaceae(100)
Otu00061	0	26	18	8	19	14	0	42	23	1	2	2	4	5	1	2	0	0	0	0	0	0	0	0	0	60	56	64	Bacteria(100)	Proteobacteria(100)	Betaproteobacteria(100)	TRA3-20(100)	TRA3-20_unclassified(100)
Otu00028	0	16	0	17	42	25	0	69	21	8	2	4	14	2	21	15	0	0	0	0	0	1	0	0	0	21	42	23	Bacteria(100)	Proteobacteria(100)	Betaproteobacteria(100)	Methylophilales(100)	Methylophilaceae(100)	Methylotenera(100)
Otu00119	0	8	26	10	20	24	0	0	15	5	4	1	2	2	5	7	0	0	0	0	0	0	0	0	0	67	85	61	Bacteria(100)	Proteobacteria(100)	Deltaproteobacteria(100)	Desulfuromonadales(100)	Geobacteraceae(82)	Geobacter(82)
Otu00438	0	1	0	16	38	11	177	0	16	1	6	3	5	3	1	1	0	0	0	0	0	0	0	0	0	16	13	27	Bacteria(100)	Acidobacteria(100)	Acidobacteria(100)	Subgroup_6(100)	Subgroup_6_unclassified(100)
Otu00089	157	0	0	2	0	0	0	42	0	0	0	0	0	0	0	1	0	0	1	0	5	111	1	0	10	0	0	0	Bacteria(100)	Actinobacteria(100)	Actinobacteria(100)	Actinobacteria_unclassified(100)	Actinobacteria_unclassified(100)
Otu00321	0	40	25	18	23	32	0	11	59	12	17	11	9	14	6	15	0	1	0	3	0	0	0	0	0	12	9	11	Bacteria(100)	Acidobacteria(100)	Acidobacteria(100)	Subgroup_6(100)	Subgroup_6_unclassified(100)
Otu00030	0	6	51	11	8	17	0	12	9	1	0	0	0	0	2	0	4	0	0	0	0	24	0	0	0	63	64	51	Bacteria(100)	Proteobacteria(100)	Betaproteobacteria(100)	Betaproteobacteria_unclassified(100)	Betaproteobacteria_unclassified(100)
Otu00310	0	30	0	23	24	26	0	13	23	13	14	5	13	11	4	9	0	0	0	5	0	0	0	0	0	36	34	38	Bacteria(100)	Bacteria_unclassified(100)	Bacteria_unclassified(100)	Bacteria_unclassified(100)	Bacteria_unclassified(100)
Otu00274	0	32	0	51	17	43	0	0	33	8	26	8	12	11	10	21	0	1	0	3	4	0	4	1	12	6	7	4	Bacteria(100)	Proteobacteria(100)	Alphaproteobacteria(100)	Caulobacterales(100)	Caulobacteraceae(100)	Phenylobacterium(100)
Otu00092	0	5	0	20	7	15	0	0	2	41	28	21	27	28	24	33	0	0	0	0	8	0	9	0	0	8	8	17	Bacteria(100)	Actinobacteria(100)	Actinobacteria(100)	Micrococcales(100)	Microbacteriaceae(100)
Otu00319	0	10	0	6	21	2	0	0	7	4	13	6	6	10	2	9	1	15	0	75	37	0	24	11	39	0	0	1	Bacteria(100)	Actinobacteria(100)	Actinobacteria(100)	Propionibacteriales(100)	Nocardioidaceae(100)	Nocardioides(98)
Otu00105	0	3	0	19	3	29	0	18	0	0	3	0	5	3	1	2	0	0	0	0	0	0	0	0	0	66	81	58	Bacteria(100)	Proteobacteria(100)	Betaproteobacteria(100)	Rhodocyclales(100)	Rhodocyclaceae(100)
Otu00049	0	0	42	4	0	0	159	38	13	0	0	0	0	0	0	0	0	13	0	3	0	2	0	0	16	0	0	0	Bacteria(100)	Firmicutes(100)	Bacilli(100)	Bacillales(100)	Staphylococcaceae(100)	Staphylococcus(100)
Otu00305	0	11	41	5	22	19	0	10	18	0	3	1	7	1	4	1	0	0	0	0	0	0	0	0	0	45	55	45	Bacteria(100)	Proteobacteria(100)	Betaproteobacteria(100)	Betaproteobacteria_unclassified(100)	Betaproteobacteria_unclassified(100)
Otu00287	0	46	59	25	21	19	0	13	8	3	4	4	8	9	2	2	0	0	0	0	0	0	0	0	0	24	22	17	Bacteria(100)	Proteobacteria(100)	Alphaproteobacteria(100)	Rhizobiales(100)	Rhizobiales_unclassified(99)
Otu00391	0	24	0	37	32	10	8	10	34	4	18	5	7	2	4	7	0	0	0	0	0	0	0	0	0	29	24	29	Bacteria(100)	Bacteria_unclassified(100)	Bacteria_unclassified(100)	Bacteria_unclassified(100)	Bacteria_unclassified(100)
Otu00090	0	21	38	18	12	15	0	15	23	16	18	10	8	10	13	14	1	0	0	0	3	0	0	5	0	13	11	12	Bacteria(100)	Proteobacteria(100)	Betaproteobacteria(100)	Burkholderiales(100)	Comamonadaceae(100)
Otu00002	0	0	0	11	19	9	0	26	23	11	10	6	18	12	11	8	13	7	0	11	10	0	8	20	17	4	14	6	Bacteria(100)	Proteobacteria(100)	Betaproteobacteria(100)	Burkholderiales(100)	Burkholderiaceae(55)	Ralstonia(55)
Otu00311	28	8	1	9	40	19	0	21	36	1	1	2	3	1	3	2	0	0	0	0	0	0	1	0	0	23	27	42	Bacteria(100)	Actinobacteria(100)	Acidimicrobiia(100)	Acidimicrobiales(100)	Acidimicrobiaceae(100)	CL500-29_marine_group(100)
Otu01297	0	0	0	0	0	0	268	0	0	0	0	0	0	0	0	0	0	0	0	0	0	0	0	0	0	0	0	0	Bacteria(100)	Proteobacteria(100)	Deltaproteobacteria(100)	Myxococcales(100)	0319-6G20(100)
Otu00405	0	11	0	23	25	18	1	12	11	8	3	5	1	3	6	2	0	0	0	0	0	0	0	0	0	38	38	57	Bacteria(100)	Proteobacteria(100)	Alphaproteobacteria(100)	Alphaproteobacteria_unclassified(100)	Alphaproteobacteria_unclassified(100)
Otu00171	123	0	0	0	0	0	129	0	5	0	0	0	0	0	0	0	0	0	0	0	0	0	0	0	2	0	0	0	Bacteria(100)	Actinobacteria(100)	Actinobacteria(100)	Corynebacteriales(100)	Corynebacteriaceae(100)	Corynebacterium(100)
Otu00383	0	36	0	19	5	19	0	10	18	9	13	8	6	21	5	6	0	0	0	5	22	0	22	1	32	1	1	0	Bacteria(100)	Proteobacteria(100)	Alphaproteobacteria(100)	Caulobacterales(100)	Caulobacteraceae(100)	Caulobacter(100)
Otu00409	116	29	0	15	32	8	0	0	19	4	4	2	5	3	4	5	0	0	0	0	1	0	0	0	3	4	0	2	Bacteria(100)	Proteobacteria(100)	Alphaproteobacteria(100)	Alphaproteobacteria_unclassified(100)	Alphaproteobacteria_unclassified(100)
Otu00228	0	0	0	14	20	17	0	30	0	4	1	3	6	3	14	15	0	0	0	0	0	0	0	0	15	40	28	34	Bacteria(100)	Bacteroidetes(100)	Sphingobacteriia(100)	Sphingobacteriales(100)	Chitinophagaceae(100)
Otu00066	0	0	0	1	0	17	1	13	0	3	2	0	1	2	1	3	0	0	0	0	0	0	0	0	0	78	50	71	Bacteria(100)	Firmicutes(100)	Bacilli(100)	Bacillales(100)	Planococcaceae(83)
Otu00399	0	16	0	58	56	12	0	0	4	2	3	13	3	15	11	6	0	0	0	0	7	0	0	3	0	11	11	11	Bacteria(100)	Proteobacteria(100)	Alphaproteobacteria(100)	Sphingomonadales(100)	Sphingomonadaceae(98)	Sphingomonas(91)
Otu00365	0	10	92	0	17	15	0	0	11	3	1	0	8	1	4	7	0	0	0	0	0	0	0	0	0	23	18	27	Bacteria(100)	Bacteroidetes(100)	Sphingobacteriia(100)	Sphingobacteriales(100)	Chitinophagaceae(100)
Otu00406	105	6	0	8	13	17	0	27	12	2	2	3	3	4	3	1	0	0	0	0	0	0	0	1	0	8	12	10	Bacteria(100)	Proteobacteria(100)	Alphaproteobacteria(100)	Alphaproteobacteria_unclassified(100)	Alphaproteobacteria_unclassified(100)
Otu00152	219	0	9	0	0	1	0	0	0	0	0	0	0	0	0	0	0	0	5	0	0	0	0	0	0	0	0	0	Bacteria(100)	Proteobacteria(100)	Gammaproteobacteria(100)	Xanthomonadales(100)	Xanthomonadaceae(100)	Stenotrophomonas(100)
Otu00165	0	22	8	1	0	7	0	0	8	6	2	1	4	0	8	7	49	4	9	15	11	0	25	4	34	2	1	3	Bacteria(100)	Proteobacteria(100)	Gammaproteobacteria(100)	Legionellales(100)	Legionellaceae(100)	Legionella(100)
Otu00038	0	7	79	4	6	6	0	0	11	1	0	0	2	0	1	1	0	0	0	0	0	0	0	0	0	37	43	30	Bacteria(100)	Proteobacteria(100)	Betaproteobacteria(100)	Rhodocyclales(100)	Rhodocyclaceae(100)
Otu00431	0	10	123	0	0	3	0	2	4	0	7	2	4	2	6	0	0	0	0	0	0	0	0	0	0	18	17	25	Bacteria(100)	Bacteria_unclassified(100)	Bacteria_unclassified(100)	Bacteria_unclassified(100)	Bacteria_unclassified(100)
Otu00240	0	0	0	3	2	6	196	0	1	1	0	0	1	1	1	1	0	0	0	0	0	0	0	0	0	5	0	2	Bacteria(100)	Chlorobi(100)	Ignavibacteria(100)	Ignavibacteriales(100)	BSV26(89)
Otu00256	0	9	53	13	8	5	0	14	5	1	2	2	5	3	2	1	0	0	0	0	0	0	0	0	0	21	34	31	Bacteria(100)	Proteobacteria(100)	Betaproteobacteria(100)	Hydrogenophilales(100)	Hydrogenophilaceae(100)	Thiobacillus(100)
Otu00128	0	1	0	4	13	4	0	0	9	7	12	12	28	16	40	40	0	0	0	0	0	0	0	0	0	6	8	8	Bacteria(100)	Bacteroidetes(100)	Cytophagia(100)	Cytophagales(100)	Cyclobacteriaceae(100)	Algoriphagus(100)
Otu00552	201	0	0	0	0	0	0	0	0	0	2	0	0	0	0	0	0	0	0	0	1	0	0	0	0	0	1	3	Bacteria(100)	Bacteria_unclassified(100)	Bacteria_unclassified(100)	Bacteria_unclassified(100)	Bacteria_unclassified(100)
Otu00113	39	17	0	4	8	4	0	9	26	4	7	4	8	2	10	11	2	0	0	1	0	0	5	0	4	10	14	13	Bacteria(100)	Proteobacteria(100)	Betaproteobacteria(100)	Burkholderiales(100)	Oxalobacteraceae(100)
Otu00531	0	7	0	9	14	12	0	3	11	11	17	6	14	15	13	11	0	0	0	0	0	0	0	0	4	22	19	14	Bacteria(100)	Proteobacteria(100)	Alphaproteobacteria(100)	Rhizobiales(100)	Hyphomicrobiaceae(93)
Otu00230	0	0	0	5	121	11	2	0	7	0	1	0	0	0	0	0	0	0	0	0	0	0	0	0	0	17	13	23	Bacteria(100)	Bacteroidetes(100)	Sphingobacteriia(100)	Sphingobacteriales(100)	Sphingobacteriaceae(100)	Pedobacter(72)
Otu00325	0	11	12	29	15	16	0	8	16	4	7	2	4	5	5	4	0	0	0	0	0	0	0	0	0	15	14	32	Bacteria(100)	Proteobacteria(100)	Alphaproteobacteria(100)	Rhodospirillales(100)	Rhodospirillales_Incertae_Sedis(100)	Reyranella(100)
Otu00031	0	0	0	13	0	0	75	76	0	0	0	0	0	0	0	0	0	0	0	0	0	0	0	0	0	12	13	7	Bacteria(100)	Proteobacteria(100)	Betaproteobacteria(100)	Betaproteobacteria_unclassified(100)	Betaproteobacteria_unclassified(100)
Otu00264	0	11	89	20	13	11	0	15	3	4	8	0	7	4	0	6	0	0	0	0	0	0	0	0	1	1	0	1	Bacteria(100)	Actinobacteria(100)	Actinobacteria(100)	Propionibacteriales(100)	Nocardioidaceae(100)	Nocardioides(100)
Otu00684	0	6	0	21	0	14	0	22	6	1	9	0	4	5	2	6	0	0	0	0	0	0	0	0	0	28	33	35	Bacteria(100)	Actinobacteria(100)	Thermoleophilia(100)	Solirubrobacterales(100)	Solirubrobacterales_unclassified(100)
Otu00179	0	15	0	6	0	23	0	0	1	4	12	5	11	5	3	7	0	0	0	0	0	0	0	0	0	36	41	22	Bacteria(100)	Bacteria_unclassified(100)	Bacteria_unclassified(100)	Bacteria_unclassified(100)	Bacteria_unclassified(100)
Otu00371	40	49	0	16	3	18	0	1	11	2	3	1	2	3	0	3	0	0	0	0	0	1	0	0	0	8	15	11	Bacteria(100)	Proteobacteria(100)	Alphaproteobacteria(100)	Rhizobiales(100)	Hyphomicrobiaceae(100)	Hyphomicrobium(100)
Otu00053	0	25	0	8	42	18	0	0	0	4	0	0	2	4	0	1	0	0	0	0	0	0	0	0	0	28	30	21	Bacteria(100)	Bacteroidetes(100)	Sphingobacteriia(100)	Sphingobacteriales(100)	KD3-93(100)
Otu00560	0	7	19	12	9	12	0	66	4	2	2	0	1	1	0	0	0	0	0	0	0	0	0	0	0	22	9	17	Bacteria(100)	Acidobacteria(100)	Acidobacteria(100)	Acidobacteriales(100)	Acidobacteriaceae_(Subgroup_1)(100)
Otu00542	0	1	0	8	14	9	4	0	4	5	4	6	15	1	13	12	6	0	0	14	1	0	3	1	52	3	3	0	Bacteria(100)	Bacteroidetes(100)	Flavobacteriia(100)	Flavobacteriales(100)	Flavobacteriaceae(100)	Flavobacterium(100)
Otu00471	0	0	0	10	10	2	99	0	0	3	0	0	5	4	3	1	0	0	0	0	0	0	0	0	0	21	12	7	Bacteria(100)	Planctomycetes(100)	Planctomycetacia(100)	Planctomycetales(100)	Planctomycetaceae(100)	Planctomyces(100)
Otu00386	0	16	0	11	0	8	0	17	13	2	1	0	4	3	8	2	0	0	0	0	0	0	0	0	0	38	21	30	Bacteria(100)	Acidobacteria(100)	Acidobacteria(100)	Subgroup_4(100)	RB41(100)
Otu00116	0	9	0	17	53	16	0	0	0	6	10	8	12	4	11	11	0	0	0	0	0	0	0	0	0	3	4	4	Bacteria(100)	Verrucomicrobia(100)	Verrucomicrobiae(100)	Verrucomicrobiales(100)	Verrucomicrobiaceae(100)	Prosthecobacter(100)
Otu00355	59	2	0	9	18	13	0	0	22	0	3	1	11	2	7	6	0	0	0	0	0	0	0	0	0	6	5	3	Bacteria(100)	Planctomycetes(100)	Planctomycetacia(100)	Planctomycetales(100)	Planctomycetaceae(100)	Planctomyces(100)
Otu00197	0	0	0	0	1	0	0	0	0	3	11	7	13	10	58	62	0	0	0	0	0	0	0	0	0	0	0	1	Bacteria(100)	Bacteroidetes(100)	Sphingobacteriia(100)	Sphingobacteriales(100)	Sphingobacteriaceae(100)	Pedobacter(100)
Otu00335	0	1	46	22	28	10	0	1	9	6	3	5	4	3	5	4	0	0	0	4	0	0	8	1	5	0	1	0	Bacteria(100)	Proteobacteria(100)	Alphaproteobacteria(100)	Sphingomonadales(100)	Sphingomonadaceae(100)	Sphingopyxis(100)
Otu00818	0	0	11	4	0	3	117	0	13	0	3	1	0	2	0	1	0	0	0	0	0	0	0	0	0	2	4	3	Bacteria(100)	Actinobacteria(100)	Actinobacteria(100)	Frankiales(100)	Geodermatophilaceae(100)
Otu00051	0	5	0	9	12	10	0	4	9	0	2	0	3	3	0	3	0	0	0	0	0	0	0	0	0	28	35	40	Bacteria(100)	Proteobacteria(100)	Betaproteobacteria(100)	Betaproteobacteria_unclassified(100)	Betaproteobacteria_unclassified(100)
Otu00664	0	0	0	0	0	0	0	0	0	0	0	0	0	0	0	0	0	0	162	0	0	0	0	0	0	0	0	0	Bacteria(100)	Bacteroidetes(100)	Bacteroidia(100)	Bacteroidales(100)	S24-7(100)
Otu00779	0	0	0	0	0	4	154	0	1	0	0	0	0	0	1	0	0	0	0	0	0	0	0	0	0	1	0	1	Bacteria(100)	Bacteria_unclassified(100)	Bacteria_unclassified(100)	Bacteria_unclassified(100)	Bacteria_unclassified(100)
Otu00307	0	0	0	3	0	0	0	0	2	19	38	6	13	7	7	24	1	0	0	11	6	0	5	3	14	0	0	1	Bacteria(100)	Proteobacteria(100)	Deltaproteobacteria(100)	Bdellovibrionales(100)	Bdellovibrionaceae(100)	OM27_clade(100)
Otu00613	0	4	0	20	10	16	0	6	7	4	8	0	5	5	0	4	0	0	0	0	0	0	0	0	0	27	26	17	Bacteria(100)	Proteobacteria(100)	Alphaproteobacteria(100)	Alphaproteobacteria_unclassified(100)	Alphaproteobacteria_unclassified(100)
Otu00502	105	6	0	7	0	8	0	0	0	1	2	1	2	1	2	1	0	0	0	0	0	0	0	0	0	4	10	8	Bacteria(100)	Proteobacteria(100)	Alphaproteobacteria(100)	Caulobacterales(100)	Hyphomonadaceae(100)	Woodsholea(100)
Otu00101	0	0	0	0	0	0	0	0	0	0	0	0	0	0	0	0	0	0	156	0	0	0	0	0	0	0	0	0	Bacteria(100)	Bacteroidetes(100)	Bacteroidia(100)	Bacteroidales(100)	Bacteroidales_unclassified(100)
Otu00674	0	29	0	13	26	7	0	0	5	0	2	2	2	1	3	0	0	0	0	0	0	0	0	0	0	17	20	29	Bacteria(100)	Proteobacteria(100)	Betaproteobacteria(100)	Betaproteobacteria_unclassified(100)	Betaproteobacteria_unclassified(100)
Otu00201	0	0	0	0	0	8	0	0	4	1	2	0	2	1	0	1	0	0	0	0	0	0	0	0	0	45	34	54	Bacteria(100)	Firmicutes(100)	Clostridia(100)	Clostridiales(100)	Clostridiaceae_1(100)	Clostridium_sensu_stricto_13(100)
Otu00488	0	8	8	24	16	13	0	16	10	6	7	0	2	5	4	1	0	0	0	0	0	0	0	0	0	11	8	12	Bacteria(100)	Actinobacteria(100)	Thermoleophilia(100)	Gaiellales(100)	Gaiellaceae(100)	Gaiella(100)
Otu00425	0	18	0	19	19	3	0	28	3	4	7	1	0	6	4	6	0	0	0	0	0	0	0	0	0	12	5	12	Bacteria(100)	Actinobacteria(100)	Actinobacteria(100)	Micrococcales(100)	Cellulomonadaceae(95)	Cellulomonas(63)
Otu00709	0	8	0	16	10	29	0	6	3	3	3	0	2	2	3	0	0	0	0	0	0	0	0	0	0	19	14	29	Bacteria(100)	Actinobacteria(100)	Acidimicrobiia(100)	Acidimicrobiales(100)	Acidimicrobiales_Incertae_Sedis(96)	Aciditerrimonas(96)
Otu00428	0	8	0	20	18	13	0	0	0	1	2	3	5	5	2	0	0	0	0	0	0	0	0	0	0	24	24	21	Bacteria(100)	Proteobacteria(100)	Gammaproteobacteria(100)	Xanthomonadales(100)	Xanthomonadales_Incertae_Sedis(100)	Steroidobacter(100)
Otu00735	112	5	0	1	0	4	0	0	0	0	0	1	2	1	0	1	0	0	0	0	0	0	0	0	0	7	6	4	Bacteria(100)	Acidobacteria(100)	Acidobacteria(100)	Subgroup_6(100)	Subgroup_6_unclassified(100)
Otu00762	0	0	0	9	5	7	0	34	18	8	9	3	6	2	6	8	0	0	0	1	0	0	12	2	11	1	1	1	Bacteria(100)	Proteobacteria(100)	Gammaproteobacteria(100)	Xanthomonadales(100)	Xanthomonadaceae(100)
Otu00604	84	0	0	0	42	2	0	0	4	1	0	2	0	0	0	0	0	0	0	0	0	0	0	0	0	2	3	3	Bacteria(100)	Bacteria_unclassified(100)	Bacteria_unclassified(100)	Bacteria_unclassified(100)	Bacteria_unclassified(100)
Otu00694	0	0	0	0	0	0	0	0	0	31	10	10	28	8	8	42	0	0	0	0	0	0	0	0	0	0	0	0	Bacteria(100)	Candidate_division_TM7(100)	Candidate_division_TM7_unclassified(100)	Candidate_division_TM7_unclassified(100)	Candidate_division_TM7_unclassified(100)
Otu00772	0	11	27	16	6	8	0	10	29	3	2	1	4	3	1	2	1	0	0	0	0	0	1	0	0	1	4	6	Bacteria(100)	Actinobacteria(100)	Actinobacteria(100)	Propionibacteriales(100)	Nocardioidaceae(94)
Otu00369	0	21	0	31	2	12	0	4	11	4	6	0	1	4	5	0	0	0	0	4	0	0	0	0	0	12	6	11	Bacteria(100)	Actinobacteria(100)	Actinobacteria(100)	Micrococcales(100)	Intrasporangiaceae(100)
Otu00377	0	22	1	10	6	9	0	14	5	3	6	1	4	9	4	2	0	0	0	0	0	0	0	0	0	14	7	15	Bacteria(100)	Acidobacteria(100)	Acidobacteria(100)	Subgroup_6(100)	Subgroup_6_unclassified(100)
Otu00530	0	11	0	3	0	8	0	31	7	2	1	0	5	0	2	7	0	0	0	0	0	0	0	0	0	24	18	13	Bacteria(100)	Bacteroidetes(100)	Cytophagia(100)	Cytophagales(100)	Cytophagaceae(100)	Chryseolinea(100)
Otu00107	0	3	0	3	0	15	0	0	0	2	2	0	2	1	3	0	0	0	0	0	0	0	0	0	0	33	39	28	Bacteria(100)	Proteobacteria(100)	Betaproteobacteria(100)	Hydrogenophilales(100)	Hydrogenophilaceae(100)
Otu00254	0	0	0	0	0	0	0	0	0	0	0	0	0	0	0	0	0	0	130	0	0	0	0	0	0	0	0	0	Bacteria(100)	Bacteroidetes(100)	Bacteroidia(100)	Bacteroidales(100)	S24-7(100)
Otu00768	116	0	0	0	0	1	0	0	2	0	1	0	0	0	0	0	0	0	0	0	0	0	0	0	0	4	3	3	Bacteria(100)	Gemmatimonadetes(100)	Gemmatimonadetes(100)	Gemmatimonadales(100)	Gemmatimonadaceae(100)	Gemmatimonas(100)
Otu00052	0	0	14	1	0	15	0	0	14	2	2	1	13	5	13	20	0	0	0	0	0	0	0	0	0	8	11	7	Bacteria(100)	Bacteroidetes(100)	Sphingobacteriia(100)	Sphingobacteriales(100)	Chitinophagaceae(100)
Otu00182	0	0	0	0	17	13	1	0	0	12	11	5	8	10	17	12	0	0	0	0	0	0	8	6	0	4	1	1	Bacteria(100)	Bacteroidetes(100)	Sphingobacteriia(100)	Sphingobacteriales(100)	Sphingobacteriaceae(100)
Otu00770	0	11	79	9	9	4	0	0	0	0	2	0	4	1	1	0	0	0	0	0	0	0	1	0	0	2	0	1	Bacteria(100)	Proteobacteria(100)	Alphaproteobacteria(100)	Caulobacterales(100)	Caulobacteraceae(100)	Phenylobacterium(99)
Otu00603	0	0	16	7	23	0	0	22	0	3	11	7	3	5	3	11	0	0	0	3	5	0	0	2	1	0	0	1	Bacteria(100)	Proteobacteria(100)	Alphaproteobacteria(100)	Caulobacterales(100)	Caulobacteraceae(100)
Otu00358	0	4	0	5	0	1	0	8	5	14	2	5	13	6	22	26	0	0	0	0	0	0	0	0	2	4	1	4	Bacteria(100)	Bacteroidetes(100)	Flavobacteriia(100)	Flavobacteriales(100)	Flavobacteriaceae(100)	Flavobacterium(100)
Otu00708	0	0	0	9	22	8	0	0	4	1	1	0	1	0	1	0	0	0	0	0	0	0	0	0	0	24	24	26	Bacteria(100)	Bacteroidetes(100)	Cytophagia(100)	Cytophagales(100)	Cytophagales_unclassified(100)
Otu00702	0	0	0	3	0	4	0	0	12	5	8	2	1	3	7	5	0	1	0	14	2	0	11	1	33	1	4	3	Bacteria(100)	Proteobacteria(100)	Deltaproteobacteria(100)	Myxococcales(100)	Haliangiaceae(100)	Haliangium(100)
Otu00746	0	12	57	6	0	10	0	0	3	0	4	0	2	1	0	0	0	0	0	0	0	0	0	0	0	8	7	10	Bacteria(100)	Proteobacteria(100)	Alphaproteobacteria(100)	Rhizobiales(100)	Hyphomicrobiaceae(100)
Otu00943	112	0	0	0	0	2	0	0	0	0	0	0	0	1	0	0	0	0	0	0	0	0	0	0	0	3	1	0	Bacteria(100)	Proteobacteria(100)	Betaproteobacteria(100)	SC-I-84(100)	SC-I-84_unclassified(100)
Otu00447	0	15	0	0	22	9	0	0	0	7	5	4	8	1	2	5	0	1	0	1	0	0	0	0	10	12	6	10	Bacteria(100)	Proteobacteria(100)	Deltaproteobacteria(100)	Myxococcales(100)	Myxococcales_unclassified(100)
Otu00928	0	0	0	13	0	8	0	0	24	0	2	0	1	4	2	0	0	0	0	0	0	0	0	0	0	30	19	14	Bacteria(100)	Bacteria_unclassified(100)	Bacteria_unclassified(100)	Bacteria_unclassified(100)	Bacteria_unclassified(100)
Otu01020	0	7	14	7	3	3	19	14	1	4	3	0	1	1	1	2	0	0	0	0	0	0	0	0	0	8	16	12	Bacteria(100)	Gemmatimonadetes(100)	Gemmatimonadetes(100)	Gemmatimonadetes_unclassified(100)	Gemmatimonadetes_unclassified(100)
Otu00505	0	0	0	5	0	7	0	47	24	0	1	0	1	5	2	5	0	0	0	0	0	0	0	0	0	8	6	3	Bacteria(100)	Verrucomicrobia(100)	Spartobacteria(100)	Chthoniobacterales(100)	DA101_soil_group(100)
Otu00858	0	8	61	7	0	2	0	0	1	0	0	2	0	0	0	0	0	0	0	0	0	0	0	0	0	11	9	13	Bacteria(100)	Planctomycetes(100)	Planctomycetacia(100)	Planctomycetales(100)	Planctomycetaceae(100)	Planctomyces(100)
Otu00206	0	16	0	13	0	13	0	0	25	3	10	9	6	5	2	3	0	0	0	3	0	0	2	1	0	0	0	1	Bacteria(100)	Proteobacteria(100)	Alphaproteobacteria(100)	Caulobacterales(100)	Caulobacteraceae(100)	Caulobacter(94)
Otu00532	0	11	0	19	0	17	0	13	0	3	4	0	3	3	1	1	0	0	0	0	0	0	0	0	0	16	10	11	Bacteria(100)	Actinobacteria(100)	Actinobacteria(100)	Micromonosporales(100)	Micromonosporaceae(100)
Otu01148	0	4	0	0	21	3	0	0	7	2	0	3	2	1	1	1	0	0	0	0	0	0	0	0	0	13	24	30	Bacteria(100)	Proteobacteria(100)	Proteobacteria_unclassified(100)	Proteobacteria_unclassified(100)	Proteobacteria_unclassified(100)
Otu00690	0	5	0	6	12	9	0	19	7	0	2	3	3	7	5	0	0	0	0	0	0	0	0	0	0	7	12	14	Bacteria(100)	Acidobacteria(100)	Acidobacteria(100)	Subgroup_6(100)	Subgroup_6_unclassified(100)
Otu00776	0	2	0	7	6	4	0	4	29	1	1	0	6	0	2	5	0	0	0	0	0	0	0	0	0	9	16	18	Bacteria(100)	Acidobacteria(100)	Acidobacteria(100)	Subgroup_4(100)	RB41(100)
Otu00739	0	9	0	6	17	4	1	56	0	1	2	1	1	1	0	0	0	0	0	0	0	0	0	0	0	4	2	1	Bacteria(100)	Bacteria_unclassified(100)	Bacteria_unclassified(100)	Bacteria_unclassified(100)	Bacteria_unclassified(100)
Otu00848	0	0	0	5	16	4	0	29	12	2	3	0	0	2	0	2	0	0	0	0	0	0	0	0	0	14	7	9	Bacteria(100)	Bacteria_unclassified(100)	Bacteria_unclassified(100)	Bacteria_unclassified(100)	Bacteria_unclassified(100)
Otu00749	0	0	0	1	0	7	0	39	0	1	1	0	1	1	2	6	0	0	0	0	0	0	0	0	0	19	12	14	Bacteria(100)	Bacteroidetes(100)	Cytophagia(100)	Cytophagales(100)	Cytophagaceae(100)	Chryseolinea(100)
Otu01141	0	0	0	0	16	8	0	0	0	0	3	0	1	1	1	1	0	0	0	0	0	0	0	0	0	30	24	19	Bacteria(100)	Bacteria_unclassified(100)	Bacteria_unclassified(100)	Bacteria_unclassified(100)	Bacteria_unclassified(100)
Otu01181	103	0	0	0	0	0	0	0	0	0	0	0	0	1	0	0	0	0	0	0	0	0	0	0	0	0	0	0	Bacteria(100)	Proteobacteria(100)	Gammaproteobacteria(100)	Gammaproteobacteria_unclassified(100)	Gammaproteobacteria_unclassified(100)
Otu00110	0	0	0	3	0	8	0	0	8	2	10	6	3	5	3	4	0	0	0	0	0	0	0	0	0	10	23	18	Bacteria(100)	Bacteria_unclassified(100)	Bacteria_unclassified(100)	Bacteria_unclassified(100)	Bacteria_unclassified(100)
Otu01920	0	6	0	0	0	0	89	0	0	0	0	0	0	0	0	0	0	0	0	0	0	0	0	0	0	2	4	1	Bacteria(100)	Bacteria_unclassified(100)	Bacteria_unclassified(100)	Bacteria_unclassified(100)	Bacteria_unclassified(100)
Otu00212	0	16	0	4	0	1	49	0	7	2	0	0	2	0	1	1	0	0	0	0	0	0	0	0	0	5	5	8	Bacteria(100)	Actinobacteria(100)	Actinobacteria(100)	Streptomycetales(100)	Streptomycetaceae(100)	Streptomyces(99)
Otu00667	0	0	14	14	10	13	0	0	1	1	1	2	1	1	2	0	0	0	0	0	0	0	0	0	0	11	16	14	Bacteria(100)	Proteobacteria(100)	Alphaproteobacteria(100)	Rhizobiales(100)	Rhizobiales_Incertae_Sedis(98)	Rhizomicrobium(98)
Otu00890	0	15	0	9	16	3	0	5	28	1	4	1	5	3	2	1	0	0	0	0	0	0	1	0	0	3	4	0	Bacteria(100)	Proteobacteria(100)	Alphaproteobacteria(100)	Sphingomonadales(100)	Sphingomonadales_unclassified(81)
Otu00967	93	0	0	0	0	3	0	0	0	0	0	0	0	2	0	0	0	0	0	0	0	0	0	0	0	1	1	1	Bacteria(100)	Proteobacteria(100)	Alphaproteobacteria(100)	Rhodospirillales(100)	Rhodospirillales_unclassified(100)
Otu01018	0	30	0	9	3	8	1	0	5	1	7	3	3	5	3	0	0	0	0	0	0	0	0	0	0	10	5	8	Bacteria(100)	Actinobacteria(100)	Acidimicrobiia(100)	Acidimicrobiales(100)	Acidimicrobiales_unclassified(99)
Otu00499	33	0	0	5	24	8	0	0	0	1	1	1	2	2	1	0	0	0	0	0	0	0	0	0	0	7	5	10	Bacteria(100)	Proteobacteria(100)	Proteobacteria_unclassified(100)	Proteobacteria_unclassified(100)	Proteobacteria_unclassified(100)
Otu00836	0	25	0	15	1	9	0	0	14	0	0	6	3	2	1	1	0	0	0	0	0	0	0	0	0	8	3	11	Bacteria(100)	Proteobacteria(100)	Alphaproteobacteria(100)	Rhizobiales(100)	Rhizobiales_unclassified(71)
Otu00904	0	11	0	3	23	8	0	14	4	2	4	1	0	2	2	2	0	0	0	0	0	0	0	0	0	12	5	5	Bacteria(100)	Bacteria_unclassified(100)	Bacteria_unclassified(100)	Bacteria_unclassified(100)	Bacteria_unclassified(100)
Otu00958	0	13	0	10	10	4	0	22	4	2	5	0	0	6	1	0	0	0	0	0	0	0	0	0	0	7	7	7	Bacteria(100)	Chloroflexi(100)	KD4-96(100)	KD4-96_unclassified(100)	KD4-96_unclassified(100)
Otu00656	0	0	0	0	0	13	0	26	1	1	0	2	5	3	8	8	0	0	0	0	0	0	0	0	0	9	12	9	Bacteria(100)	Bacteroidetes(100)	Sphingobacteriia(100)	Sphingobacteriales(100)	Chitinophagaceae(100)	Ferruginibacter(100)
Otu00916	0	0	0	8	0	2	0	0	0	1	4	2	0	1	0	0	0	0	0	0	0	0	0	0	0	18	42	19	Bacteria(100)	Proteobacteria(100)	Deltaproteobacteria(100)	Myxococcales(100)	Myxococcales_unclassified(100)
Otu01048	0	0	0	25	0	9	1	0	11	2	0	4	1	3	2	6	0	0	0	0	0	0	0	0	0	6	12	15	Bacteria(100)	Bacteroidetes(100)	Sphingobacteriia(100)	Sphingobacteriales(100)	Chitinophagaceae(100)
Otu00727	0	5	0	8	1	9	0	0	17	1	6	1	3	3	2	2	0	0	0	0	0	0	0	0	0	14	15	8	Bacteria(100)	Proteobacteria(100)	Alphaproteobacteria(100)	Rhizobiales(100)	Rhizobiales_unclassified(59)
Otu00879	0	25	23	6	0	6	0	0	0	1	1	2	5	0	2	0	0	0	0	0	0	0	0	0	0	8	8	8	Bacteria(100)	Acidobacteria(100)	Acidobacteria(100)	Subgroup_3(100)	Unknown_Family(100)	Bryobacter(100)
Otu01011	0	0	66	0	0	4	0	0	17	2	1	0	0	0	0	1	0	0	0	0	0	0	0	0	0	2	1	1	Bacteria(100)	Bacteria_unclassified(100)	Bacteria_unclassified(100)	Bacteria_unclassified(100)	Bacteria_unclassified(100)
Otu02529	0	0	0	6	0	0	74	14	0	0	0	0	0	0	0	0	0	0	0	0	0	0	0	0	0	0	0	0	Bacteria(100)	Bacteria_unclassified(100)	Bacteria_unclassified(100)	Bacteria_unclassified(100)	Bacteria_unclassified(100)
Otu00710	0	2	16	0	12	5	0	0	0	2	3	1	2	1	0	1	0	0	0	0	0	0	0	0	0	14	21	13	Bacteria(100)	Proteobacteria(100)	Alphaproteobacteria(100)	Rhizobiales(100)	Rhizobiales_Incertae_Sedis(100)	Rhizomicrobium(100)
Otu01035	0	0	0	11	21	6	0	0	0	4	0	2	4	1	3	2	0	0	0	0	0	0	0	0	0	11	15	13	Bacteria(100)	Planctomycetes(100)	Planctomycetacia(100)	Planctomycetales(100)	Planctomycetaceae(100)
Otu00385	0	0	0	9	0	1	0	0	4	1	0	1	1	1	3	3	0	0	0	0	0	0	0	0	0	25	25	18	Bacteria(100)	Bacteroidetes(100)	Sphingobacteriia(100)	Sphingobacteriales(100)	Chitinophagaceae(100)
Otu00718	0	9	0	15	4	17	0	11	0	1	3	0	1	0	2	3	0	0	0	0	0	0	0	0	0	9	7	10	Bacteria(100)	Bacteria_unclassified(100)	Bacteria_unclassified(100)	Bacteria_unclassified(100)	Bacteria_unclassified(100)
Otu01057	0	0	0	9	0	7	0	25	4	1	0	0	2	1	0	0	0	0	0	0	0	0	0	0	0	19	13	11	Archaea(100)	Euryarchaeota(100)	Euryarchaeota_unclassified(100)	Euryarchaeota_unclassified(100)	Euryarchaeota_unclassified(100)
Otu01071	0	3	25	2	0	4	0	34	14	1	0	0	1	1	0	0	0	0	0	0	0	0	0	0	4	2	1	0	Bacteria(100)	Proteobacteria(100)	Gammaproteobacteria(100)	Xanthomonadales(100)	Xanthomonadaceae(100)
Otu01224	0	0	45	1	0	6	0	0	0	2	0	0	1	0	1	1	0	0	0	0	0	0	0	0	0	10	16	9	Bacteria(100)	Acidobacteria(100)	Acidobacteria(100)	Subgroup_3(100)	Unknown_Family(100)	Bryobacter(100)
Otu00067	0	0	0	2	0	5	0	0	4	7	7	9	12	21	11	11	0	0	0	0	0	0	2	0	0	0	0	0	Bacteria(100)	Proteobacteria(100)	Alphaproteobacteria(100)	Rhodobacterales(100)	Rhodobacteraceae(100)	Rhodobacter(60)
Otu00617	0	3	9	1	14	1	0	0	0	1	3	0	2	2	2	1	0	0	0	0	0	0	0	0	0	14	19	19	Bacteria(100)	Proteobacteria(100)	Betaproteobacteria(100)	Betaproteobacteria_unclassified(100)	Betaproteobacteria_unclassified(100)
Otu00979	0	0	0	10	0	4	0	29	0	3	2	1	4	9	5	1	0	0	0	0	0	0	0	0	0	9	8	6	Bacteria(100)	Planctomycetes(100)	Planctomycetacia(100)	Planctomycetales(100)	Planctomycetaceae(100)
Otu01363	0	0	0	0	0	0	0	0	0	20	6	3	36	1	15	9	0	0	0	0	0	0	0	0	0	0	0	0	Bacteria(100)	Bacteria_unclassified(100)	Bacteria_unclassified(100)	Bacteria_unclassified(100)	Bacteria_unclassified(100)
Otu01088	21	2	0	9	1	9	0	1	19	0	0	4	1	2	1	2	0	0	0	0	0	0	0	0	0	6	7	4	Bacteria(100)	Actinobacteria(100)	Actinobacteria(100)	Frankiales(100)	Frankiales_unclassified(69)
Otu00188	0	7	25	7	0	9	0	0	0	1	0	1	2	0	1	0	0	0	0	0	0	0	0	0	0	15	11	9	Bacteria(100)	Proteobacteria(100)	Betaproteobacteria(100)	Nitrosomonadales(100)	Nitrosomonadaceae(100)	Nitrosospira(100)
Otu00737	0	0	0	13	8	0	0	0	0	2	0	0	6	3	2	1	0	0	0	0	0	0	0	0	0	21	17	15	Bacteria(100)	Proteobacteria(100)	Deltaproteobacteria(100)	GR-WP33-30(100)	GR-WP33-30_unclassified(100)
Otu01037	0	13	21	8	14	16	0	0	0	2	3	1	0	2	3	2	0	0	0	0	1	0	0	0	0	0	0	2	Bacteria(100)	Actinobacteria(100)	Actinobacteria(100)	Actinobacteria_unclassified(100)	Actinobacteria_unclassified(100)
Otu00149	0	2	0	0	7	1	0	0	0	0	1	0	0	0	0	0	0	0	0	0	0	0	0	0	0	29	24	23	Archaea(100)	Thaumarchaeota(100)	Marine_Group_I(100)	Unknown_Order(100)	Unknown_Family(100)	Candidatus_Nitrosoarchaeum(85)
Otu00037	0	0	0	2	0	2	0	0	2	1	1	0	4	3	5	12	0	0	0	0	0	0	0	0	0	11	18	25	Bacteria(100)	Bacteroidetes(100)	Sphingobacteriia(100)	Sphingobacteriales(100)	Chitinophagaceae(100)	Sediminibacterium(87)
Otu01259	0	0	0	11	0	5	0	61	0	1	1	1	2	0	0	2	0	0	0	0	0	0	0	0	0	0	0	1	Bacteria(100)	Proteobacteria(100)	Gammaproteobacteria(100)	Gammaproteobacteria_unclassified(100)	Gammaproteobacteria_unclassified(100)
Otu01470	0	0	0	0	0	0	0	0	0	0	0	0	0	0	0	0	0	0	83	0	0	0	0	0	0	0	0	0	Bacteria(100)	Firmicutes(100)	Clostridia(100)	Clostridiales(100)	Lachnospiraceae(100)
Otu01186	52	0	0	0	0	3	0	0	0	0	0	0	1	0	0	0	0	0	0	0	0	0	0	0	0	7	7	12	Bacteria(100)	Bacteria_unclassified(100)	Bacteria_unclassified(100)	Bacteria_unclassified(100)	Bacteria_unclassified(100)
Otu00046	0	0	0	0	10	2	0	6	0	0	0	0	0	0	0	0	0	0	0	0	0	0	0	0	0	23	14	26	Bacteria(100)	Proteobacteria(100)	Betaproteobacteria(100)	Betaproteobacteria_unclassified(100)	Betaproteobacteria_unclassified(100)
Otu00057	0	0	0	0	0	5	0	0	8	1	0	0	2	0	1	1	0	0	0	0	0	0	0	0	0	25	22	16	Bacteria(100)	Proteobacteria(100)	Deltaproteobacteria(100)	Desulfuromonadales(100)	Desulfuromonadales_unclassified(99)
Otu00163	0	21	0	1	0	9	0	2	8	1	1	0	1	0	0	1	0	0	0	0	0	0	0	0	0	13	8	15	Bacteria(100)	Proteobacteria(100)	Gammaproteobacteria(100)	Alteromonadales(100)	Alteromonadaceae(100)	C1-B045(100)
Otu01009	0	0	0	0	0	0	0	72	0	0	2	0	0	0	0	0	0	0	0	0	0	0	0	0	0	0	2	5	Bacteria(100)	Proteobacteria(100)	Deltaproteobacteria(100)	Myxococcales(100)	Polyangiaceae(100)	Byssovorax(97)
Otu01066	0	0	0	22	0	10	0	0	24	0	2	3	3	0	1	0	0	0	0	0	0	0	0	1	0	4	6	5	Bacteria(100)	Actinobacteria(100)	Actinobacteria(100)	Kineosporiales(100)	Kineosporiaceae(100)	Kineosporia(82)
Otu01202	0	0	58	0	0	0	0	0	0	0	0	0	0	0	2	0	0	0	0	0	0	0	0	0	0	5	11	5	Bacteria(100)	Proteobacteria(100)	Gammaproteobacteria(100)	Gammaproteobacteria_unclassified(100)	Gammaproteobacteria_unclassified(100)
Otu00196	12	20	4	1	6	12	0	0	1	6	4	3	1	0	3	1	0	0	0	0	0	0	0	6	0	0	0	0	Bacteria(100)	Proteobacteria(100)	Gammaproteobacteria(100)	Xanthomonadales(100)	Xanthomonadales_unclassified(100)
Otu01192	0	15	0	11	0	5	0	1	15	2	4	0	6	3	0	1	0	0	0	0	0	0	0	0	0	6	2	9	Bacteria(100)	Actinobacteria(100)	Thermoleophilia(100)	Solirubrobacterales(100)	Solirubrobacterales_unclassified(80)
Otu00074	1	0	0	0	0	0	0	21	0	0	0	0	0	0	0	0	0	0	0	0	20	0	0	37	0	0	0	0	Bacteria(100)	Proteobacteria(100)	Gammaproteobacteria(100)	Pseudomonadales(100)	Moraxellaceae(100)	Acinetobacter(100)
Otu01031	0	0	0	0	0	0	0	0	0	0	0	0	0	0	0	0	0	0	79	0	0	0	0	0	0	0	0	0	Bacteria(100)	Firmicutes(100)	Clostridia(100)	Clostridiales(100)	Ruminococcaceae(100)	Oscillibacter(92)
Otu01058	0	0	0	8	9	5	0	3	3	3	5	1	0	1	2	3	0	0	0	0	0	0	0	0	0	11	13	11	Bacteria(100)	Proteobacteria(100)	Alphaproteobacteria(100)	Rhizobiales(100)	Rhizobiales_unclassified(99)
Otu01255	0	0	0	0	0	1	0	70	0	0	2	0	1	0	0	0	0	0	0	0	0	0	0	0	0	1	1	2	Bacteria(100)	Acidobacteria(100)	Acidobacteria(100)	Subgroup_3(100)	Unknown_Family(100)	Bryobacter(100)
Otu01456	0	15	32	5	0	0	0	18	1	0	2	0	0	1	0	0	0	0	0	0	0	0	0	0	0	1	1	2	Bacteria(100)	Bacteria_unclassified(100)	Bacteria_unclassified(100)	Bacteria_unclassified(100)	Bacteria_unclassified(100)
Otu03261	0	0	0	0	0	1	76	0	0	0	0	0	0	0	0	0	0	0	0	0	0	0	0	0	0	1	0	0	Bacteria(100)	Proteobacteria(100)	Betaproteobacteria(100)	Betaproteobacteria_unclassified(100)	Betaproteobacteria_unclassified(100)
Otu00642	0	0	24	3	4	2	0	0	4	2	1	0	2	2	1	0	0	0	0	0	0	0	0	0	0	11	12	9	Bacteria(100)	Proteobacteria(100)	Betaproteobacteria(100)	TRA3-20(100)	TRA3-20_unclassified(100)
Otu00860	0	9	0	3	0	7	0	14	14	1	1	0	5	3	3	1	0	0	0	0	0	0	0	0	0	4	5	6	Bacteria(100)	Proteobacteria(100)	Alphaproteobacteria(100)	Rhodospirillales(100)	Rhodospirillales_Incertae_Sedis(100)	Reyranella(100)
Otu00277	0	4	0	10	22	12	0	0	6	2	1	0	1	0	1	1	0	0	0	0	0	0	0	0	0	2	6	7	Bacteria(100)	Proteobacteria(100)	Alphaproteobacteria(100)	Sphingomonadales(100)	Erythrobacteraceae(76)	Porphyrobacter(76)
Otu00381	0	9	0	0	0	6	0	0	11	2	2	3	2	1	0	0	0	0	0	0	3	0	4	5	26	1	0	0	Bacteria(100)	Proteobacteria(100)	Alphaproteobacteria(100)	Caulobacterales(100)	Caulobacteraceae(100)	Caulobacter(98)
Otu00728	0	19	5	4	2	7	0	0	0	3	3	0	1	1	2	1	0	0	0	0	0	0	0	0	0	10	7	10	Bacteria(100)	Bacteria_unclassified(100)	Bacteria_unclassified(100)	Bacteria_unclassified(100)	Bacteria_unclassified(100)
Otu01232	0	11	0	1	0	0	0	52	0	0	0	2	1	0	0	0	0	0	0	0	0	0	0	0	0	2	5	1	Bacteria(100)	Proteobacteria(100)	Alphaproteobacteria(100)	Rhizobiales(100)	Rhizobiales_unclassified(100)
Otu01463	51	0	0	2	5	0	1	0	11	0	0	0	1	0	0	0	0	0	0	0	0	0	0	0	0	3	1	0	Bacteria(100)	Acidobacteria(100)	Acidobacteria(100)	Subgroup_4(100)	RB41(100)
Otu01156	0	23	0	2	0	6	0	0	20	1	2	2	2	2	5	3	0	0	0	0	0	1	0	0	0	3	2	0	Bacteria(100)	Bacteroidetes(100)	Bacteroidetes_unclassified(100)	Bacteroidetes_unclassified(100)	Bacteroidetes_unclassified(100)
Otu01336	0	0	0	0	0	6	0	0	0	1	0	0	2	0	2	3	0	0	0	0	0	0	0	0	0	18	20	22	Bacteria(100)	Proteobacteria(100)	Deltaproteobacteria(100)	Deltaproteobacteria_unclassified(100)	Deltaproteobacteria_unclassified(100)
Otu01488	0	0	68	0	0	1	0	0	0	0	0	0	0	0	0	0	0	0	0	0	0	0	0	0	0	2	0	2	Bacteria(100)	Gemmatimonadetes(100)	Gemmatimonadetes(100)	Gemmatimonadales(100)	Gemmatimonadaceae(100)	Gemmatimonas(94)
Otu00290	0	0	0	13	0	3	0	0	0	0	1	1	1	0	0	0	0	0	0	0	0	0	0	0	0	20	20	12	Bacteria(100)	Proteobacteria(100)	Betaproteobacteria(100)	Betaproteobacteria_unclassified(100)	Betaproteobacteria_unclassified(100)
Otu00689	0	0	0	0	0	0	0	0	0	1	2	0	4	1	4	2	0	0	0	0	0	0	0	0	0	24	13	20	Bacteria(100)	Bacteroidetes(100)	Sphingobacteriia(100)	Sphingobacteriales(100)	Chitinophagaceae(100)
Otu00658	0	10	0	16	3	7	0	0	0	2	1	2	1	3	1	5	0	0	0	0	0	0	0	0	0	2	9	8	Bacteria(100)	Proteobacteria(100)	Alphaproteobacteria(100)	Rhodospirillales(100)	Rhodospirillales_unclassified(100)
Otu00364	0	1	0	1	0	8	0	0	5	0	2	4	1	2	4	3	0	0	0	0	0	0	0	0	0	16	14	8	Bacteria(100)	Acidobacteria(100)	Acidobacteria(100)	Subgroup_6(100)	Subgroup_6_unclassified(100)
Otu00920	0	6	0	10	8	1	0	0	0	0	1	0	1	0	0	0	0	0	0	0	0	0	0	0	0	13	13	15	Bacteria(100)	Proteobacteria(100)	Betaproteobacteria(100)	TRA3-20(100)	TRA3-20_unclassified(100)
Otu01110	0	1	11	9	6	5	0	0	5	1	2	2	1	3	1	3	0	0	0	2	0	0	0	0	0	5	7	4	Bacteria(100)	Proteobacteria(100)	Alphaproteobacteria(100)	Rhizobiales(100)	A0839(100)
Otu01130	0	10	17	6	0	0	0	0	1	0	0	0	1	0	0	2	0	0	0	0	0	0	0	0	0	13	10	8	Bacteria(100)	Chlorobi(100)	Chlorobia(100)	Chlorobiales(100)	SJA-28(100)
Otu01756	0	0	0	4	9	6	0	0	0	0	1	1	1	1	1	3	0	0	0	0	0	0	0	0	0	16	12	13	Bacteria(100)	Bacteroidetes(100)	Sphingobacteriia(100)	Sphingobacteriales(100)	Sphingobacteriales_unclassified(63)
Otu00482	0	0	13	9	7	7	0	0	0	2	3	1	2	4	0	1	0	0	0	0	0	0	0	0	0	5	7	6	Bacteria(100)	Proteobacteria(100)	Alphaproteobacteria(100)	Rhizobiales(100)	Rhizobiales_unclassified(100)
Otu01001	0	29	0	6	11	2	0	0	0	2	0	2	2	0	0	0	0	0	0	0	0	0	0	0	0	5	5	3	Bacteria(100)	Proteobacteria(100)	Alphaproteobacteria(100)	Rhizobiales(100)	Methylobacteriaceae(100)	Microvirga(100)
Otu01465	0	7	2	4	0	17	0	0	13	0	5	0	3	3	0	1	0	0	0	0	0	0	0	0	0	4	2	6	Bacteria(100)	Actinobacteria(100)	Acidimicrobiia(100)	Acidimicrobiales(100)	Acidimicrobiales_unclassified(100)
Otu00463	0	0	0	3	19	3	0	0	0	7	1	4	12	6	7	2	0	0	0	0	0	0	0	0	0	1	0	1	Bacteria(100)	Proteobacteria(100)	Betaproteobacteria(100)	Burkholderiales(100)	Oxalobacteraceae(100)
Otu00769	0	2	0	4	0	4	0	5	12	1	1	1	2	2	0	2	0	0	0	0	0	0	0	0	0	5	10	15	Bacteria(100)	Gemmatimonadetes(100)	Gemmatimonadetes(100)	Gemmatimonadales(100)	Gemmatimonadaceae(100)
Otu00891	0	0	0	0	0	5	0	3	7	1	1	0	2	0	3	4	0	0	0	0	0	0	0	0	0	12	11	17	Bacteria(100)	Bacteroidetes(100)	Sphingobacteriia(100)	Sphingobacteriales(100)	Chitinophagaceae(100)
Otu01123	0	6	0	1	0	2	0	36	9	1	0	1	0	4	0	0	0	0	0	0	0	0	0	0	0	3	2	1	Bacteria(100)	Gemmatimonadetes(100)	Gemmatimonadetes(100)	Gemmatimonadales(100)	Gemmatimonadaceae(100)	Gemmatimonas(100)
Otu01310	0	3	9	5	0	4	0	25	0	0	3	0	0	1	3	0	0	0	0	0	0	0	0	0	0	5	3	5	Bacteria(100)	Proteobacteria(100)	Betaproteobacteria(100)	Betaproteobacteria_unclassified(100)	Betaproteobacteria_unclassified(100)
Otu01440	0	4	12	12	0	3	0	3	8	0	1	6	2	2	0	1	0	0	0	0	0	0	0	0	0	5	4	3	Bacteria(100)	Actinobacteria(100)	Acidimicrobiia(100)	Acidimicrobiales(100)	Acidimicrobiales_unclassified(100)
Otu00929	0	2	0	0	0	2	0	43	4	2	0	0	1	1	1	1	0	0	0	0	0	0	0	0	0	3	3	2	Bacteria(100)	Acidobacteria(100)	Acidobacteria(100)	Subgroup_6(100)	Subgroup_6_unclassified(100)
Otu00993	0	0	0	3	8	7	0	0	4	1	2	2	2	2	0	4	0	0	0	0	0	0	0	0	0	9	8	13	Bacteria(100)	Proteobacteria(100)	Deltaproteobacteria(100)	Myxococcales(100)	Cystobacteraceae(100)	Anaeromyxobacter(100)
Otu01357	0	1	0	5	34	0	0	3	4	0	0	0	1	0	1	1	0	0	0	0	0	1	0	0	0	5	3	6	Bacteria(100)	Planctomycetes(100)	Planctomycetacia(100)	Planctomycetales(100)	Planctomycetaceae(100)	Pirellula(100)
Otu01403	0	0	0	0	2	5	0	0	20	2	12	0	1	2	0	2	0	0	0	0	0	0	0	0	0	10	5	4	Bacteria(100)	Chloroflexi(100)	Chloroflexi_unclassified(100)	Chloroflexi_unclassified(100)	Chloroflexi_unclassified(100)
Otu00027	0	0	0	1	0	1	0	0	0	14	2	4	4	3	11	14	0	0	0	1	0	0	1	4	1	1	1	1	Bacteria(100)	Bacteroidetes(100)	Flavobacteriia(100)	Flavobacteriales(100)	Flavobacteriaceae(100)	Flavobacterium(100)
Otu01753	0	0	58	4	0	0	0	0	0	0	0	0	0	0	0	0	0	0	0	0	0	0	0	0	0	1	0	1	Bacteria(100)	Actinobacteria(100)	Acidimicrobiia(100)	Acidimicrobiales(100)	Acidimicrobiales_unclassified(100)
Otu00214	0	0	0	5	0	2	0	0	0	0	0	0	1	0	1	0	0	0	0	0	0	0	0	0	0	22	22	10	Bacteria(100)	Proteobacteria(100)	Gammaproteobacteria(100)	Gammaproteobacteria_unclassified(100)	Gammaproteobacteria_unclassified(100)
Otu00347	0	0	0	0	19	7	0	4	5	4	1	0	3	5	3	8	0	0	0	0	0	1	0	1	0	0	1	1	Bacteria(100)	Bacteroidetes(100)	Flavobacteriia(100)	Flavobacteriales(100)	Flavobacteriaceae(100)	Lutibacter(100)
Otu01111	0	8	0	2	0	4	0	0	0	1	0	1	1	0	1	4	0	0	0	3	0	0	0	0	0	12	13	13	Bacteria(100)	Verrucomicrobia(100)	Spartobacteria(100)	Chthoniobacterales(100)	DA101_soil_group(100)
Otu01719	0	13	0	0	0	1	0	0	0	0	1	1	0	1	1	1	0	0	0	0	0	0	0	0	0	10	20	13	Bacteria(100)	Proteobacteria(100)	Deltaproteobacteria(100)	Myxococcales(100)	Nannocystaceae(100)	Enhygromyxa(100)
Otu00237	0	0	52	0	0	0	0	0	0	0	0	0	0	0	0	0	0	8	0	0	0	0	0	0	1	0	0	0	Bacteria(100)	Firmicutes(100)	Bacilli(100)	Lactobacillales(100)	Enterococcaceae(67)	Enterococcus(67)
Otu01302	0	8	0	2	1	3	0	11	7	1	1	0	0	0	1	3	0	0	0	0	0	0	0	0	0	6	7	10	Bacteria(100)	Gemmatimonadetes(100)	Gemmatimonadetes(100)	Gemmatimonadales(100)	Gemmatimonadaceae(100)	Gemmatimonas(100)
Otu01442	0	2	3	1	0	3	0	0	0	0	3	0	2	0	3	2	0	0	0	0	0	0	0	0	0	16	10	16	Bacteria(100)	Chlamydiae(100)	Chlamydiae(100)	Chlamydiales(100)	Chlamydiales_unclassified(100)
Otu01743	0	0	0	14	1	4	0	1	0	3	5	0	1	5	0	0	0	0	0	0	0	0	0	0	0	8	10	9	Bacteria(100)	Actinobacteria(100)	Acidimicrobiia(100)	Acidimicrobiales(100)	Sva0996_marine_group(100)
Otu01225	0	0	0	8	0	5	0	0	0	0	1	0	3	0	1	1	0	0	0	0	0	0	0	0	0	10	17	14	Bacteria(100)	Nitrospirae(100)	Nitrospira(100)	Nitrospirales(100)	Nitrospiraceae(100)	Nitrospira(100)
Otu01912	0	0	0	0	0	4	0	22	29	0	0	0	0	0	0	0	0	0	0	0	0	0	5	0	0	0	0	0	Bacteria(100)	Bacteria_unclassified(100)	Bacteria_unclassified(100)	Bacteria_unclassified(100)	Bacteria_unclassified(100)
Otu00315	0	0	0	1	0	2	23	3	0	0	0	2	2	1	2	0	0	0	0	0	0	0	8	0	0	6	4	5	Bacteria(100)	Proteobacteria(100)	Alphaproteobacteria(100)	Rhizobiales(100)	Phyllobacteriaceae(100)	Phyllobacterium(100)
Otu00491	0	0	0	0	4	1	1	0	0	6	1	4	3	2	17	15	0	0	0	1	0	0	0	2	0	0	2	0	Bacteria(100)	Bacteroidetes(100)	Flavobacteriia(100)	Flavobacteriales(100)	Flavobacteriaceae(100)	Flavobacterium(100)
Otu01956	0	0	0	0	0	0	0	0	0	10	9	2	16	3	6	12	0	0	0	0	0	1	0	0	0	0	0	0	Bacteria(100)	Bacteria_unclassified(100)	Bacteria_unclassified(100)	Bacteria_unclassified(100)	Bacteria_unclassified(100)
Otu00198	0	0	16	0	0	0	0	3	0	4	1	2	7	2	6	13	0	0	0	0	0	0	0	0	0	1	2	1	Bacteria(100)	Bacteroidetes(100)	Flavobacteriia(100)	Flavobacteriales(100)	Flavobacteriaceae(100)	Flavobacterium(100)
Otu00350	0	15	0	3	0	5	0	16	0	0	0	0	4	0	0	2	0	0	0	0	0	0	0	0	0	6	4	3	Bacteria(100)	Bacteroidetes(100)	Sphingobacteriia(100)	Sphingobacteriales(100)	Chitinophagaceae(100)	Ferruginibacter(100)
Otu00688	0	0	0	0	13	2	27	0	0	1	1	1	0	3	0	2	0	0	0	0	0	0	0	0	0	1	3	4	Bacteria(100)	Gemmatimonadetes(100)	Gemmatimonadetes(100)	Gemmatimonadales(100)	Gemmatimonadaceae(100)	Gemmatimonas(100)
Otu01266	0	4	0	14	0	2	0	0	7	4	5	0	3	5	3	1	0	0	0	0	0	0	0	0	0	2	4	4	Bacteria(100)	Proteobacteria(100)	Alphaproteobacteria(100)	Rhodospirillales(100)	Rhodospirillaceae(100)	Skermanella(100)
Otu01069	0	8	0	4	7	3	0	0	0	1	2	3	2	2	1	2	0	0	0	0	0	0	0	2	0	3	7	10	Bacteria(100)	Proteobacteria(100)	Alphaproteobacteria(100)	Rhizobiales(100)	Rhizobiaceae(100)	Rhizobium(100)
Otu01364	0	0	0	0	0	0	0	53	0	1	0	0	0	0	0	0	0	0	0	0	0	0	0	0	0	3	0	0	Bacteria(100)	Proteobacteria(100)	Deltaproteobacteria(100)	Myxococcales(100)	Myxococcales_unclassified(100)
Otu00300	0	0	0	0	48	3	0	0	0	0	0	1	1	0	0	0	0	0	0	0	0	1	0	0	0	0	1	1	Bacteria(100)	Verrucomicrobia(100)	OPB35_soil_group(100)	OPB35_soil_group_unclassified(100)	OPB35_soil_group_unclassified(100)
Otu01409	0	4	0	10	0	4	1	0	0	0	0	2	2	1	0	0	0	0	0	0	0	0	0	0	0	8	15	9	Bacteria(100)	Proteobacteria(100)	Deltaproteobacteria(100)	Deltaproteobacteria_unclassified(100)	Deltaproteobacteria_unclassified(100)
Otu01571	0	0	0	2	0	3	0	0	6	1	1	0	3	0	7	4	0	0	0	1	0	0	12	0	0	5	7	4	Bacteria(100)	Bacteroidetes(100)	Sphingobacteriia(100)	Sphingobacteriales(100)	Chitinophagaceae(100)	Ferruginibacter(100)
Otu01694	0	5	0	8	2	6	0	0	0	3	1	0	0	3	1	6	0	0	0	0	0	0	0	0	0	10	5	6	Bacteria(100)	Planctomycetes(100)	Planctomycetacia(100)	Planctomycetales(100)	Planctomycetaceae(100)
Otu01734	0	24	0	6	0	8	0	0	0	0	3	0	1	0	1	0	0	0	0	0	0	0	0	0	0	5	5	3	Bacteria(100)	Actinobacteria(100)	Thermoleophilia(100)	Solirubrobacterales(100)	Conexibacteraceae(100)	Conexibacter(100)
Otu00546	0	30	0	0	0	4	0	0	1	3	2	0	2	1	4	1	0	0	0	0	0	0	0	0	0	2	3	2	Bacteria(100)	Proteobacteria(100)	Deltaproteobacteria(100)	Bdellovibrionales(100)	Bacteriovoracaceae(100)	Peredibacter(100)
Otu00651	0	0	0	0	0	6	0	0	0	1	0	0	4	0	2	0	0	0	0	0	0	0	0	0	0	11	18	13	Bacteria(100)	Acidobacteria(100)	Acidobacteria(100)	Subgroup_4(100)	Unknown_Family(100)	Blastocatella(100)
Otu01226	0	0	0	8	0	6	0	0	13	1	0	1	5	0	4	1	0	0	0	0	0	0	0	0	0	3	8	5	Bacteria(100)	Acidobacteria(100)	Acidobacteria(100)	Subgroup_4(100)	Unknown_Family(100)	Blastocatella(100)
Otu01350	0	0	0	23	0	5	0	0	0	0	1	1	0	0	3	0	0	0	0	0	0	0	0	0	0	5	6	11	Bacteria(100)	Proteobacteria(100)	Alphaproteobacteria(100)	Caulobacterales(100)	Hyphomonadaceae(100)	Woodsholea(100)
Otu01496	0	0	0	0	0	0	0	45	0	2	2	0	0	0	2	3	0	0	0	0	0	0	0	0	0	1	0	0	Bacteria(100)	Bacteria_unclassified(100)	Bacteria_unclassified(100)	Bacteria_unclassified(100)	Bacteria_unclassified(100)
Otu01824	0	0	0	0	4	0	0	0	8	0	0	1	0	0	0	0	0	2	24	4	0	0	2	1	2	3	1	3	Bacteria(100)	Proteobacteria(100)	Betaproteobacteria(100)	Burkholderiales(100)	Oxalobacteraceae(100)
Otu02059	0	0	43	6	0	1	0	0	3	0	0	0	0	0	2	0	0	0	0	0	0	0	0	0	0	0	0	0	Bacteria(100)	Bacteria_unclassified(100)	Bacteria_unclassified(100)	Bacteria_unclassified(100)	Bacteria_unclassified(100)
Otu03599	0	0	0	0	0	2	48	0	0	0	0	0	1	0	0	1	0	0	0	0	0	0	0	0	0	2	1	0	Bacteria(100)	Actinobacteria(100)	Actinobacteria(100)	Propionibacteriales(100)	Nocardioidaceae(100)	Kribbella(100)
Otu00312	0	4	0	0	42	4	1	0	0	1	0	0	0	0	1	1	0	0	0	0	0	0	0	0	0	0	0	0	Bacteria(100)	Bacteroidetes(100)	Sphingobacteriia(100)	Sphingobacteriales(100)	Chitinophagaceae(100)	Hydrotalea(100)
Otu00574	0	0	0	5	0	5	0	34	0	0	2	0	3	2	0	0	0	0	0	0	0	0	0	0	0	3	0	0	Bacteria(100)	Proteobacteria(100)	Alphaproteobacteria(100)	Rhodospirillales(100)	Rhodospirillales_Incertae_Sedis(100)	Reyranella(100)
Otu01257	0	0	0	0	8	1	0	0	15	0	4	0	1	1	0	1	0	0	0	0	0	0	0	0	0	9	2	12	Bacteria(100)	Proteobacteria(100)	Deltaproteobacteria(100)	Myxococcales(100)	Polyangiaceae(97)
Otu01446	0	0	0	0	0	0	0	51	0	1	0	0	2	0	0	0	0	0	0	0	0	0	0	0	0	0	0	0	Bacteria(100)	Bacteroidetes(100)	Sphingobacteriia(100)	Sphingobacteriales(100)	Chitinophagaceae(100)	Taibaiella(100)
Otu01473	0	6	0	6	0	3	0	21	2	2	3	1	0	2	0	0	0	0	0	0	0	0	0	0	0	2	2	4	Bacteria(100)	Acidobacteria(100)	Acidobacteria(100)	Subgroup_17(100)	Subgroup_17_unclassified(100)
Otu01584	0	0	40	1	0	1	0	0	0	0	0	0	0	1	0	0	0	0	0	0	0	0	0	0	0	5	5	1	Bacteria(100)	Proteobacteria(100)	Deltaproteobacteria(100)	Myxococcales(100)	Myxococcales_unclassified(100)
Otu02007	0	3	0	1	0	5	0	25	4	0	3	0	2	1	2	2	0	0	0	0	0	0	0	0	0	3	1	2	Bacteria(100)	Gemmatimonadetes(100)	Gemmatimonadetes(100)	S0134_terrestrial_group(100)	S0134_terrestrial_group_unclassified(100)
Otu02012	0	4	0	4	0	4	0	15	18	0	0	0	1	0	0	0	0	0	0	0	0	0	0	0	0	4	0	4	Bacteria(100)	Acidobacteria(100)	Acidobacteria(100)	Subgroup_17(100)	Subgroup_17_unclassified(100)
Otu02070	0	0	36	9	0	2	0	0	0	1	0	1	0	0	0	0	0	0	0	0	0	0	0	0	0	0	1	4	Bacteria(100)	Actinobacteria(100)	Actinobacteria_unclassified(100)	Actinobacteria_unclassified(100)	Actinobacteria_unclassified(100)
Otu00029	0	9	0	4	0	7	0	11	4	3	8	1	2	2	1	0	0	0	0	0	0	0	0	0	0	1	0	0	Bacteria(100)	Actinobacteria(100)	Actinobacteria(100)	Propionibacteriales(100)	Nocardioidaceae(100)	Nocardioides(100)
Otu00486	0	4	3	10	0	15	0	5	0	3	1	2	4	0	2	3	0	0	0	0	0	0	0	0	0	1	0	0	Bacteria(100)	Cyanobacteria(100)	Cyanobacteria(100)	Cyanobacteria_unclassified(100)	Cyanobacteria_unclassified(100)
Otu00947	0	1	0	5	0	3	0	4	4	3	1	0	0	1	2	4	0	0	0	0	0	0	0	0	0	5	12	8	Bacteria(100)	Proteobacteria(100)	Betaproteobacteria(100)	Betaproteobacteria_unclassified(100)	Betaproteobacteria_unclassified(100)
Otu01398	0	0	0	0	0	8	0	19	4	2	0	0	2	2	1	1	0	0	0	0	0	0	0	0	0	6	2	6	Bacteria(100)	Actinobacteria(100)	Actinobacteria(100)	Micromonosporales(100)	Micromonosporaceae(100)
Otu01451	0	0	0	0	33	6	2	0	0	1	0	0	0	0	0	0	0	0	0	0	0	0	0	0	0	1	7	3	Bacteria(100)	Verrucomicrobia(100)	OPB35_soil_group(100)	OPB35_soil_group_unclassified(100)	OPB35_soil_group_unclassified(100)
Otu01671	0	21	0	2	0	3	0	0	5	3	2	0	0	5	1	0	0	0	0	0	0	0	0	0	0	6	2	3	Bacteria(100)	Proteobacteria(100)	Alphaproteobacteria(100)	Caulobacterales(100)	Hyphomonadaceae(100)	Woodsholea(100)
Otu01712	0	0	0	0	1	0	0	9	12	0	1	4	0	0	2	5	0	0	0	0	0	0	0	0	0	4	8	7	Bacteria(100)	Proteobacteria(100)	Alphaproteobacteria(100)	Rhizobiales(100)	Rhizobiales_unclassified(100)
Otu00276	0	0	0	8	0	5	0	0	6	1	3	2	2	4	0	0	0	0	0	0	0	0	0	0	0	9	5	7	Bacteria(100)	Actinobacteria(100)	Actinobacteria(100)	Micrococcales(100)	Microbacteriaceae(100)
Otu01387	0	0	0	4	13	5	0	0	0	0	0	0	1	0	1	0	0	0	0	0	0	0	0	0	0	11	7	10	Bacteria(100)	Proteobacteria(100)	Betaproteobacteria(100)	Betaproteobacteria_unclassified(100)	Betaproteobacteria_unclassified(100)
Otu01509	0	0	0	1	9	2	0	30	0	0	0	0	1	1	0	0	0	0	0	0	0	0	0	0	0	2	0	6	Bacteria(100)	Actinobacteria(100)	Acidimicrobiia(100)	Acidimicrobiales(100)	Sva0996_marine_group(100)
Otu01959	0	0	0	0	17	9	0	0	0	1	4	1	1	2	2	2	0	0	0	0	0	0	0	0	0	6	3	4	Bacteria(100)	Proteobacteria(100)	Alphaproteobacteria(100)	Sphingomonadales(100)	Erythrobacteraceae(99)
Otu01980	0	0	0	0	0	0	0	0	0	0	0	0	0	0	0	0	0	0	52	0	0	0	0	0	0	0	0	0	Bacteria(100)	Firmicutes(100)	Clostridia(100)	Clostridiales(100)	Lachnospiraceae(100)
Otu00953	0	3	0	8	0	8	0	0	6	2	4	1	2	2	3	4	0	0	0	0	0	1	4	0	0	1	0	2	Bacteria(100)	Proteobacteria(100)	Gammaproteobacteria(100)	Xanthomonadales(100)	Xanthomonadaceae(100)
Otu01246	0	0	0	1	2	2	1	0	0	0	3	0	1	0	1	0	0	0	0	0	0	0	0	0	0	14	12	14	Bacteria(100)	Acidobacteria(100)	Acidobacteria(100)	Subgroup_6(100)	Subgroup_6_unclassified(100)
Otu01253	0	1	0	1	6	4	0	0	3	0	1	2	3	1	1	1	0	0	0	0	0	0	0	0	0	4	13	10	Bacteria(100)	Proteobacteria(100)	Gammaproteobacteria(100)	Gammaproteobacteria_unclassified(100)	Gammaproteobacteria_unclassified(100)
Otu01902	0	0	0	0	0	0	0	0	0	13	6	3	8	1	13	7	0	0	0	0	0	0	0	0	0	0	0	0	Bacteria(100)	Bacteria_unclassified(100)	Bacteria_unclassified(100)	Bacteria_unclassified(100)	Bacteria_unclassified(100)
Otu00070	0	0	0	0	0	5	0	0	0	1	0	1	0	0	3	0	0	0	0	0	0	0	0	0	0	11	16	13	Bacteria(100)	Bacteroidetes(100)	WCHB1-32(100)	WCHB1-32_unclassified(100)	WCHB1-32_unclassified(100)
Otu00296	0	0	0	1	0	4	0	0	0	1	0	0	0	0	0	0	0	0	0	0	0	0	0	0	0	12	12	20	Bacteria(100)	Bacteroidetes(100)	Bacteroidetes_unclassified(100)	Bacteroidetes_unclassified(100)	Bacteroidetes_unclassified(100)
Otu01131	0	0	0	8	0	2	0	0	24	0	0	0	0	0	0	1	0	0	0	8	0	0	0	0	0	2	3	2	Bacteria(100)	Proteobacteria(100)	Alphaproteobacteria(100)	Alphaproteobacteria_unclassified(100)	Alphaproteobacteria_unclassified(100)
Otu01402	0	9	0	3	0	5	0	0	8	3	1	1	3	1	0	0	0	0	0	0	0	0	0	0	0	7	2	7	Bacteria(100)	Proteobacteria(100)	Alphaproteobacteria(100)	Rhizobiales(100)	Phyllobacteriaceae(97)	Nitratireductor(86)
Otu02348	0	0	0	0	0	0	0	0	0	4	11	7	5	12	7	4	0	0	0	0	0	0	0	0	0	0	0	0	Bacteria(100)	Bacteria_unclassified(100)	Bacteria_unclassified(100)	Bacteria_unclassified(100)	Bacteria_unclassified(100)
Otu00159	0	7	0	1	0	4	0	0	7	1	1	0	0	0	1	0	0	0	0	0	0	0	0	0	0	9	14	4	Bacteria(100)	Proteobacteria(100)	Deltaproteobacteria(100)	43F-1404R(100)	43F-1404R_unclassified(100)
Otu00278	0	5	0	0	0	1	0	0	0	2	2	3	3	1	0	1	0	0	0	4	0	0	1	0	7	10	3	6	Bacteria(100)	Elusimicrobia(100)	Elusimicrobia(100)	Lineage_IV(100)	Lineage_IV_unclassified(100)
Otu01270	0	1	0	2	7	3	0	21	0	0	0	0	1	1	1	1	0	0	0	0	0	0	0	0	2	2	4	3	Bacteria(100)	Proteobacteria(100)	Deltaproteobacteria(100)	Myxococcales(100)	Myxococcales_unclassified(99)
Otu01531	0	0	0	9	28	3	0	0	0	0	1	0	0	1	1	0	0	0	0	0	0	0	0	0	0	2	4	0	Bacteria(100)	Verrucomicrobia(100)	OPB35_soil_group(100)	Unknown_Order(100)	Unknown_Family(100)	Pedosphaera(100)
Otu01786	0	0	4	1	0	7	0	28	0	2	1	0	0	0	0	0	0	0	0	0	0	0	0	0	0	1	3	2	Bacteria(100)	Proteobacteria(100)	Betaproteobacteria(100)	Betaproteobacteria_unclassified(100)	Betaproteobacteria_unclassified(100)
Otu01842	0	0	0	2	16	0	0	0	24	0	1	0	0	0	0	0	0	0	0	0	0	0	0	0	0	2	1	3	Bacteria(100)	Bacteria_unclassified(100)	Bacteria_unclassified(100)	Bacteria_unclassified(100)	Bacteria_unclassified(100)
Otu01464	0	10	0	3	0	3	0	0	9	0	0	1	0	0	0	0	0	0	0	0	0	0	0	0	0	8	8	6	Bacteria(100)	Proteobacteria(100)	Alphaproteobacteria(100)	Alphaproteobacteria_unclassified(100)	Alphaproteobacteria_unclassified(100)
Otu01791	0	12	0	3	0	0	0	20	0	1	1	0	1	1	1	0	0	0	0	0	0	0	0	0	0	2	4	2	Bacteria(100)	Acidobacteria(100)	Acidobacteria(100)	Subgroup_17(100)	Subgroup_17_unclassified(100)
Otu02037	0	0	0	23	0	4	0	0	0	1	0	0	3	0	1	0	0	0	0	0	0	0	0	0	0	5	4	7	Bacteria(100)	Planctomycetes(100)	Planctomycetacia(100)	Planctomycetales(100)	Planctomycetaceae(100)	Planctomyces(100)
Otu02739	0	0	0	6	0	4	0	0	20	0	0	2	1	2	2	4	0	1	0	0	4	0	0	2	0	0	0	0	Bacteria(100)	Proteobacteria(100)	Gammaproteobacteria(100)	Xanthomonadales(100)	Xanthomonadaceae(100)
Otu00042	0	0	0	1	0	7	0	0	0	3	5	3	1	1	2	1	0	0	0	0	0	0	0	0	0	7	9	7	Bacteria(100)	Proteobacteria(100)	Betaproteobacteria(100)	Rhodocyclales(100)	Rhodocyclaceae(100)	Sulfuritalea(100)
Otu00220	0	11	0	8	2	2	0	6	1	0	3	0	0	0	0	0	0	0	0	0	0	0	0	0	0	4	3	7	Bacteria(100)	Actinobacteria(100)	Actinobacteria(100)	Corynebacteriales(100)	Mycobacteriaceae(100)	Mycobacterium(100)
Otu00881	0	0	0	3	0	11	0	0	0	0	0	1	1	0	1	0	0	0	0	0	0	0	4	0	0	12	8	6	Bacteria(100)	Acidobacteria(100)	Holophagae(100)	Holophagales(100)	Holophagaceae(100)
Otu01195	0	0	0	0	0	5	0	0	1	0	0	0	0	0	0	0	0	0	0	0	0	0	0	0	0	13	12	16	Bacteria(100)	Proteobacteria(100)	Gammaproteobacteria(100)	Legionellales(100)	Coxiellaceae(100)	Aquicella(100)
Otu00638	0	0	0	0	0	0	0	0	0	1	0	0	0	0	0	0	0	0	0	0	0	0	0	0	0	15	18	12	Bacteria(100)	Bacteroidetes(100)	Bacteroidetes_unclassified(100)	Bacteroidetes_unclassified(100)	Bacteroidetes_unclassified(100)
Otu01380	0	0	28	0	0	0	0	0	0	1	2	2	4	2	4	3	0	0	0	0	0	0	0	0	0	0	0	0	Bacteria(100)	Proteobacteria(100)	Betaproteobacteria(100)	Methylophilales(100)	Methylophilaceae(100)
Otu01607	0	0	0	1	7	6	0	0	0	2	0	0	1	1	0	0	0	0	0	0	0	0	0	0	0	12	6	10	Bacteria(100)	Proteobacteria(100)	Gammaproteobacteria(100)	Xanthomonadales(100)	Xanthomonadales_unclassified(100)
Otu01970	0	6	21	1	0	0	0	0	0	0	4	0	0	0	1	1	0	0	0	0	0	0	0	0	0	2	5	5	Bacteria(100)	Bacteria_unclassified(100)	Bacteria_unclassified(100)	Bacteria_unclassified(100)	Bacteria_unclassified(100)
Otu00452	0	3	0	6	0	8	0	0	0	1	0	0	1	0	0	0	0	0	0	0	0	0	0	0	0	7	12	7	Bacteria(100)	Verrucomicrobia(100)	OPB35_soil_group(100)	OPB35_soil_group_unclassified(100)	OPB35_soil_group_unclassified(100)
Otu00676	0	0	0	0	0	0	0	0	0	0	0	0	0	0	1	0	0	0	0	0	0	0	0	0	0	17	14	12	Bacteria(100)	Bacteroidetes(100)	Sphingobacteriia(100)	Sphingobacteriales(100)	env.OPS_17(100)
Otu01052	0	2	0	0	25	2	0	0	0	0	0	0	0	0	1	0	0	0	0	0	0	0	0	0	0	5	7	2	Bacteria(100)	Bacteria_unclassified(100)	Bacteria_unclassified(100)	Bacteria_unclassified(100)	Bacteria_unclassified(100)
Otu01263	0	0	0	2	26	5	2	0	0	0	0	0	0	0	0	0	0	0	0	0	0	0	0	0	0	4	3	2	Bacteria(100)	Proteobacteria(100)	Gammaproteobacteria(100)	Xanthomonadales(100)	Xanthomonadaceae(100)	Panacagrimonas(100)
Otu01663	0	8	0	3	1	4	0	2	3	0	0	0	1	0	0	1	0	0	0	0	0	0	0	0	0	7	6	8	Bacteria(100)	Proteobacteria(100)	Betaproteobacteria(100)	Betaproteobacteria_unclassified(100)	Betaproteobacteria_unclassified(100)
Otu02386	0	0	0	6	0	9	0	0	2	3	2	3	1	2	0	0	0	0	0	0	0	0	0	0	0	5	5	6	Bacteria(100)	Proteobacteria(100)	Alphaproteobacteria(100)	Alphaproteobacteria_unclassified(100)	Alphaproteobacteria_unclassified(100)
Otu00691	0	0	0	0	0	1	0	0	0	3	5	4	4	6	5	8	0	0	0	0	0	1	0	0	5	0	1	0	Bacteria(100)	Proteobacteria(100)	Alphaproteobacteria(100)	Rhizobiales(100)	Bradyrhizobiaceae(100)	Bosea(100)
Otu01630	0	9	0	4	0	0	0	7	15	0	1	0	0	0	1	0	0	0	0	0	0	1	0	0	0	2	1	2	Bacteria(100)	Actinobacteria(100)	Thermoleophilia(100)	Gaiellales(100)	Gaiellaceae(100)	Gaiella(100)
Otu01811	0	0	0	7	27	1	0	0	0	1	0	0	0	0	0	1	0	0	0	0	0	0	0	0	0	2	3	1	Bacteria(100)	Bacteria_unclassified(100)	Bacteria_unclassified(100)	Bacteria_unclassified(100)	Bacteria_unclassified(100)
Otu01857	0	0	0	12	0	0	0	19	4	0	0	0	2	0	0	0	0	0	0	0	0	0	0	0	0	5	0	1	Bacteria(100)	Chloroflexi(100)	Anaerolineae(100)	Anaerolineales(100)	Anaerolineaceae(100)
Otu00782	0	5	34	0	0	0	0	0	0	0	0	1	0	0	0	0	0	0	0	0	0	0	0	0	0	1	1	0	Bacteria(100)	Bacteria_unclassified(100)	Bacteria_unclassified(100)	Bacteria_unclassified(100)	Bacteria_unclassified(100)
Otu01097	0	3	0	2	0	1	0	0	0	1	0	0	1	3	0	0	0	0	0	0	0	0	0	0	0	14	10	7	Bacteria(100)	Bacteria_unclassified(100)	Bacteria_unclassified(100)	Bacteria_unclassified(100)	Bacteria_unclassified(100)
Otu01132	0	0	0	0	35	2	0	0	0	0	0	0	1	0	0	0	0	0	0	0	0	0	0	0	0	1	2	1	Bacteria(100)	Bacteroidetes(100)	Cytophagia(100)	Cytophagales(100)	Cytophagales_unclassified(100)
Otu01706	0	13	0	3	0	7	0	0	0	3	3	0	0	2	0	0	0	0	0	0	0	0	0	0	0	7	3	1	Bacteria(100)	Proteobacteria(100)	Alphaproteobacteria(100)	Rhizobiales(100)	Rhizobiales_unclassified(100)
Otu01720	0	0	0	1	0	4	0	0	0	1	0	0	0	0	0	0	0	0	0	0	0	0	0	0	0	17	11	8	Bacteria(100)	Bacteroidetes(100)	Cytophagia(100)	Cytophagales(100)	Cytophagales_unclassified(69)
Otu02192	0	0	42	0	0	0	0	0	0	0	0	0	0	0	0	0	0	0	0	0	0	0	0	0	0	0	0	0	Bacteria(100)	Bacteria_unclassified(100)	Bacteria_unclassified(100)	Bacteria_unclassified(100)	Bacteria_unclassified(100)
Otu02197	0	0	0	3	0	0	0	0	0	0	0	0	0	1	0	0	0	0	0	0	0	0	0	0	0	17	12	9	Bacteria(100)	Proteobacteria(100)	Gammaproteobacteria(100)	Gammaproteobacteria_unclassified(100)	Gammaproteobacteria_unclassified(100)
Otu02356	0	0	33	2	0	2	0	0	0	0	0	0	0	0	0	0	0	0	0	0	0	0	0	0	0	1	2	2	Bacteria(100)	Acidobacteria(100)	Acidobacteria(100)	Subgroup_3(100)	Unknown_Family(100)	Bryobacter(100)
Otu00726	0	4	0	9	1	5	0	0	8	0	1	0	1	0	2	0	0	0	0	0	0	0	0	0	0	6	4	0	Bacteria(100)	Acidobacteria(100)	Acidobacteria(100)	Subgroup_3(100)	Unknown_Family(100)	Bryobacter(100)
Otu00914	0	0	0	0	0	5	0	0	0	0	1	0	3	0	3	2	0	0	0	0	0	0	0	0	0	8	6	13	Bacteria(100)	Acidobacteria(100)	Acidobacteria(100)	Subgroup_4(100)	Unknown_Family(100)	Blastocatella(100)
Otu01182	30	0	0	3	0	0	0	0	0	0	1	0	0	0	0	0	0	0	0	0	0	0	0	0	0	2	3	1	Bacteria(100)	Acidobacteria(100)	Acidobacteria(100)	Subgroup_6(100)	Subgroup_6_unclassified(100)
Otu01623	0	0	0	0	7	0	0	0	2	0	0	0	3	1	3	0	0	0	0	0	0	0	0	0	0	10	11	3	Bacteria(100)	Acidobacteria(100)	Acidobacteria(100)	Subgroup_4(100)	Unknown_Family(100)	Blastocatella(100)
Otu01896	0	0	0	3	16	2	0	7	0	0	0	0	0	0	1	0	0	0	0	0	0	0	0	0	0	4	3	4	Bacteria(100)	Actinobacteria(100)	Actinobacteria(100)	Actinobacteria_unclassified(100)	Actinobacteria_unclassified(100)
Otu02074	0	0	0	0	0	0	0	0	0	0	9	2	9	5	14	1	0	0	0	0	0	0	0	0	0	0	0	0	Bacteria(100)	Bacteria_unclassified(100)	Bacteria_unclassified(100)	Bacteria_unclassified(100)	Bacteria_unclassified(100)
Otu02651	0	0	0	5	0	5	0	0	15	2	0	1	2	0	1	0	0	0	0	0	0	0	0	0	0	2	1	6	Bacteria(100)	Bacteria_unclassified(100)	Bacteria_unclassified(100)	Bacteria_unclassified(100)	Bacteria_unclassified(100)
Otu00308	0	0	0	0	13	2	0	0	9	2	0	0	0	0	2	3	0	0	0	0	0	0	0	0	0	1	4	3	Bacteria(100)	Bacteroidetes(100)	Cytophagia(100)	Cytophagales(100)	Cytophagaceae(100)
Otu01455	0	0	0	3	0	0	0	6	12	0	2	0	0	1	0	2	0	0	0	0	0	0	0	0	0	3	4	6	Bacteria(100)	Actinobacteria(100)	Actinobacteria_unclassified(100)	Actinobacteria_unclassified(100)	Actinobacteria_unclassified(100)
Otu02114	0	0	0	0	9	0	0	22	0	0	0	1	0	0	1	0	0	0	0	0	0	0	0	0	0	2	1	3	Bacteria(100)	Bacteria_unclassified(100)	Bacteria_unclassified(100)	Bacteria_unclassified(100)	Bacteria_unclassified(100)
Otu02533	0	32	0	0	0	0	0	0	0	0	1	0	0	0	0	0	0	0	0	0	0	0	0	0	0	4	0	2	Bacteria(100)	Proteobacteria(100)	Deltaproteobacteria(100)	Myxococcales(100)	Myxococcaceae(96)	Corallococcus(93)
Otu02585	0	0	28	2	0	0	0	0	3	0	2	0	0	0	0	0	0	0	0	0	0	0	0	0	0	1	2	1	Bacteria(100)	Actinobacteria(100)	Actinobacteria(100)	Corynebacteriales(100)	Mycobacteriaceae(100)	Mycobacterium(100)
Otu00609	0	0	0	0	0	0	0	0	0	0	0	0	0	0	0	0	0	0	38	0	0	0	0	0	0	0	0	0	Bacteria(100)	Firmicutes(100)	Clostridia(100)	Clostridiales(100)	Ruminococcaceae(100)
Otu01919	5	3	0	6	0	2	0	0	0	1	2	0	1	1	1	0	0	0	0	0	0	0	0	0	0	0	8	8	Bacteria(100)	Proteobacteria(100)	Alphaproteobacteria(100)	Rhizobiales(100)	Rhizobiales_Incertae_Sedis(77)	Nordella(77)
Otu02174	0	7	0	2	2	0	0	0	0	1	2	0	3	0	2	1	0	0	0	0	0	0	0	0	0	8	6	4	Bacteria(100)	Proteobacteria(100)	Proteobacteria_unclassified(100)	Proteobacteria_unclassified(100)	Proteobacteria_unclassified(100)
Otu02198	0	0	28	4	0	0	0	0	0	0	0	0	1	0	0	0	0	0	0	0	0	0	0	0	0	0	0	5	Bacteria(100)	Proteobacteria(100)	Deltaproteobacteria(100)	Myxococcales(100)	Myxococcales_unclassified(90)
Otu02211	0	0	0	0	0	0	0	38	0	0	0	0	0	0	0	0	0	0	0	0	0	0	0	0	0	0	0	0	Bacteria(100)	Bacteria_unclassified(100)	Bacteria_unclassified(100)	Bacteria_unclassified(100)	Bacteria_unclassified(100)
Otu02228	0	0	0	2	0	9	0	0	10	1	2	0	2	0	0	0	0	0	0	0	0	0	0	0	0	1	4	7	Bacteria(100)	Proteobacteria(100)	Alphaproteobacteria(100)	Rhizobiales(100)	Rhizobiales_unclassified(92)
Otu02247	0	0	0	12	6	0	0	1	0	0	0	0	1	2	1	1	0	0	0	0	0	0	0	0	0	5	6	3	Bacteria(100)	Proteobacteria(100)	Alphaproteobacteria(100)	Rhizobiales(100)	Hyphomicrobiaceae(100)
Otu02432	0	0	38	0	0	0	0	0	0	0	0	0	0	0	0	0	0	0	0	0	0	0	0	0	0	0	0	0	Bacteria(100)	Proteobacteria(100)	Alphaproteobacteria(100)	Rhizobiales(100)	Rhizobiales_unclassified(100)
Otu00294	0	6	0	3	0	1	0	0	0	1	0	0	3	3	0	0	0	0	0	0	0	0	0	0	0	4	8	8	Bacteria(100)	Proteobacteria(100)	Alphaproteobacteria(100)	Alphaproteobacteria_unclassified(100)	Alphaproteobacteria_unclassified(100)
Otu00457	0	0	0	2	17	1	0	0	0	0	0	0	0	1	1	0	0	0	0	0	0	0	0	0	0	5	5	5	Bacteria(100)	Acidobacteria(100)	Holophagae(100)	Holophagales(100)	Holophagaceae(100)
Otu00982	0	0	0	9	0	2	0	0	13	0	0	0	0	1	0	0	0	0	0	0	0	0	0	0	0	5	4	3	Bacteria(100)	Proteobacteria(100)	Gammaproteobacteria(100)	Gammaproteobacteria_unclassified(100)	Gammaproteobacteria_unclassified(100)
Otu01070	0	0	0	2	0	2	22	0	0	0	0	0	0	2	2	3	0	0	0	1	0	0	0	0	0	1	0	2	Bacteria(100)	Actinobacteria(100)	Actinobacteria(100)	Propionibacteriales(100)	Nocardioidaceae(100)	Aeromicrobium(100)
Otu01678	0	4	0	3	0	0	12	0	0	0	2	0	0	1	1	0	0	0	0	0	0	0	0	0	0	5	8	1	Bacteria(100)	Proteobacteria(100)	Betaproteobacteria(100)	Burkholderiales(100)	Oxalobacteraceae(96)
Otu01903	0	11	0	3	0	0	0	0	0	0	0	0	1	1	0	0	0	0	0	0	0	0	0	0	0	4	9	8	Bacteria(100)	Proteobacteria(100)	Proteobacteria_unclassified(100)	Proteobacteria_unclassified(100)	Proteobacteria_unclassified(100)
Otu02005	0	0	0	8	0	7	0	0	8	4	0	1	2	0	0	0	0	0	0	0	0	0	0	0	0	1	3	3	Bacteria(100)	Actinobacteria(100)	Actinobacteria(100)	Micromonosporales(100)	Micromonosporaceae(100)
Otu02282	0	0	0	0	0	0	0	1	0	0	2	1	1	2	1	0	0	0	0	0	0	0	0	0	0	11	7	11	Bacteria(100)	Bacteroidetes(100)	Bacteroidetes_unclassified(100)	Bacteroidetes_unclassified(100)	Bacteroidetes_unclassified(100)
Otu02419	0	0	0	0	0	1	0	0	17	0	0	0	0	0	1	0	0	0	0	0	0	0	0	0	0	14	1	3	Bacteria(100)	Proteobacteria(100)	Proteobacteria_unclassified(100)	Proteobacteria_unclassified(100)	Proteobacteria_unclassified(100)
Otu03388	0	0	0	3	0	2	28	0	0	0	0	0	1	0	0	0	0	0	0	0	0	0	0	0	0	1	1	1	Bacteria(100)	Proteobacteria(100)	Deltaproteobacteria(100)	Deltaproteobacteria_unclassified(100)	Deltaproteobacteria_unclassified(100)
Otu00456	0	0	0	4	0	0	0	0	0	1	6	2	4	5	6	7	0	0	0	0	0	0	0	0	0	0	1	0	Bacteria(100)	Verrucomicrobia(100)	Verrucomicrobiae(100)	Verrucomicrobiales(100)	Verrucomicrobiaceae(100)
Otu00621	0	3	0	0	2	5	0	0	4	1	3	1	2	3	7	4	0	0	0	0	0	0	0	0	0	0	1	0	Bacteria(100)	Bacteroidetes(100)	Sphingobacteriia(100)	Sphingobacteriales(100)	PHOS-HE51(100)
Otu01064	0	0	0	7	0	1	0	0	0	0	2	1	3	1	0	3	0	0	0	0	0	0	0	0	0	3	9	6	Bacteria(100)	Acidobacteria(100)	Acidobacteria(100)	Subgroup_6(100)	Subgroup_6_unclassified(100)
Otu01166	0	5	0	4	2	1	0	0	0	0	1	0	1	1	1	1	0	0	0	0	0	0	0	0	0	4	6	9	Bacteria(100)	Planctomycetes(100)	Planctomycetacia(100)	Planctomycetales(100)	Planctomycetaceae(100)	Planctomyces(100)
Otu02169	0	0	0	4	2	3	0	0	10	1	1	0	1	1	0	0	0	0	0	0	0	0	0	0	0	6	6	1	Bacteria(100)	Acidobacteria(100)	Acidobacteria(100)	Subgroup_4(100)	RB41(100)
Otu02405	0	0	0	2	0	6	0	0	2	1	3	0	2	0	0	1	0	0	0	0	0	0	0	0	0	5	6	8	Bacteria(100)	Gemmatimonadetes(100)	Gemmatimonadetes(100)	Gemmatimonadales(100)	Gemmatimonadaceae(100)
Otu02714	0	0	0	6	0	2	0	0	5	3	4	0	1	1	1	2	0	0	0	0	0	0	0	0	0	3	2	6	Bacteria(100)	Bacteria_unclassified(100)	Bacteria_unclassified(100)	Bacteria_unclassified(100)	Bacteria_unclassified(100)
Otu08456	0	0	0	0	0	0	0	0	0	0	0	0	0	0	0	0	0	0	0	0	0	36	0	0	0	0	0	0	Bacteria(100)	Chlamydiae(100)	Chlamydiae(100)	Chlamydiales(100)	Chlamydiales_unclassified(100)
Otu00100	0	0	0	0	0	0	0	0	0	0	0	0	0	0	0	0	0	35	0	0	0	0	0	0	0	0	0	0	Bacteria(100)	Verrucomicrobia(100)	Verrucomicrobiae(100)	Verrucomicrobiales(100)	Verrucomicrobiaceae(100)	Akkermansia(100)
Otu01381	0	0	0	0	0	4	0	0	0	0	0	0	4	0	3	5	0	0	0	0	0	0	0	0	0	5	12	2	Bacteria(100)	Acidobacteria(100)	Acidobacteria(100)	Subgroup_4(100)	Unknown_Family(100)	Blastocatella(100)
Otu01641	0	3	0	0	0	5	0	0	5	0	1	0	3	1	0	0	0	0	0	0	0	0	0	0	0	5	6	6	Bacteria(100)	Planctomycetes(100)	Planctomycetacia(100)	Planctomycetales(100)	Planctomycetaceae(100)
Otu01778	0	2	0	10	0	4	0	0	1	4	0	0	0	1	0	0	0	0	0	0	0	0	0	0	0	3	6	4	Bacteria(100)	Proteobacteria(100)	Alphaproteobacteria(100)	Rhizobiales(100)	Rhizobiales_Incertae_Sedis(100)	Bauldia(100)
Otu02053	0	0	0	0	29	1	0	0	0	0	0	0	0	0	0	0	0	0	0	0	0	0	0	0	0	2	0	3	Bacteria(100)	Proteobacteria(100)	Proteobacteria_unclassified(100)	Proteobacteria_unclassified(100)	Proteobacteria_unclassified(100)
Otu02162	0	0	0	0	0	0	0	27	4	0	1	0	1	0	0	0	0	0	0	0	0	0	0	0	0	0	1	1	Bacteria(100)	Bacteria_unclassified(100)	Bacteria_unclassified(100)	Bacteria_unclassified(100)	Bacteria_unclassified(100)
Otu02512	0	0	0	14	0	4	0	0	1	2	4	1	1	1	0	3	0	0	0	0	0	0	0	0	0	1	1	2	Bacteria(100)	Gemmatimonadetes(100)	Gemmatimonadetes(100)	Gemmatimonadales(100)	Gemmatimonadaceae(100)	Gemmatimonas(100)
Otu02676	0	0	24	0	0	3	0	0	0	0	0	0	0	0	0	0	0	0	0	0	0	0	0	0	0	6	2	0	Bacteria(100)	Acidobacteria(100)	Acidobacteria(100)	Subgroup_6(100)	Subgroup_6_unclassified(100)
Otu02801	0	5	0	1	0	3	0	0	5	3	2	0	1	1	2	1	0	0	0	0	0	0	0	0	0	4	2	5	Bacteria(100)	Chloroflexi(100)	KD4-96(100)	KD4-96_unclassified(100)	KD4-96_unclassified(100)
Otu02803	0	10	0	0	0	0	0	0	1	0	1	4	0	1	0	1	0	0	0	0	0	0	0	0	0	5	5	7	Bacteria(100)	Gemmatimonadetes(100)	Gemmatimonadetes(100)	Gemmatimonadales(100)	Gemmatimonadaceae(100)	Gemmatimonas(100)
Otu03031	0	0	30	0	0	0	0	0	4	0	0	0	0	0	0	0	0	0	0	0	0	0	0	0	0	0	0	1	Bacteria(100)	Gemmatimonadetes(100)	Gemmatimonadetes(100)	Gemmatimonadales(100)	Gemmatimonadaceae(100)	Gemmatimonas(100)
Otu00595	0	0	0	0	0	0	0	0	0	0	0	0	0	0	1	0	0	0	0	0	0	0	0	0	0	16	10	7	Bacteria(100)	Proteobacteria(100)	Gammaproteobacteria(100)	Gammaproteobacteria_unclassified(100)	Gammaproteobacteria_unclassified(100)
Otu01054	0	0	20	0	0	10	0	0	0	0	0	0	0	1	1	0	0	0	0	0	0	0	0	0	0	0	2	0	Bacteria(100)	Cyanobacteria(100)	Cyanobacteria_unclassified(100)	Cyanobacteria_unclassified(100)	Cyanobacteria_unclassified(100)
Otu02438	0	3	26	0	0	0	0	0	0	0	1	1	0	1	0	0	0	0	0	0	0	0	0	0	0	1	1	0	Bacteria(100)	Proteobacteria(100)	Alphaproteobacteria(100)	Caulobacterales(100)	Caulobacteraceae(100)
Otu02498	0	0	0	4	0	0	0	0	0	0	0	0	4	0	0	0	0	0	0	0	0	0	0	0	0	12	8	6	Bacteria(100)	Verrucomicrobia(100)	Verrucomicrobia_unclassified(100)	Verrucomicrobia_unclassified(100)	Verrucomicrobia_unclassified(100)
Otu00279	0	1	0	2	0	3	0	0	11	0	0	1	1	0	1	0	0	0	0	0	0	0	0	0	0	2	5	6	Bacteria(100)	Proteobacteria(100)	Alphaproteobacteria(100)	Rhizobiales(100)	Bradyrhizobiaceae(100)	Rhodopseudomonas(64)
Otu00994	0	1	0	4	0	6	0	0	3	0	1	1	1	5	2	1	0	0	0	0	0	0	0	0	0	5	0	3	Bacteria(100)	Proteobacteria(100)	Alphaproteobacteria(100)	Rhizobiales(100)	Phyllobacteriaceae(98)	Mesorhizobium(96)
Otu01028	0	0	0	1	13	4	0	0	0	0	0	0	0	0	0	0	0	0	0	0	0	0	0	0	0	7	2	6	Bacteria(100)	Bacteroidetes(100)	Sphingobacteriia(100)	Sphingobacteriales(100)	Chitinophagaceae(100)
Otu01649	0	29	0	0	0	0	0	0	0	0	1	0	0	0	0	0	0	0	0	0	0	0	0	0	0	1	1	1	Bacteria(100)	Bacteroidetes(100)	Cytophagia(100)	Cytophagales(100)	Flammeovirgaceae(57)
Otu02260	0	0	30	0	0	0	0	0	0	0	0	0	0	0	0	0	0	0	0	0	0	0	0	0	0	2	0	1	Bacteria(100)	Planctomycetes(100)	OM190(100)	OM190_unclassified(100)	OM190_unclassified(100)
Otu02312	0	0	0	0	0	0	0	0	0	1	0	0	0	1	0	3	0	0	0	0	0	0	0	0	0	13	8	7	Bacteria(100)	Bacteroidetes(100)	Cytophagia(100)	Cytophagales(100)	Cytophagaceae(100)	Ohtaekwangia(100)
Otu02429	0	14	0	8	0	3	0	0	0	1	0	0	0	0	0	0	0	0	0	0	0	0	0	0	0	3	1	3	Bacteria(100)	Bacteroidetes(100)	Sphingobacteriia(100)	Sphingobacteriales(100)	Saprospiraceae(100)	Lewinella(100)
Otu02516	0	5	0	4	0	2	0	0	0	0	0	0	0	1	2	0	0	0	0	0	0	0	0	0	0	7	8	4	Bacteria(100)	Acidobacteria(100)	Acidobacteria(100)	Subgroup_4(100)	Unknown_Family(100)	Blastocatella(100)
Otu02610	0	0	0	0	0	0	0	0	1	0	3	0	0	0	1	0	0	0	0	0	0	0	0	0	0	14	6	8	Bacteria(100)	Proteobacteria(100)	Deltaproteobacteria(100)	Deltaproteobacteria_unclassified(100)	Deltaproteobacteria_unclassified(100)
Otu02611	0	0	20	0	0	0	0	7	2	0	0	1	0	0	0	0	0	0	0	0	0	0	0	0	0	2	0	1	Bacteria(100)	Acidobacteria(100)	Acidobacteria(100)	Subgroup_3(100)	Unknown_Family(100)
Otu02641	0	0	0	0	0	0	0	0	18	1	0	0	0	1	4	0	0	0	0	0	0	0	9	0	0	0	0	0	Bacteria(100)	Bacteroidetes(100)	Bacteroidetes_unclassified(100)	Bacteroidetes_unclassified(100)	Bacteroidetes_unclassified(100)
Otu02887	0	0	0	0	0	0	0	33	0	0	0	0	0	0	0	0	0	0	0	0	0	0	0	0	0	0	0	0	Bacteria(100)	Bacteria_unclassified(100)	Bacteria_unclassified(100)	Bacteria_unclassified(100)	Bacteria_unclassified(100)
Otu03000	0	0	0	0	0	7	0	0	1	1	0	0	0	0	2	0	0	0	0	0	0	0	0	0	0	6	8	8	Bacteria(100)	Gemmatimonadetes(100)	Gemmatimonadetes(100)	Gemmatimonadales(100)	Gemmatimonadaceae(100)	Gemmatimonas(100)
Otu03051	0	0	0	0	0	4	0	13	10	0	2	0	0	0	0	0	0	0	0	0	0	0	0	0	0	3	1	0	Bacteria(100)	Gemmatimonadetes(100)	Gemmatimonadetes(100)	Gemmatimonadales(100)	Gemmatimonadaceae(100)	Gemmatimonas(100)
Otu00662	0	10	0	0	0	1	0	0	0	0	0	0	0	0	0	0	0	0	0	0	0	0	0	0	0	10	3	8	Bacteria(100)	Proteobacteria(100)	Betaproteobacteria(100)	Betaproteobacteria_unclassified(100)	Betaproteobacteria_unclassified(100)
Otu01953	0	0	2	10	0	1	0	1	6	0	1	1	2	1	1	1	0	0	0	0	0	0	0	0	0	2	0	3	Bacteria(100)	Bacteria_unclassified(100)	Bacteria_unclassified(100)	Bacteria_unclassified(100)	Bacteria_unclassified(100)
Otu02036	0	0	0	6	1	1	0	3	11	1	0	1	1	1	0	2	0	0	0	0	0	0	0	0	0	3	1	0	Bacteria(100)	Actinobacteria(100)	Acidimicrobiia(100)	Acidimicrobiales(100)	Acidimicrobiaceae(100)
Otu00207	0	7	0	0	0	4	0	0	0	3	3	6	2	5	1	0	0	0	0	0	0	0	0	0	0	0	0	0	Bacteria(100)	Proteobacteria(100)	Betaproteobacteria(100)	Burkholderiales(100)	Comamonadaceae(100)	Hydrogenophaga(78)
Otu01552	0	0	25	0	0	0	0	0	0	0	0	0	0	1	0	1	0	0	0	0	0	0	0	0	0	2	2	0	Bacteria(100)	Bacteroidetes(100)	Sphingobacteriia(100)	Sphingobacteriales(100)	env.OPS_17(100)
Otu01601	0	0	0	2	0	1	0	0	0	0	0	0	2	0	1	1	0	0	0	0	0	0	0	0	0	10	10	4	Bacteria(100)	Bacteria_unclassified(100)	Bacteria_unclassified(100)	Bacteria_unclassified(100)	Bacteria_unclassified(100)
Otu02116	0	0	23	3	0	0	0	0	1	0	0	0	0	0	0	0	0	0	0	0	0	0	0	0	0	0	3	1	Bacteria(100)	Bacteria_unclassified(100)	Bacteria_unclassified(100)	Bacteria_unclassified(100)	Bacteria_unclassified(100)
Otu02465	0	1	15	1	0	5	0	0	1	2	0	0	1	1	0	0	0	0	0	0	0	0	0	0	0	0	1	3	Bacteria(100)	Actinobacteria(100)	Actinobacteria(100)	Pseudonocardiales(100)	Pseudonocardiaceae(100)	Pseudonocardia(87)
Otu02571	0	7	0	5	0	2	0	0	8	0	0	0	0	0	0	0	0	0	0	0	0	0	0	0	0	3	5	1	Bacteria(100)	Actinobacteria(100)	Actinobacteria(100)	Micromonosporales(100)	Micromonosporaceae(100)
Otu02774	0	0	0	2	9	0	0	0	12	1	0	0	0	0	0	0	0	0	0	0	0	0	0	0	0	3	2	2	Bacteria(100)	Actinobacteria(100)	Acidimicrobiia(100)	Acidimicrobiales(100)	Acidimicrobiales_unclassified(100)
Otu03115	0	5	0	8	0	0	0	14	0	1	0	0	0	0	0	0	0	0	0	0	0	0	0	0	0	2	0	1	Bacteria(100)	Actinobacteria(100)	Actinobacteria_unclassified(100)	Actinobacteria_unclassified(100)	Actinobacteria_unclassified(100)
Otu03386	0	0	0	0	0	3	0	0	0	0	0	1	3	0	5	1	0	0	0	0	0	0	0	0	0	7	5	6	Bacteria(100)	Chloroflexi(100)	Chloroflexi_unclassified(100)	Chloroflexi_unclassified(100)	Chloroflexi_unclassified(100)
Otu00115	0	0	14	0	0	0	0	0	0	0	1	0	0	0	0	0	0	0	0	0	0	0	0	0	0	2	7	6	Bacteria(100)	Bacteroidetes(100)	vadinHA17(100)	vadinHA17_unclassified(100)	vadinHA17_unclassified(100)
Otu00142	0	0	0	0	0	2	0	0	2	0	1	0	0	1	2	2	0	0	0	0	0	0	0	0	0	4	8	8	Bacteria(100)	Bacteria_unclassified(100)	Bacteria_unclassified(100)	Bacteria_unclassified(100)	Bacteria_unclassified(100)
Otu00366	0	0	0	0	0	0	0	0	0	0	1	0	0	0	0	0	21	0	0	0	0	0	5	0	0	0	0	3	Bacteria(100)	Bacteroidetes(100)	Flavobacteriia(100)	Flavobacteriales(100)	Flavobacteriaceae(100)	Cloacibacterium(100)
Otu00771	0	0	0	4	0	1	0	0	1	0	0	0	2	1	1	0	0	0	0	0	0	0	0	0	0	7	7	6	Bacteria(100)	Acidobacteria(100)	Acidobacteria(100)	Subgroup_6(100)	Subgroup_6_unclassified(100)
Otu01508	0	0	0	5	0	4	0	3	4	0	1	1	0	2	1	1	0	0	0	0	0	0	0	0	0	4	1	3	Bacteria(100)	Actinobacteria(100)	Actinobacteria(100)	Micromonosporales(100)	Micromonosporaceae(100)	Dactylosporangium(88)
Otu02345	0	1	18	4	0	0	0	0	0	0	1	0	0	0	0	3	0	0	0	0	0	0	0	0	0	0	2	1	Bacteria(100)	Chloroflexi(100)	KD4-96(100)	KD4-96_unclassified(100)	KD4-96_unclassified(100)
Otu02605	0	1	0	1	0	5	0	0	0	1	0	1	1	2	1	1	0	0	0	0	0	0	0	0	0	10	3	3	Bacteria(100)	Proteobacteria(100)	Alphaproteobacteria(100)	Rhizobiales(100)	Rhizobiales_unclassified(100)
Otu02702	0	0	25	1	0	1	0	0	0	0	0	0	0	1	0	0	0	0	0	0	0	0	0	0	0	0	1	1	Bacteria(100)	Proteobacteria(100)	Alphaproteobacteria(100)	Rhizobiales(100)	Rhizobiales_unclassified(100)
Otu02827	0	0	0	0	3	2	0	22	0	0	0	0	0	0	0	0	0	0	0	0	0	0	0	0	0	0	2	1	Bacteria(100)	Proteobacteria(100)	Alphaproteobacteria(100)	Rhizobiales(100)	Rhodobiaceae(100)	Parvibaculum(100)
Otu02885	0	0	0	0	0	1	0	0	18	0	1	0	0	1	0	2	0	0	0	0	0	0	0	0	0	1	4	2	Bacteria(100)	Actinobacteria(100)	Thermoleophilia(100)	Solirubrobacterales(100)	Conexibacteraceae(56)	Conexibacter(56)
Otu00012	0	0	0	0	0	0	0	25	0	0	0	0	0	0	0	1	0	0	0	0	0	0	0	0	0	0	0	3	Bacteria(100)	Proteobacteria(100)	Epsilonproteobacteria(100)	Campylobacterales(100)	Helicobacteraceae(100)	Sulfuricurvum(100)
Otu01721	0	0	0	0	0	3	0	0	0	1	0	3	0	0	2	0	0	0	0	2	0	0	0	0	0	7	3	8	Bacteria(100)	Bacteroidetes(100)	Sphingobacteriia(100)	Sphingobacteriales(100)	Chitinophagaceae(100)
Otu02060	0	0	0	0	9	5	0	9	0	0	0	0	0	0	0	0	0	0	0	0	0	0	0	0	0	4	2	0	Bacteria(100)	Proteobacteria(100)	Proteobacteria_unclassified(100)	Proteobacteria_unclassified(100)	Proteobacteria_unclassified(100)
Otu02235	0	0	0	2	0	2	0	0	6	2	1	0	1	1	0	1	0	0	0	0	0	0	0	0	0	2	8	3	Bacteria(100)	Bacteria_unclassified(100)	Bacteria_unclassified(100)	Bacteria_unclassified(100)	Bacteria_unclassified(100)
Otu02359	0	0	0	2	0	0	0	0	0	0	0	0	2	0	0	0	0	0	0	0	0	0	0	0	0	14	4	7	Bacteria(100)	Proteobacteria(100)	Gammaproteobacteria(100)	Legionellales(100)	Legionellaceae(100)	Legionella(100)
Otu02962	0	0	0	0	0	8	0	9	2	0	0	0	0	0	0	0	0	0	0	0	0	0	0	0	0	7	2	1	Bacteria(100)	Actinobacteria(100)	Actinobacteria_unclassified(100)	Actinobacteria_unclassified(100)	Actinobacteria_unclassified(100)
Otu03234	0	0	18	3	0	3	0	0	0	0	1	0	1	0	0	0	0	0	0	0	0	0	0	0	0	0	2	1	Bacteria(100)	Proteobacteria(100)	Gammaproteobacteria(100)	Xanthomonadales(100)	Xanthomonadaceae(100)
Otu03538	0	0	0	0	0	0	0	0	0	0	0	0	0	1	1	2	0	0	0	0	0	0	0	0	0	9	7	9	Bacteria(100)	Chlamydiae(100)	Chlamydiae(100)	Chlamydiales(100)	Chlamydiales_unclassified(92)
Otu00332	0	0	0	0	0	1	0	0	0	0	0	2	0	0	0	0	0	0	0	0	0	0	0	0	0	9	9	7	Bacteria(100)	Bacteroidetes(100)	Bacteroidetes_unclassified(100)	Bacteroidetes_unclassified(100)	Bacteroidetes_unclassified(100)
Otu00337	0	0	0	0	0	0	2	9	0	0	0	0	0	0	0	0	0	0	15	0	0	0	0	0	2	0	0	0	Bacteria(100)	Proteobacteria(100)	Gammaproteobacteria(100)	Enterobacteriales(100)	Enterobacteriaceae(100)
Otu01269	0	5	0	9	0	1	0	0	2	1	1	1	1	0	1	1	0	0	0	0	0	0	0	0	0	3	1	1	Bacteria(100)	Bacteria_unclassified(100)	Bacteria_unclassified(100)	Bacteria_unclassified(100)	Bacteria_unclassified(100)
Otu01921	0	0	0	1	10	3	0	0	0	0	0	0	0	0	0	0	0	0	0	0	0	0	0	0	0	5	4	5	Bacteria(100)	Bacteria_unclassified(100)	Bacteria_unclassified(100)	Bacteria_unclassified(100)	Bacteria_unclassified(100)
Otu02042	0	0	0	4	12	1	0	0	3	0	3	1	0	1	2	1	0	0	0	0	0	0	0	0	0	0	0	0	Bacteria(100)	Proteobacteria(100)	Gammaproteobacteria(100)	Xanthomonadales(100)	Xanthomonadaceae(100)
Otu02291	0	0	0	0	0	3	0	0	0	4	1	2	0	4	1	5	0	0	0	6	2	0	0	0	0	0	0	0	Bacteria(100)	Bacteroidetes(100)	Sphingobacteriia(100)	Sphingobacteriales(100)	env.OPS_17(100)
Otu02604	0	0	0	0	0	0	0	0	0	0	0	0	0	0	0	0	0	0	0	0	0	0	0	0	0	8	14	6	Bacteria(100)	Proteobacteria(100)	Gammaproteobacteria(100)	Legionellales(100)	Coxiellaceae(100)	Aquicella(100)
Otu02613	0	9	0	0	18	0	0	0	0	0	0	0	0	0	0	0	0	0	0	0	0	0	0	0	0	1	0	0	Bacteria(100)	Verrucomicrobia(100)	OPB35_soil_group(100)	OPB35_soil_group_unclassified(100)	OPB35_soil_group_unclassified(100)
Otu02788	0	4	0	2	2	9	0	0	1	2	0	0	0	1	2	1	0	0	0	0	0	0	0	0	0	1	2	1	Bacteria(100)	Acidobacteria(100)	Acidobacteria(100)	Subgroup_3(100)	Unknown_Family(100)	Candidatus_Solibacter(100)
Otu03129	0	0	0	3	0	3	0	0	9	0	0	0	0	1	1	0	0	0	0	0	0	0	0	0	0	5	5	1	Bacteria(100)	Bacteria_unclassified(100)	Bacteria_unclassified(100)	Bacteria_unclassified(100)	Bacteria_unclassified(100)
Otu03606	0	0	0	0	0	0	0	0	0	0	0	0	4	0	1	0	0	0	0	0	0	0	0	0	0	6	7	10	Bacteria(100)	Proteobacteria(100)	Gammaproteobacteria(100)	Legionellales(100)	Coxiellaceae(100)	Aquicella(100)
Otu03963	0	0	0	1	0	0	0	0	23	1	0	0	0	0	0	0	0	0	0	0	0	0	0	0	0	1	0	2	Bacteria(100)	Proteobacteria(100)	Deltaproteobacteria(100)	Myxococcales(100)	Polyangiaceae(100)	Byssovorax(100)
Otu02056	0	0	0	4	0	1	0	0	0	0	0	1	3	0	1	2	0	0	0	0	0	0	0	0	0	4	2	9	Bacteria(100)	Verrucomicrobia(100)	Spartobacteria(100)	Chthoniobacterales(100)	DA101_soil_group(100)
Otu02848	0	0	0	0	0	4	0	20	0	0	0	0	0	1	0	0	0	0	0	0	0	0	0	0	0	0	1	1	Bacteria(100)	Proteobacteria(100)	Alphaproteobacteria(100)	Rhizobiales(100)	Hyphomicrobiaceae(100)	Hyphomicrobium(100)
Otu03347	0	3	0	6	0	1	0	0	3	3	2	1	1	2	2	0	0	0	0	0	0	0	3	0	0	0	0	0	Bacteria(100)	Proteobacteria(100)	Gammaproteobacteria(100)	Xanthomonadales(100)	Xanthomonadaceae(100)	Arenimonas(100)
Otu03400	0	0	0	0	0	3	0	0	0	0	0	2	0	0	0	0	0	0	0	0	0	0	0	0	0	3	6	13	Bacteria(100)	Proteobacteria(100)	Deltaproteobacteria(100)	Myxococcales(100)	Sandaracinaceae(100)
Otu00005	0	0	0	0	0	0	0	0	0	1	0	0	1	0	0	0	0	0	0	0	0	0	0	0	0	3	8	13	Bacteria(100)	Firmicutes(100)	Clostridia(100)	Clostridiales(100)	Peptococcaceae(100)	Desulfosporosinus(100)
Otu00226	0	0	0	0	21	0	0	0	0	0	0	0	0	0	0	1	0	0	0	0	0	0	0	0	0	2	0	2	Bacteria(100)	Proteobacteria(100)	Betaproteobacteria(100)	Burkholderiales(100)	Comamonadaceae(100)
Otu00266	0	0	0	0	0	3	0	1	0	1	0	0	0	0	0	0	0	0	0	0	0	0	0	0	0	3	11	7	Bacteria(100)	Candidate_division_OD1(100)	Candidate_division_OD1_unclassified(100)	Candidate_division_OD1_unclassified(100)	Candidate_division_OD1_unclassified(100)
Otu02299	0	1	0	7	12	2	0	0	0	0	0	0	0	1	0	0	0	0	0	0	0	0	0	0	0	3	0	0	Bacteria(100)	Proteobacteria(100)	Proteobacteria_unclassified(100)	Proteobacteria_unclassified(100)	Proteobacteria_unclassified(100)
Otu02460	0	0	0	8	0	5	0	1	0	0	2	0	1	1	2	0	0	0	0	0	0	0	0	0	0	4	1	1	Bacteria(100)	Proteobacteria(100)	Alphaproteobacteria(100)	Sphingomonadales(100)	Sphingomonadaceae(100)	Sphingomonas(100)
Otu02470	0	0	0	2	0	5	0	0	0	1	1	0	2	2	4	3	0	0	0	0	0	0	0	0	0	3	3	0	Bacteria(100)	Acidobacteria(100)	Acidobacteria(100)	Subgroup_4(100)	Unknown_Family(100)	Blastocatella(100)
Otu02501	0	0	0	3	1	3	0	0	0	0	2	0	1	1	1	1	0	0	0	0	0	0	0	0	0	4	5	4	Bacteria(100)	Proteobacteria(100)	Alphaproteobacteria(100)	Rhizobiales(100)	Rhizobiales_unclassified(100)
Otu02532	0	0	0	2	10	3	0	0	0	0	0	0	0	0	0	0	0	0	0	0	0	0	0	0	0	1	4	6	Bacteria(100)	Bacteroidetes(100)	Cytophagia(100)	Cytophagales(100)	Cytophagaceae(100)	Ohtaekwangia(100)
Otu02619	0	0	0	0	0	4	0	3	1	1	1	0	0	0	0	0	0	0	0	0	0	0	0	0	0	5	8	3	Bacteria(100)	Bacteria_unclassified(100)	Bacteria_unclassified(100)	Bacteria_unclassified(100)	Bacteria_unclassified(100)
Otu02850	0	0	0	0	0	0	0	11	14	0	0	0	0	0	0	0	0	0	0	0	0	0	0	0	0	1	0	0	Bacteria(100)	Bacteria_unclassified(100)	Bacteria_unclassified(100)	Bacteria_unclassified(100)	Bacteria_unclassified(100)
Otu02928	0	0	16	1	0	1	0	0	2	0	2	0	0	1	0	0	0	0	0	0	0	0	0	0	0	1	2	0	Bacteria(100)	Actinobacteria(100)	Actinobacteria(100)	Micromonosporales(100)	Micromonosporaceae(100)	Virgisporangium(100)
Otu03103	0	10	0	7	0	0	0	0	1	0	0	0	0	1	0	0	0	0	0	0	0	0	0	0	6	1	0	0	Bacteria(100)	Actinobacteria(100)	Thermoleophilia(100)	Solirubrobacterales(100)	Solirubrobacterales_unclassified(100)
Otu03483	0	0	0	0	0	3	0	23	0	0	0	0	0	0	0	0	0	0	0	0	0	0	0	0	0	0	0	0	Bacteria(100)	Proteobacteria(100)	Alphaproteobacteria(100)	Rhizobiales(100)	Rhizobiales_unclassified(100)
Otu03486	0	17	0	0	0	0	0	0	0	0	0	0	1	1	2	0	0	0	0	0	0	0	0	0	0	0	2	3	Bacteria(100)	Armatimonadetes(100)	Armatimonadetes_unclassified(100)	Armatimonadetes_unclassified(100)	Armatimonadetes_unclassified(100)
Otu00992	0	0	0	0	0	0	0	24	0	0	0	0	0	0	0	0	0	0	0	0	0	0	0	0	0	0	0	1	Bacteria(100)	Proteobacteria(100)	Betaproteobacteria(100)	Hydrogenophilales(100)	Hydrogenophilaceae(100)	Hydrogenophilus(100)
Otu01087	0	0	0	0	0	3	0	0	8	0	0	0	1	2	0	0	0	0	0	0	0	0	0	0	0	6	3	2	Bacteria(100)	Verrucomicrobia(100)	OPB35_soil_group(100)	OPB35_soil_group_unclassified(100)	OPB35_soil_group_unclassified(100)
Otu02612	0	0	0	1	0	3	0	0	0	0	0	0	0	0	1	0	0	0	0	0	0	0	0	0	0	6	6	8	Bacteria(100)	Bacteria_unclassified(100)	Bacteria_unclassified(100)	Bacteria_unclassified(100)	Bacteria_unclassified(100)
Otu02636	0	5	0	5	0	2	0	0	3	0	0	2	0	2	0	0	0	0	0	0	0	0	0	0	0	4	1	1	Bacteria(100)	Bacteria_unclassified(100)	Bacteria_unclassified(100)	Bacteria_unclassified(100)	Bacteria_unclassified(100)
Otu02653	0	1	4	12	0	1	0	0	0	0	0	0	1	1	0	0	0	0	0	0	0	0	0	0	0	3	1	1	Bacteria(100)	Chloroflexi(100)	Chloroflexia(100)	Chloroflexales(100)	Roseiflexaceae(100)	Roseiflexus(100)
Otu02808	0	0	0	0	0	0	0	11	4	1	1	0	0	0	1	0	0	0	0	0	0	0	0	0	0	2	1	4	Bacteria(100)	Bacteria_unclassified(100)	Bacteria_unclassified(100)	Bacteria_unclassified(100)	Bacteria_unclassified(100)
Otu02824	0	0	0	0	25	0	0	0	0	0	0	0	0	0	0	0	0	0	0	0	0	0	0	0	0	0	0	0	Bacteria(100)	Proteobacteria(100)	Gammaproteobacteria(100)	Gammaproteobacteria_unclassified(100)	Gammaproteobacteria_unclassified(100)
Otu02973	0	0	0	5	0	7	0	0	0	1	2	0	0	0	1	0	0	0	0	0	0	0	0	0	0	2	5	2	Bacteria(100)	Proteobacteria(100)	Alphaproteobacteria(100)	Rhodospirillales(100)	Rhodospirillales_unclassified(100)
Otu02987	0	0	0	3	0	4	0	0	0	1	1	1	0	0	1	0	0	0	0	0	0	0	0	0	0	3	5	6	Bacteria(100)	Planctomycetes(100)	Planctomycetacia(100)	Planctomycetales(100)	Planctomycetaceae(100)	Planctomyces(100)
Otu03102	0	0	0	0	23	1	0	0	0	0	0	0	0	0	0	0	0	0	0	0	0	0	0	0	0	1	0	0	Bacteria(100)	Proteobacteria(100)	Alphaproteobacteria(100)	Alphaproteobacteria_unclassified(100)	Alphaproteobacteria_unclassified(100)
Otu03697	0	0	0	4	0	1	0	0	0	1	0	0	0	1	2	0	0	0	0	0	0	0	0	0	0	4	5	7	Bacteria(100)	Actinobacteria(100)	Actinobacteria_unclassified(100)	Actinobacteria_unclassified(100)	Actinobacteria_unclassified(100)
Otu04033	0	3	0	0	0	0	0	0	21	0	0	0	0	0	0	0	0	0	0	0	0	0	0	0	0	1	0	0	Bacteria(100)	Chlorobi(100)	Chlorobi_unclassified(100)	Chlorobi_unclassified(100)	Chlorobi_unclassified(100)
Otu00014	0	0	0	0	6	0	0	0	0	0	0	0	3	0	0	1	0	0	0	0	0	0	0	0	0	6	1	7	Bacteria(100)	Proteobacteria(100)	Deltaproteobacteria(100)	Desulfobacterales(100)	Desulfobulbaceae(100)	Desulfocapsa(100)
Otu00407	0	0	0	0	0	0	0	0	0	0	1	0	1	0	0	6	0	0	0	0	0	0	0	0	0	3	4	9	Bacteria(100)	Bacteroidetes(100)	Flavobacteriia(100)	Flavobacteriales(100)	Flavobacteriaceae(100)	Flavobacterium(100)
Otu00519	0	0	0	0	0	0	0	0	0	1	0	0	0	0	0	0	0	0	0	0	0	0	0	0	0	6	10	7	Bacteria(100)	Bacteroidetes(100)	Bacteroidetes_unclassified(100)	Bacteroidetes_unclassified(100)	Bacteroidetes_unclassified(100)
Otu01056	0	0	0	0	0	3	0	0	0	0	0	0	0	0	0	0	1	0	0	0	0	0	0	0	0	7	8	5	Bacteria(100)	Bacteria_unclassified(100)	Bacteria_unclassified(100)	Bacteria_unclassified(100)	Bacteria_unclassified(100)
Otu01331	0	0	0	0	0	1	0	0	0	0	0	0	2	0	3	2	0	0	0	1	0	0	0	0	0	4	6	5	Bacteria(100)	Bacteroidetes(100)	Sphingobacteriia(100)	Sphingobacteriales(100)	Chitinophagaceae(100)
Otu01916	0	0	22	0	0	0	0	0	0	0	0	0	0	0	0	0	0	0	0	0	0	0	0	0	0	0	1	1	Bacteria(100)	Proteobacteria(100)	Alphaproteobacteria(100)	Rhodospirillales(100)	Rhodospirillales_unclassified(100)
Otu02387	0	0	0	5	0	6	0	3	0	1	1	0	1	2	0	0	0	0	0	0	0	0	0	0	0	1	1	3	Bacteria(100)	Actinobacteria(100)	Actinobacteria(100)	Actinobacteria_unclassified(100)	Actinobacteria_unclassified(100)
Otu02446	0	6	0	7	0	3	0	0	2	0	1	1	0	0	1	0	0	0	0	2	0	0	0	0	0	0	1	0	Bacteria(100)	Gemmatimonadetes(100)	Gemmatimonadetes(100)	Gemmatimonadales(100)	Gemmatimonadaceae(100)	Gemmatimonas(100)
Otu03401	0	0	0	1	0	4	0	2	12	2	0	0	1	0	1	0	0	0	0	0	0	0	0	0	0	0	0	1	Bacteria(100)	Proteobacteria(100)	Alphaproteobacteria(100)	Rhizobiales(100)	Hyphomicrobiaceae(93)	Hyphomicrobium(93)
Otu03838	0	0	16	6	0	0	0	0	0	0	1	0	0	1	0	0	0	0	0	0	0	0	0	0	0	0	0	0	Bacteria(100)	Actinobacteria(100)	Actinobacteria(100)	Actinobacteria_unclassified(100)	Actinobacteria_unclassified(100)
Otu03924	0	0	0	0	0	2	0	0	5	0	2	0	0	1	0	2	0	0	0	0	0	0	0	0	0	5	2	5	Bacteria(100)	Actinobacteria(100)	Actinobacteria_unclassified(100)	Actinobacteria_unclassified(100)	Actinobacteria_unclassified(100)
Otu04173	0	0	0	11	0	4	0	0	0	1	0	0	0	0	0	1	0	0	0	0	0	0	0	0	0	3	1	3	Bacteria(100)	Proteobacteria(100)	Proteobacteria_unclassified(100)	Proteobacteria_unclassified(100)	Proteobacteria_unclassified(100)
Otu01502	0	0	10	0	0	3	0	0	0	1	1	0	0	0	0	2	0	0	0	0	0	0	0	0	0	1	4	1	Bacteria(100)	Proteobacteria(100)	Deltaproteobacteria(100)	Myxococcales(100)	Haliangiaceae(100)	Haliangium(100)
Otu01615	0	0	0	0	0	0	0	13	0	0	0	0	0	0	0	0	0	0	0	0	0	0	0	0	0	4	2	4	Bacteria(100)	Acidobacteria(100)	Acidobacteria(100)	Subgroup_6(100)	Subgroup_6_unclassified(100)
Otu02054	0	12	0	0	7	0	0	0	0	0	1	0	1	0	2	0	0	0	0	0	0	0	0	0	0	0	0	0	Bacteria(100)	Proteobacteria(100)	Alphaproteobacteria(100)	Rhizobiales(100)	Hyphomicrobiaceae(100)	Devosia(100)
Otu02308	0	1	0	2	0	0	0	0	9	0	0	0	1	1	0	0	0	0	0	0	0	0	0	0	0	1	3	5	Bacteria(100)	Planctomycetes(100)	Planctomycetacia(100)	Planctomycetales(100)	Planctomycetaceae(100)	Planctomyces(100)
Otu02349	0	0	0	2	0	0	0	5	0	0	0	0	0	0	0	0	0	0	0	0	0	0	0	0	0	3	4	9	Bacteria(100)	Proteobacteria(100)	Betaproteobacteria(100)	Betaproteobacteria_unclassified(100)	Betaproteobacteria_unclassified(100)
Otu02815	0	0	0	0	0	1	0	0	16	0	0	0	1	0	0	1	0	0	0	0	0	0	0	0	0	2	0	2	Bacteria(100)	Proteobacteria(100)	Alphaproteobacteria(100)	Rhodospirillales(100)	Rhodospirillaceae(100)	Dongia(100)
Otu03004	0	12	0	2	0	1	0	3	2	0	1	0	0	0	0	2	0	0	0	0	0	0	0	0	0	0	0	0	Bacteria(100)	Bacteria_unclassified(100)	Bacteria_unclassified(100)	Bacteria_unclassified(100)	Bacteria_unclassified(100)
Otu00203	0	0	0	0	0	5	0	0	2	1	1	0	0	0	0	0	0	0	0	0	0	0	0	0	0	5	4	4	Bacteria(100)	Gemmatimonadetes(100)	Gemmatimonadetes(100)	Gemmatimonadales(100)	Gemmatimonadaceae(100)	Gemmatimonas(100)
Otu01349	0	6	0	0	0	1	0	0	0	1	2	0	0	0	0	0	0	0	0	0	0	0	0	0	0	1	4	7	Bacteria(100)	Proteobacteria(100)	Betaproteobacteria(100)	Betaproteobacteria_unclassified(100)	Betaproteobacteria_unclassified(100)
Otu02425	0	0	0	0	0	5	0	0	0	1	1	1	2	2	0	2	0	0	0	0	0	0	0	0	0	2	4	2	Bacteria(100)	Proteobacteria(100)	Alphaproteobacteria(100)	Rhodospirillales(100)	Rhodospirillaceae(100)	Dongia(100)
Otu02427	0	0	0	0	0	1	0	0	0	0	0	0	0	0	1	3	0	0	0	0	0	0	0	0	0	8	2	7	Bacteria(100)	Bacteroidetes(100)	Bacteroidetes_unclassified(100)	Bacteroidetes_unclassified(100)	Bacteroidetes_unclassified(100)
Otu02838	0	0	0	4	0	3	0	5	1	0	1	0	2	2	0	0	0	0	0	0	0	0	0	0	0	3	1	0	Bacteria(100)	Proteobacteria(100)	Alphaproteobacteria(100)	Sphingomonadales(100)	Sphingomonadales_unclassified(100)
Otu02980	0	0	0	1	1	11	0	0	4	2	0	0	0	0	1	0	0	0	0	0	0	0	0	0	0	2	0	0	Bacteria(100)	Actinobacteria(100)	Actinobacteria(100)	Pseudonocardiales(100)	Pseudonocardiaceae(100)
Otu03011	0	0	0	0	0	3	0	0	6	1	0	0	2	0	2	0	0	0	0	0	0	0	0	0	0	3	2	3	Bacteria(100)	Planctomycetes(100)	Planctomycetacia(100)	Planctomycetales(100)	Planctomycetaceae(100)	Planctomyces(100)
Otu03130	0	0	0	0	0	1	0	0	4	0	1	1	0	0	0	1	0	0	0	0	0	0	0	0	0	6	6	2	Bacteria(100)	Proteobacteria(100)	Alphaproteobacteria(100)	Rhizobiales(100)	Rhizobiales_Incertae_Sedis(100)	Bauldia(100)
Otu03167	0	0	9	8	0	0	0	0	0	0	0	0	0	0	0	0	0	0	0	0	0	0	0	0	0	2	1	2	Bacteria(100)	Bacteria_unclassified(100)	Bacteria_unclassified(100)	Bacteria_unclassified(100)	Bacteria_unclassified(100)
Otu03335	0	0	0	0	15	0	0	0	0	0	0	0	1	0	0	0	0	0	0	0	0	0	0	0	0	2	2	2	Bacteria(100)	Bacteria_unclassified(100)	Bacteria_unclassified(100)	Bacteria_unclassified(100)	Bacteria_unclassified(100)
Otu03365	0	0	0	4	0	0	0	0	0	0	2	0	0	0	0	0	0	0	0	0	0	0	0	0	0	5	5	6	Bacteria(100)	Proteobacteria(100)	Deltaproteobacteria(100)	Myxococcales(100)	Haliangiaceae(100)	Haliangium(100)
Otu03402	0	0	0	5	0	1	0	0	9	0	0	0	0	0	0	0	0	0	0	0	0	0	0	0	0	1	4	2	Bacteria(100)	Proteobacteria(100)	Deltaproteobacteria(100)	Deltaproteobacteria_unclassified(100)	Deltaproteobacteria_unclassified(100)
Otu03864	0	12	0	0	0	0	0	0	2	1	3	0	0	1	0	3	0	0	0	0	0	0	0	0	0	0	0	0	Bacteria(100)	Acidobacteria(100)	Acidobacteria(100)	Subgroup_6(100)	Subgroup_6_unclassified(100)
Otu05408	0	0	0	0	0	0	0	0	18	0	0	0	0	0	0	0	0	0	0	0	0	0	0	0	0	2	1	1	Bacteria(100)	Proteobacteria(100)	Alphaproteobacteria(100)	Rhizobiales(100)	Rhizobiales_unclassified(100)
Otu00094	0	0	0	2	0	1	0	0	0	2	3	1	1	6	1	0	0	0	0	0	0	0	0	1	0	0	1	2	Bacteria(100)	Proteobacteria(100)	Alphaproteobacteria(100)	Rhizobiales(100)	Rhizobiaceae(100)
Otu00693	0	0	0	1	0	2	0	0	0	0	0	0	3	0	1	1	0	0	0	0	0	0	0	0	0	4	6	3	Bacteria(100)	Nitrospirae(100)	Nitrospira(100)	Nitrospirales(100)	Nitrospiraceae(100)	Nitrospira(100)
Otu01115	0	0	0	0	0	1	0	0	0	0	0	0	0	0	0	1	0	0	0	0	0	0	0	0	0	6	5	8	Bacteria(100)	Proteobacteria(100)	Gammaproteobacteria(100)	Oceanospirillales(100)	Oceanospirillaceae(100)	Pseudospirillum(100)
Otu02001	0	0	0	0	0	2	0	13	0	0	0	0	0	0	0	0	0	0	0	0	0	0	0	0	0	1	1	4	Bacteria(100)	Actinobacteria(100)	Actinobacteria(100)	Pseudonocardiales(100)	Pseudonocardiaceae(100)	Actinomycetospora(100)
Otu02041	0	0	0	0	0	0	0	0	0	3	0	0	0	0	0	0	0	0	0	0	0	0	0	0	0	9	6	3	Bacteria(100)	Bacteria_unclassified(100)	Bacteria_unclassified(100)	Bacteria_unclassified(100)	Bacteria_unclassified(100)
Otu02159	0	6	0	4	1	2	0	0	0	0	1	0	1	1	0	1	0	0	0	0	0	0	0	0	1	3	0	0	Bacteria(100)	Actinobacteria(100)	Actinobacteria(100)	Pseudonocardiales(100)	Pseudonocardiaceae(100)	Pseudonocardia(100)
Otu02188	0	0	2	0	0	0	0	13	3	0	0	0	1	0	1	0	0	0	0	0	0	0	0	0	0	0	0	1	Bacteria(100)	Firmicutes(100)	Negativicutes(100)	Selenomonadales(100)	Veillonellaceae(100)
Otu02339	0	0	0	0	13	0	0	0	8	0	0	0	0	0	0	0	0	0	0	0	0	0	0	0	0	0	0	0	Bacteria(100)	Chlorobi(100)	Chlorobi_unclassified(100)	Chlorobi_unclassified(100)	Chlorobi_unclassified(100)
Otu02472	0	0	0	0	0	7	0	0	0	0	0	0	1	0	0	0	0	0	0	0	0	0	0	0	0	4	6	3	Bacteria(100)	Bacteroidetes(100)	Bacteroidetes_unclassified(100)	Bacteroidetes_unclassified(100)	Bacteroidetes_unclassified(100)
Otu02905	0	0	0	0	0	0	0	0	0	0	0	0	0	0	1	0	0	0	0	0	0	0	0	0	0	6	6	8	Bacteria(100)	Bacteroidetes(100)	Bacteroidetes_unclassified(100)	Bacteroidetes_unclassified(100)	Bacteroidetes_unclassified(100)
Otu03131	0	0	0	7	0	1	0	0	0	3	0	1	1	0	1	0	0	0	0	0	0	0	0	0	0	1	2	4	Bacteria(100)	Armatimonadetes(100)	Armatimonadetes_unclassified(100)	Armatimonadetes_unclassified(100)	Armatimonadetes_unclassified(100)
Otu03162	0	0	0	7	0	0	0	0	0	0	5	0	0	2	0	1	0	0	0	0	0	0	3	0	0	2	1	0	Bacteria(100)	Bacteria_unclassified(100)	Bacteria_unclassified(100)	Bacteria_unclassified(100)	Bacteria_unclassified(100)
Otu03502	0	1	0	0	8	3	0	0	0	2	0	2	0	0	0	1	0	0	0	0	0	0	0	0	0	1	2	1	Bacteria(100)	Actinobacteria(100)	Actinobacteria_unclassified(100)	Actinobacteria_unclassified(100)	Actinobacteria_unclassified(100)
Otu00514	0	0	0	0	0	4	0	14	0	0	0	0	1	0	0	0	0	0	0	0	0	0	0	0	0	0	0	1	Bacteria(100)	Proteobacteria(100)	Gammaproteobacteria(100)	Oceanospirillales(100)	Oceanospirillaceae(100)	Pseudospirillum(100)
Otu00591	0	7	0	4	2	0	0	0	3	1	1	0	0	0	0	0	0	0	0	0	0	0	0	0	0	0	1	1	Bacteria(100)	Proteobacteria(100)	Betaproteobacteria(100)	Burkholderiales(100)	Comamonadaceae(100)
Otu01443	0	0	0	8	0	1	0	0	2	0	1	0	2	0	3	2	0	0	0	0	0	0	0	0	0	1	0	0	Bacteria(100)	Proteobacteria(100)	Betaproteobacteria(100)	Betaproteobacteria_unclassified(100)	Betaproteobacteria_unclassified(100)
Otu01823	0	0	0	1	0	1	0	0	8	0	0	2	0	2	0	0	0	0	0	0	0	0	0	0	0	2	2	2	Bacteria(100)	Proteobacteria(100)	Alphaproteobacteria(100)	Rhizobiales(100)	Rhizobiales_unclassified(72)
Otu02069	0	0	0	3	0	2	0	0	0	0	0	0	0	1	1	1	0	0	0	0	0	0	0	0	0	6	2	4	Bacteria(100)	Actinobacteria(100)	Thermoleophilia(100)	Gaiellales(100)	Gaiellaceae(100)	Gaiella(100)
Otu02640	0	0	0	2	0	2	0	12	0	0	0	0	1	0	2	1	0	0	0	0	0	0	0	0	0	0	0	0	Bacteria(100)	Bacteroidetes(100)	Sphingobacteriia(100)	Sphingobacteriales(100)	Chitinophagaceae(100)	Ferruginibacter(100)
Otu02657	0	0	0	0	0	3	0	0	0	0	0	0	0	1	1	0	0	0	0	0	0	0	0	0	0	4	9	2	Bacteria(100)	Verrucomicrobia(100)	OPB35_soil_group(100)	OPB35_soil_group_unclassified(100)	OPB35_soil_group_unclassified(100)
Otu02873	0	0	2	0	0	0	0	0	0	0	0	0	0	0	0	1	0	0	0	0	0	0	0	0	0	3	9	5	Bacteria(100)	Bacteroidetes(100)	Cytophagia(100)	Cytophagales(100)	Cytophagaceae(100)	Ohtaekwangia(100)
Otu02971	0	6	0	0	0	3	0	0	0	0	0	0	1	1	1	0	0	0	0	0	0	0	0	0	0	2	3	3	Bacteria(100)	Bacteria_unclassified(100)	Bacteria_unclassified(100)	Bacteria_unclassified(100)	Bacteria_unclassified(100)
Otu03048	0	0	0	0	18	0	0	0	0	0	0	0	0	0	0	0	0	0	0	0	0	0	0	0	0	0	0	2	Bacteria(100)	Proteobacteria(100)	Gammaproteobacteria(100)	Gammaproteobacteria_unclassified(100)	Gammaproteobacteria_unclassified(100)
Otu03349	0	0	0	7	0	4	0	0	7	0	2	0	0	0	0	0	0	0	0	0	0	0	0	0	0	0	0	0	Bacteria(100)	Proteobacteria(100)	Gammaproteobacteria(100)	Gammaproteobacteria_unclassified(100)	Gammaproteobacteria_unclassified(100)
Otu03419	0	0	0	4	6	2	0	0	0	1	0	1	1	1	0	0	0	0	0	0	0	0	0	0	0	2	2	0	Bacteria(100)	Proteobacteria(100)	Alphaproteobacteria(100)	Rhizobiales(100)	Rhizobiales_unclassified(100)
Otu03734	0	0	0	0	0	1	0	0	0	0	1	1	3	2	0	0	0	0	0	0	0	0	0	0	0	7	2	3	Bacteria(100)	Planctomycetes(100)	Planctomycetacia(100)	Planctomycetacia_unclassified(100)	Planctomycetacia_unclassified(100)
Otu03882	0	0	0	0	0	0	0	0	0	0	0	0	0	0	1	1	0	0	0	0	0	0	0	0	0	4	9	5	Bacteria(100)	Bacteria_unclassified(100)	Bacteria_unclassified(100)	Bacteria_unclassified(100)	Bacteria_unclassified(100)
Otu04229	0	0	0	3	0	1	0	0	0	0	1	0	0	0	0	0	0	0	0	0	0	0	0	0	0	5	1	9	Bacteria(100)	Bacteria_unclassified(100)	Bacteria_unclassified(100)	Bacteria_unclassified(100)	Bacteria_unclassified(100)
Otu04803	0	0	0	0	0	2	0	0	0	0	0	0	1	0	0	0	0	0	0	0	0	0	0	0	0	8	6	3	Bacteria(100)	Verrucomicrobia(100)	OPB35_soil_group(100)	OPB35_soil_group_unclassified(100)	OPB35_soil_group_unclassified(100)
Otu00155	0	0	0	0	0	0	0	0	0	5	0	2	0	1	1	9	0	0	0	0	0	0	0	0	0	1	0	0	Bacteria(100)	Bacteroidetes(100)	Sphingobacteriia(100)	Sphingobacteriales(100)	env.OPS_17(99)
Otu00357	0	0	0	0	0	0	0	0	0	0	0	0	0	0	0	0	0	0	0	0	0	0	0	0	0	3	8	8	Bacteria(100)	Proteobacteria(100)	Betaproteobacteria(100)	Betaproteobacteria_unclassified(100)	Betaproteobacteria_unclassified(100)
Otu00767	0	0	0	6	0	0	0	4	0	0	0	0	0	0	0	2	0	0	0	0	0	0	0	0	0	4	1	2	Bacteria(100)	Actinobacteria(100)	Thermoleophilia(100)	Gaiellales(100)	Gaiellaceae(100)	Gaiella(100)
Otu01047	0	0	0	0	9	0	0	0	0	0	0	0	0	0	1	0	0	0	0	3	0	0	0	0	0	0	3	3	Bacteria(100)	Bacteroidetes(100)	Bacteroidetes_unclassified(100)	Bacteroidetes_unclassified(100)	Bacteroidetes_unclassified(100)
Otu01426	0	0	0	0	0	0	0	0	0	0	0	0	2	0	0	1	0	0	0	0	0	0	0	0	0	10	2	4	Bacteria(100)	Verrucomicrobia(100)	OPB35_soil_group(100)	OPB35_soil_group_unclassified(100)	OPB35_soil_group_unclassified(100)
Otu02096	0	0	0	0	0	3	0	0	9	0	1	0	0	0	0	2	0	0	0	0	0	0	0	0	0	0	1	3	Bacteria(100)	Bacteria_unclassified(100)	Bacteria_unclassified(100)	Bacteria_unclassified(100)	Bacteria_unclassified(100)
Otu02326	0	0	0	0	4	0	0	0	12	0	1	0	0	0	0	0	0	0	0	0	0	0	0	0	0	1	1	0	Bacteria(100)	Firmicutes(100)	Bacilli(100)	Bacillales(100)	Paenibacillaceae(100)	Paenibacillus(100)
Otu02597	0	0	0	6	0	0	1	7	0	0	0	0	1	1	1	0	0	0	0	0	0	0	0	0	0	1	1	0	Bacteria(100)	Chloroflexi(100)	Thermomicrobia(100)	JG30-KF-CM45(100)	JG30-KF-CM45_unclassified(100)
Otu03249	0	0	0	10	0	2	0	0	0	0	0	0	1	0	2	0	0	0	0	0	0	0	0	0	0	0	3	1	Bacteria(100)	Proteobacteria(100)	Deltaproteobacteria(100)	Deltaproteobacteria_unclassified(100)	Deltaproteobacteria_unclassified(100)
Otu03473	0	0	0	0	0	4	0	0	0	0	0	1	1	0	1	0	0	0	0	0	0	0	0	0	0	3	5	4	Bacteria(100)	Bacteroidetes(100)	Bacteroidetes_unclassified(100)	Bacteroidetes_unclassified(100)	Bacteroidetes_unclassified(100)
Otu03631	0	0	0	0	19	0	0	0	0	0	0	0	0	0	0	0	0	0	0	0	0	0	0	0	0	0	0	0	Bacteria(100)	Bacteria_unclassified(100)	Bacteria_unclassified(100)	Bacteria_unclassified(100)	Bacteria_unclassified(100)
Otu03672	0	0	0	0	3	2	0	12	0	0	0	0	0	1	0	0	0	0	0	0	0	0	0	0	0	1	0	0	Bacteria(100)	Bacteria_unclassified(100)	Bacteria_unclassified(100)	Bacteria_unclassified(100)	Bacteria_unclassified(100)
Otu03706	0	0	0	8	7	0	0	0	0	0	0	0	0	0	0	0	0	0	0	0	0	0	0	0	0	1	1	2	Bacteria(100)	Actinobacteria(100)	Actinobacteria_unclassified(100)	Actinobacteria_unclassified(100)	Actinobacteria_unclassified(100)
Otu03844	0	10	0	0	0	2	0	0	0	0	0	0	1	0	1	0	0	0	0	0	0	0	0	0	0	1	3	1	Bacteria(100)	Planctomycetes(100)	Planctomycetacia(100)	Planctomycetales(100)	Planctomycetaceae(100)
Otu03872	0	13	0	0	0	2	0	0	1	0	0	0	0	0	0	0	0	0	0	0	0	0	0	0	0	0	1	2	Bacteria(100)	Proteobacteria(100)	Betaproteobacteria(100)	Betaproteobacteria_unclassified(100)	Betaproteobacteria_unclassified(100)
Otu04135	0	0	0	0	0	0	0	19	0	0	0	0	0	0	0	0	0	0	0	0	0	0	0	0	0	0	0	0	Bacteria(100)	Bacteria_unclassified(100)	Bacteria_unclassified(100)	Bacteria_unclassified(100)	Bacteria_unclassified(100)
Otu04766	0	12	0	0	0	1	0	0	0	0	0	0	0	0	0	0	0	0	0	0	0	0	0	0	0	2	2	2	Bacteria(100)	Proteobacteria(100)	Deltaproteobacteria(100)	Myxococcales(100)	Myxococcales_unclassified(100)
Otu08744	0	0	0	0	0	0	19	0	0	0	0	0	0	0	0	0	0	0	0	0	0	0	0	0	0	0	0	0	Bacteria(100)	Bacteroidetes(100)	Cytophagia(100)	Cytophagales(100)	Cytophagaceae(100)	Spirosoma(100)
Otu00362	0	0	0	0	5	1	0	0	5	1	0	0	0	0	0	0	0	0	0	0	0	0	0	0	0	4	0	2	Bacteria(100)	Proteobacteria(100)	Betaproteobacteria(100)	Rhodocyclales(100)	Rhodocyclaceae(100)
Otu00809	0	0	0	1	0	1	0	0	0	3	0	0	0	0	1	0	0	0	0	0	0	0	0	0	0	4	5	3	Bacteria(100)	Actinobacteria(100)	Coriobacteriia(100)	Coriobacteriales(100)	Coriobacteriaceae(100)	Olsenella(100)
Otu02496	0	7	0	0	0	2	0	0	0	0	0	0	2	0	0	0	0	0	0	0	0	0	0	0	0	1	5	1	Bacteria(100)	Bacteria_unclassified(100)	Bacteria_unclassified(100)	Bacteria_unclassified(100)	Bacteria_unclassified(100)
Otu03272	0	1	16	0	0	0	0	0	0	0	0	0	0	0	0	0	0	0	0	0	0	0	0	0	0	0	0	1	Bacteria(100)	Actinobacteria(100)	Acidimicrobiia(100)	Acidimicrobiales(100)	Acidimicrobiales_unclassified(100)
Otu03366	0	0	3	0	0	0	0	0	0	1	1	1	3	2	5	2	0	0	0	0	0	0	0	0	0	0	0	0	Bacteria(100)	Verrucomicrobia(100)	Verrucomicrobiae(100)	Verrucomicrobiales(100)	Verrucomicrobiaceae(100)	Haloferula(100)
Otu03660	0	0	0	6	0	1	0	0	10	0	1	0	0	0	0	0	0	0	0	0	0	0	0	0	0	0	0	0	Bacteria(100)	Actinobacteria(100)	Thermoleophilia(100)	Solirubrobacterales(100)	Conexibacteraceae(100)	Conexibacter(100)
Otu03675	0	0	8	0	0	2	0	0	0	0	4	0	0	0	0	0	0	0	0	0	0	0	0	0	0	1	2	1	Bacteria(100)	Acidobacteria(100)	Acidobacteria(100)	Subgroup_17(100)	Subgroup_17_unclassified(100)
Otu04660	0	0	0	0	0	3	0	0	7	0	0	0	1	0	0	0	0	0	0	0	0	0	0	0	0	3	3	1	Bacteria(100)	Proteobacteria(100)	Alphaproteobacteria(100)	Rhodospirillales(100)	Rhodospirillales_unclassified(100)
Otu04790	0	0	0	0	0	0	0	0	15	0	0	0	0	0	0	0	0	0	0	0	0	0	0	0	0	2	1	0	Bacteria(100)	TM6(100)	TM6_unclassified(100)	TM6_unclassified(100)	TM6_unclassified(100)
Otu05430	0	0	0	0	0	6	0	0	0	0	0	1	1	0	0	0	0	0	0	0	0	0	0	0	0	2	2	6	Bacteria(100)	Proteobacteria(100)	Gammaproteobacteria(100)	Gammaproteobacteria_unclassified(100)	Gammaproteobacteria_unclassified(100)
Otu05899	0	18	0	0	0	0	0	0	0	0	0	0	0	0	0	0	0	0	0	0	0	0	0	0	0	0	0	0	Bacteria(100)	Acidobacteria(100)	Acidobacteria(100)	Subgroup_2(100)	Subgroup_2_unclassified(100)
Otu01367	0	0	0	0	0	4	0	0	0	0	0	0	0	0	1	0	0	0	0	0	0	0	0	0	0	5	1	6	Bacteria(100)	Proteobacteria(100)	Gammaproteobacteria(100)	Gammaproteobacteria_unclassified(100)	Gammaproteobacteria_unclassified(100)
Otu02805	0	12	0	0	0	0	0	0	0	0	0	0	1	0	0	0	0	0	0	0	0	0	0	0	0	0	0	4	Bacteria(100)	Proteobacteria(100)	Gammaproteobacteria(100)	Xanthomonadales(100)	Xanthomonadales_Incertae_Sedis(100)	Steroidobacter(100)
Otu03224	0	6	0	0	0	2	0	0	0	0	0	0	0	0	0	0	0	0	0	0	0	0	0	0	0	3	2	4	Bacteria(100)	Proteobacteria(100)	Alphaproteobacteria(100)	Rhizobiales(100)	Hyphomicrobiaceae(98)	Hyphomicrobium(98)
Otu03254	0	5	0	0	0	0	0	0	4	0	1	0	0	1	0	0	0	0	0	0	0	0	0	0	0	3	2	1	Bacteria(100)	Bacteria_unclassified(100)	Bacteria_unclassified(100)	Bacteria_unclassified(100)	Bacteria_unclassified(100)
Otu03371	0	0	0	0	0	3	0	0	0	2	0	2	1	0	2	0	0	0	0	0	0	0	0	0	0	3	0	4	Bacteria(100)	Proteobacteria(100)	Alphaproteobacteria(100)	Alphaproteobacteria_unclassified(100)	Alphaproteobacteria_unclassified(100)
Otu03500	0	0	0	0	0	0	0	15	0	0	0	0	0	0	0	0	0	0	0	0	0	0	0	0	0	0	1	1	Bacteria(100)	Proteobacteria(100)	Proteobacteria_unclassified(100)	Proteobacteria_unclassified(100)	Proteobacteria_unclassified(100)
Otu03707	0	0	0	2	0	1	0	0	2	3	0	1	0	0	0	0	0	0	0	0	0	0	0	0	0	5	0	3	Bacteria(100)	Bacteria_unclassified(100)	Bacteria_unclassified(100)	Bacteria_unclassified(100)	Bacteria_unclassified(100)
Otu03732	0	0	0	9	2	1	0	0	0	0	0	0	1	0	1	0	0	0	0	0	0	0	0	0	0	0	0	3	Bacteria(100)	Planctomycetes(100)	Planctomycetacia(100)	Planctomycetales(100)	Planctomycetaceae(100)	Pirellula(100)
Otu04096	0	0	0	0	0	0	0	0	0	4	5	1	2	2	1	0	0	0	0	0	0	0	0	0	0	1	1	0	Bacteria(100)	Bacteria_unclassified(100)	Bacteria_unclassified(100)	Bacteria_unclassified(100)	Bacteria_unclassified(100)
Otu04292	0	9	0	0	0	0	0	6	0	0	0	1	0	0	1	0	0	0	0	0	0	0	0	0	0	0	0	0	Bacteria(100)	Actinobacteria(100)	Acidimicrobiia(100)	Acidimicrobiales(100)	Acidimicrobiales_unclassified(100)
Otu04518	0	0	0	0	0	0	0	0	12	0	0	0	0	0	0	0	0	0	0	0	0	0	0	0	0	1	3	1	Bacteria(100)	Bacteria_unclassified(100)	Bacteria_unclassified(100)	Bacteria_unclassified(100)	Bacteria_unclassified(100)
Otu04770	0	0	0	1	0	3	0	0	6	0	0	0	1	1	0	0	0	0	0	0	0	0	0	0	0	0	2	3	Bacteria(100)	Acidobacteria(100)	Acidobacteria(100)	Subgroup_3(100)	Subgroup_3_unclassified(100)
Otu05047	0	0	0	7	0	0	0	0	0	0	0	0	1	0	0	0	0	0	0	0	0	0	0	0	0	4	3	2	Bacteria(100)	Proteobacteria(100)	Deltaproteobacteria(100)	Myxococcales(100)	Sandaracinaceae(100)	Sandaracinus(100)
Otu05066	0	2	0	2	0	1	0	0	8	0	0	0	0	0	0	0	0	0	0	0	0	0	0	0	0	2	1	1	Bacteria(100)	Actinobacteria(100)	Actinobacteria_unclassified(100)	Actinobacteria_unclassified(100)	Actinobacteria_unclassified(100)
Otu05361	0	0	0	0	0	2	0	0	11	0	0	0	0	0	0	0	0	0	0	0	0	0	0	0	0	1	3	0	Bacteria(100)	Proteobacteria(100)	Gammaproteobacteria(100)	Gammaproteobacteria_unclassified(100)	Gammaproteobacteria_unclassified(100)
Otu05647	0	0	0	8	0	2	0	0	0	0	2	0	1	1	0	0	0	0	0	0	0	0	0	0	0	0	1	2	Bacteria(100)	Gemmatimonadetes(100)	Gemmatimonadetes(100)	Gemmatimonadales(100)	Gemmatimonadaceae(100)	Gemmatimonas(100)
Otu05727	0	0	0	0	0	6	0	0	1	0	1	0	0	1	0	1	0	0	0	0	0	0	0	0	0	2	3	2	Bacteria(100)	Actinobacteria(100)	Actinobacteria(100)	Micromonosporales(100)	Micromonosporaceae(100)
Otu00436	0	0	0	0	0	0	0	0	0	0	0	0	0	0	1	0	15	0	0	0	0	0	0	0	0	0	0	0	Bacteria(100)	Actinobacteria(100)	Actinobacteria(100)	Micrococcales(100)	Micrococcaceae(100)	Kocuria(99)
Otu00905	0	0	0	0	0	0	0	0	0	0	0	0	1	0	0	0	0	0	0	0	0	0	0	0	0	5	6	4	Bacteria(100)	Proteobacteria(100)	Gammaproteobacteria(100)	Gammaproteobacteria_unclassified(100)	Gammaproteobacteria_unclassified(100)
Otu01487	0	0	0	0	0	0	0	0	0	0	0	0	0	0	0	0	0	16	0	0	0	0	0	0	0	0	0	0	Bacteria(100)	Firmicutes(100)	Erysipelotrichia(100)	Erysipelotrichales(100)	Erysipelotrichaceae(100)
Otu01901	0	0	0	0	0	0	0	0	0	0	2	0	0	2	0	1	0	0	0	0	0	0	0	0	0	6	4	1	Bacteria(100)	Bacteria_unclassified(100)	Bacteria_unclassified(100)	Bacteria_unclassified(100)	Bacteria_unclassified(100)
Otu02081	0	0	0	0	0	1	0	0	6	0	0	0	1	0	1	1	0	0	0	0	0	0	0	0	0	1	2	3	Bacteria(100)	Bacteria_unclassified(100)	Bacteria_unclassified(100)	Bacteria_unclassified(100)	Bacteria_unclassified(100)
Otu02220	0	0	0	0	0	0	0	0	7	0	0	1	2	0	2	4	0	0	0	0	0	0	0	0	0	0	0	0	Bacteria(100)	Bacteroidetes(100)	Flavobacteriia(100)	Flavobacteriales(100)	Flavobacteriaceae(100)	Flavobacterium(100)
Otu02783	0	0	0	1	0	5	0	0	0	0	0	0	2	0	1	0	0	0	0	0	0	0	0	0	0	5	1	1	Bacteria(100)	Proteobacteria(100)	Alphaproteobacteria(100)	Rhodospirillales(100)	Acetobacteraceae(100)
Otu02797	0	0	0	4	0	2	0	2	0	1	0	0	0	1	0	0	0	0	0	0	0	0	0	0	0	1	0	5	Bacteria(100)	Actinobacteria(100)	Actinobacteria_unclassified(100)	Actinobacteria_unclassified(100)	Actinobacteria_unclassified(100)
Otu03104	0	0	0	4	0	4	0	0	0	2	1	0	0	1	0	0	0	0	0	0	0	0	0	0	0	2	0	2	Bacteria(100)	Planctomycetes(100)	Planctomycetacia(100)	Planctomycetales(100)	Planctomycetaceae(100)
Otu03463	0	0	0	11	0	1	0	0	0	0	0	0	0	0	0	0	0	0	0	0	0	0	0	0	0	1	0	3	Bacteria(100)	Bacteroidetes(100)	Cytophagia(100)	Cytophagales(100)	Cytophagaceae(100)	Chryseolinea(100)
Otu03750	0	0	0	5	0	3	0	0	4	0	0	1	0	0	0	0	0	0	0	0	0	0	0	0	0	1	1	1	Bacteria(100)	Proteobacteria(100)	Deltaproteobacteria(100)	Myxococcales(100)	Haliangiaceae(100)	Haliangium(100)
Otu03884	0	0	0	1	0	2	0	0	0	1	0	0	0	1	1	0	0	0	0	0	0	0	0	0	0	3	3	4	Bacteria(100)	Chloroflexi(100)	Anaerolineae(100)	Anaerolineales(100)	Anaerolineaceae(100)
Otu03909	0	0	0	0	0	1	0	0	8	1	0	0	1	0	0	1	0	0	0	0	0	0	0	0	0	1	0	3	Bacteria(100)	Actinobacteria(100)	Actinobacteria_unclassified(100)	Actinobacteria_unclassified(100)	Actinobacteria_unclassified(100)
Otu04038	0	0	0	0	15	1	0	0	0	0	0	0	0	0	0	0	0	0	0	0	0	0	0	0	0	0	0	0	Bacteria(100)	Bacteria_unclassified(100)	Bacteria_unclassified(100)	Bacteria_unclassified(100)	Bacteria_unclassified(100)
Otu04043	0	16	0	0	0	0	0	0	0	0	0	0	0	0	0	0	0	0	0	0	0	0	0	0	0	0	0	0	Bacteria(100)	TM6(100)	TM6_unclassified(100)	TM6_unclassified(100)	TM6_unclassified(100)
Otu04272	0	0	0	0	0	2	0	0	0	1	1	4	0	0	0	2	0	0	0	0	0	0	0	0	0	4	0	2	Bacteria(100)	Bacteria_unclassified(100)	Bacteria_unclassified(100)	Bacteria_unclassified(100)	Bacteria_unclassified(100)
Otu04318	0	5	0	0	0	0	0	0	0	0	0	0	0	0	0	0	0	0	0	0	0	0	0	0	0	4	3	4	Bacteria(100)	Firmicutes(100)	Clostridia(100)	Clostridiales(100)	Clostridiaceae_1(100)
Otu04411	0	3	0	1	0	0	1	0	0	0	1	0	0	0	0	0	0	0	0	0	0	0	0	0	4	1	3	2	Bacteria(100)	Actinobacteria(100)	Thermoleophilia(100)	Gaiellales(100)	Gaiellaceae(100)	Gaiella(100)
Otu04646	0	2	0	0	0	2	0	0	0	0	0	0	0	0	0	0	0	0	0	0	0	0	0	0	0	3	4	5	Bacteria(100)	Proteobacteria(100)	Deltaproteobacteria(100)	Deltaproteobacteria_unclassified(100)	Deltaproteobacteria_unclassified(100)
Otu04883	0	0	0	0	0	0	0	0	0	0	0	1	1	0	0	0	0	0	0	0	0	0	0	0	0	13	0	1	Bacteria(100)	Bacteroidetes(100)	Sphingobacteriia(100)	Sphingobacteriales(100)	Saprospiraceae(100)
Otu05029	0	0	16	0	0	0	0	0	0	0	0	0	0	0	0	0	0	0	0	0	0	0	0	0	0	0	0	0	Bacteria(100)	Actinobacteria(100)	Acidimicrobiia(100)	Acidimicrobiales(100)	Acidimicrobiaceae(100)	CL500-29_marine_group(100)
Otu05157	0	0	0	0	0	0	0	0	16	0	0	0	0	0	0	0	0	0	0	0	0	0	0	0	0	0	0	0	Bacteria(100)	Proteobacteria(100)	Alphaproteobacteria(100)	Alphaproteobacteria_unclassified(100)	Alphaproteobacteria_unclassified(100)
Otu05685	0	0	0	2	0	3	0	6	0	0	1	0	1	0	1	0	0	0	0	0	0	0	0	0	0	0	0	2	Bacteria(100)	Acidobacteria(100)	Acidobacteria_unclassified(100)	Acidobacteria_unclassified(100)	Acidobacteria_unclassified(100)
Otu00129	0	0	0	0	0	0	0	0	0	0	1	0	0	0	0	0	0	0	0	0	0	0	0	0	0	3	5	6	Bacteria(100)	Bacteroidetes(100)	Bacteroidia(100)	Bacteroidales(100)	Porphyromonadaceae(100)	Paludibacter(100)
Otu00218	0	8	0	0	0	1	0	0	0	0	1	0	0	1	0	2	0	0	0	0	0	0	0	0	0	0	1	1	Bacteria(100)	Acidobacteria(100)	Holophagae(100)	Holophagales(100)	Holophagaceae(100)	Geothrix(100)
Otu00522	0	0	0	0	0	0	0	0	0	0	0	0	0	0	0	0	0	15	0	0	0	0	0	0	0	0	0	0	Bacteria(100)	Firmicutes(100)	Clostridia(100)	Clostridiales(100)	Lachnospiraceae(100)
Otu00569	0	0	0	0	0	0	0	0	0	0	0	0	0	0	0	0	0	0	0	0	0	0	0	0	0	5	2	8	Bacteria(100)	Candidate_division_OD1(100)	Candidate_division_OD1_unclassified(100)	Candidate_division_OD1_unclassified(100)	Candidate_division_OD1_unclassified(100)
Otu01067	0	0	0	3	0	3	0	0	0	0	0	0	0	0	2	2	0	0	0	0	0	0	0	0	0	1	4	0	Bacteria(100)	Bacteroidetes(100)	Sphingobacteriia(100)	Sphingobacteriales(100)	Sphingobacteriaceae(100)	Pedobacter(100)
Otu01230	0	0	0	0	0	3	0	0	0	0	0	0	0	0	0	2	0	0	0	0	0	0	0	0	0	4	1	5	Bacteria(100)	Bacteroidetes(100)	Sphingobacteriia(100)	Sphingobacteriales(100)	Chitinophagaceae(100)	Ferruginibacter(56)
Otu01541	0	1	0	2	0	1	0	0	0	0	0	0	0	0	1	0	0	0	0	0	0	0	0	0	0	2	3	5	Bacteria(100)	Candidate_division_OD1(100)	Candidate_division_OD1_unclassified(100)	Candidate_division_OD1_unclassified(100)	Candidate_division_OD1_unclassified(100)
Otu02021	0	0	0	0	0	3	0	0	0	0	0	0	1	0	0	0	0	0	0	0	0	0	0	0	0	2	4	5	Bacteria(100)	Bacteria_unclassified(100)	Bacteria_unclassified(100)	Bacteria_unclassified(100)	Bacteria_unclassified(100)
Otu03017	0	0	0	0	0	1	0	0	0	0	0	0	0	0	1	0	0	0	0	0	0	0	0	0	0	5	2	6	Bacteria(100)	Bacteria_unclassified(100)	Bacteria_unclassified(100)	Bacteria_unclassified(100)	Bacteria_unclassified(100)
Otu03193	0	0	0	0	14	0	0	0	0	0	0	0	0	0	0	0	0	0	0	0	0	0	0	0	0	0	1	0	Bacteria(100)	Bacteria_unclassified(100)	Bacteria_unclassified(100)	Bacteria_unclassified(100)	Bacteria_unclassified(100)
Otu03405	0	0	0	0	6	1	0	0	0	0	2	0	0	0	0	0	0	0	0	0	0	0	0	0	0	2	3	1	Bacteria(100)	Planctomycetes(100)	Planctomycetacia(100)	Planctomycetales(100)	Planctomycetaceae(100)	Planctomyces(100)
Otu03433	0	0	0	0	0	0	0	0	5	0	0	0	1	0	0	0	0	0	0	0	0	0	0	0	0	4	4	1	Bacteria(100)	Bacteroidetes(100)	Sphingobacteriia(100)	Sphingobacteriales(100)	Chitinophagaceae(100)
Otu03671	0	0	0	2	0	1	0	0	0	0	1	0	0	0	0	0	0	0	0	0	0	0	0	0	0	2	4	5	Bacteria(100)	Proteobacteria(100)	Alphaproteobacteria(100)	Alphaproteobacteria_unclassified(100)	Alphaproteobacteria_unclassified(100)
Otu03718	0	0	0	3	0	7	0	0	0	0	0	0	0	1	0	0	0	0	0	0	0	0	0	0	0	1	1	2	Bacteria(100)	Acidobacteria(100)	Acidobacteria(100)	Subgroup_4(100)	Unknown_Family(100)	Blastocatella(100)
Otu03778	0	15	0	0	0	0	0	0	0	0	0	0	0	0	0	0	0	0	0	0	0	0	0	0	0	0	0	0	Bacteria(100)	Planctomycetes(100)	Planctomycetacia(100)	Planctomycetales(100)	Planctomycetaceae(100)	Gemmata(100)
Otu03798	0	0	0	0	0	2	0	0	9	0	0	0	0	1	0	0	0	0	1	0	0	0	0	0	0	0	2	0	Bacteria(100)	Proteobacteria(100)	Alphaproteobacteria(100)	Rhizobiales(100)	Methylobacteriaceae(82)
Otu03857	0	0	0	0	1	1	0	0	0	0	1	0	1	0	0	0	0	0	0	0	0	0	0	0	0	4	5	2	Bacteria(100)	Proteobacteria(100)	Proteobacteria_unclassified(100)	Proteobacteria_unclassified(100)	Proteobacteria_unclassified(100)
Otu03880	0	3	0	0	5	0	0	0	0	0	0	0	0	1	0	0	0	0	0	0	0	0	0	0	0	1	5	0	Bacteria(100)	Actinobacteria(100)	Actinobacteria(100)	Pseudonocardiales(100)	Pseudonocardiaceae(100)	Amycolatopsis(92)
Otu04065	0	0	0	1	0	1	0	0	0	0	0	0	0	0	0	0	0	0	0	0	0	0	0	0	0	9	2	2	Bacteria(100)	Chloroflexi(100)	Chloroflexi_unclassified(100)	Chloroflexi_unclassified(100)	Chloroflexi_unclassified(100)
Otu04735	0	0	0	0	0	7	0	0	0	1	0	0	0	0	0	0	0	0	0	0	0	0	0	0	0	3	2	2	Bacteria(100)	Proteobacteria(100)	Alphaproteobacteria(100)	Rhizobiales(100)	A0839(100)
Otu04863	0	15	0	0	0	0	0	0	0	0	0	0	0	0	0	0	0	0	0	0	0	0	0	0	0	0	0	0	Bacteria(100)	Proteobacteria(100)	Deltaproteobacteria(100)	Deltaproteobacteria_unclassified(100)	Deltaproteobacteria_unclassified(100)
Otu04894	0	0	0	0	0	7	0	0	4	0	0	1	1	1	0	1	0	0	0	0	0	0	0	0	0	0	0	0	Bacteria(100)	Proteobacteria(100)	Alphaproteobacteria(100)	Caulobacterales(100)	Caulobacteraceae(100)	Phenylobacterium(94)
Otu05189	0	11	0	3	0	0	0	0	0	0	0	0	0	0	0	0	0	0	0	0	0	0	0	0	0	1	0	0	Bacteria(100)	Acidobacteria(100)	Acidobacteria(100)	Subgroup_17(100)	Subgroup_17_unclassified(100)
Otu05225	0	2	0	0	0	0	0	0	9	0	0	0	0	0	0	0	0	0	0	0	0	0	0	0	0	1	2	1	Bacteria(100)	Actinobacteria(100)	Thermoleophilia(100)	Thermoleophilia_unclassified(100)	Thermoleophilia_unclassified(100)
Otu05971	0	0	0	2	0	0	0	0	0	0	0	0	1	0	1	0	0	0	0	0	0	0	0	0	0	5	3	3	Bacteria(100)	Planctomycetes(100)	Planctomycetacia(100)	Planctomycetales(100)	Planctomycetaceae(100)
Otu00675	0	0	0	0	0	0	0	0	0	0	0	0	0	0	0	0	0	0	0	0	0	0	0	0	0	4	4	6	Bacteria(100)	Bacteria_unclassified(100)	Bacteria_unclassified(100)	Bacteria_unclassified(100)	Bacteria_unclassified(100)
Otu00707	0	0	0	3	0	0	0	0	0	0	1	1	0	0	0	1	0	0	0	0	0	0	0	0	0	3	3	2	Bacteria(100)	Bacteria_unclassified(100)	Bacteria_unclassified(100)	Bacteria_unclassified(100)	Bacteria_unclassified(100)
Otu00872	0	0	0	3	0	0	0	0	0	0	0	0	0	0	0	0	0	0	0	0	0	0	0	0	0	2	2	7	Bacteria(100)	Proteobacteria(100)	Gammaproteobacteria(100)	Gammaproteobacteria_unclassified(100)	Gammaproteobacteria_unclassified(100)
Otu00888	0	0	0	0	0	0	0	0	12	0	0	0	0	0	0	0	0	0	0	0	0	0	0	0	0	1	0	1	Bacteria(100)	Bacteria_unclassified(100)	Bacteria_unclassified(100)	Bacteria_unclassified(100)	Bacteria_unclassified(100)
Otu01549	0	0	0	0	0	0	0	0	0	0	0	0	0	0	0	0	0	0	0	0	0	0	0	0	14	0	0	0	Bacteria(100)	Firmicutes(100)	Clostridia(100)	Clostridiales(100)	Family_XI(100)	Anaerococcus(100)
Otu01666	0	0	0	3	0	0	0	0	0	0	0	0	0	0	0	0	0	0	0	0	0	0	0	0	0	3	2	6	Bacteria(100)	Proteobacteria(100)	Proteobacteria_unclassified(100)	Proteobacteria_unclassified(100)	Proteobacteria_unclassified(100)
Otu02491	0	0	0	0	7	0	0	0	0	0	0	0	0	0	0	0	0	0	0	0	0	0	0	0	0	0	3	4	Bacteria(100)	Acidobacteria(100)	Acidobacteria(100)	Subgroup_5(100)	Subgroup_5_unclassified(100)
Otu03047	0	0	10	0	0	1	0	0	0	0	0	0	0	0	0	0	0	0	0	0	0	0	0	0	0	1	1	1	Bacteria(100)	Proteobacteria(100)	Alphaproteobacteria(100)	Rhizobiales(100)	Rhizobiales_Incertae_Sedis(93)	Bauldia(93)
Otu03650	0	6	0	0	0	0	0	0	1	0	0	0	0	0	1	0	0	0	0	0	0	0	0	0	0	4	1	1	Bacteria(100)	Acidobacteria(100)	Acidobacteria(100)	Subgroup_4(100)	RB41(100)
Otu04060	0	0	0	2	0	0	0	0	0	3	0	0	0	0	0	1	0	0	0	0	0	0	0	0	0	5	2	1	Bacteria(100)	Planctomycetes(100)	Planctomycetacia(100)	Planctomycetales(100)	Planctomycetaceae(100)	Planctomyces(100)
Otu04243	0	10	0	0	0	0	0	0	0	0	0	0	0	0	0	0	0	0	0	0	0	0	0	0	0	2	1	1	Bacteria(100)	Bacteria_unclassified(100)	Bacteria_unclassified(100)	Bacteria_unclassified(100)	Bacteria_unclassified(100)
Otu04291	0	1	0	2	0	4	0	0	3	0	1	0	0	0	0	0	0	0	0	0	0	0	0	0	0	2	1	0	Bacteria(100)	Actinobacteria(100)	Thermoleophilia(100)	Solirubrobacterales(100)	Solirubrobacteraceae(100)	Solirubrobacter(100)
Otu04423	0	12	0	0	0	0	0	0	0	0	0	0	0	0	0	0	0	0	0	0	0	0	0	0	0	0	1	1	Bacteria(100)	Bacteria_unclassified(100)	Bacteria_unclassified(100)	Bacteria_unclassified(100)	Bacteria_unclassified(100)
Otu04747	0	0	0	4	0	2	0	0	0	0	1	0	0	0	0	0	0	0	0	0	0	0	0	0	0	2	2	3	Bacteria(100)	Proteobacteria(100)	Deltaproteobacteria(100)	Myxococcales(100)	Sandaracinaceae(100)
Otu04757	0	7	0	0	0	3	0	0	2	1	0	0	0	0	0	0	0	0	0	0	0	0	0	0	0	0	0	1	Bacteria(100)	Actinobacteria(100)	Acidimicrobiia(100)	Acidimicrobiales(100)	Acidimicrobiaceae(100)	CL500-29_marine_group(83)
Otu04771	0	0	0	1	1	4	0	0	0	0	2	0	1	0	0	0	0	0	0	0	0	0	0	0	0	1	2	2	Bacteria(100)	Bacteria_unclassified(100)	Bacteria_unclassified(100)	Bacteria_unclassified(100)	Bacteria_unclassified(100)
Otu04795	0	0	0	0	0	0	0	13	0	0	0	0	0	0	0	0	0	0	0	0	0	0	0	0	0	0	0	1	Bacteria(100)	Proteobacteria(100)	Gammaproteobacteria(100)	Gammaproteobacteria_unclassified(100)	Gammaproteobacteria_unclassified(100)
Otu04930	0	0	0	0	0	2	0	0	0	0	0	0	0	3	0	0	0	0	0	0	0	0	0	0	0	7	2	0	Bacteria(100)	Bacteria_unclassified(100)	Bacteria_unclassified(100)	Bacteria_unclassified(100)	Bacteria_unclassified(100)
Otu05039	0	0	0	1	0	3	0	0	0	0	1	0	0	0	0	0	0	0	0	0	0	0	0	0	0	5	2	2	Bacteria(100)	Chloroflexi(100)	S085(100)	S085_unclassified(100)	S085_unclassified(100)
Otu05112	0	7	0	3	0	1	0	0	0	0	1	0	0	0	0	0	0	0	0	0	0	0	0	0	0	0	1	1	Bacteria(100)	Actinobacteria(100)	Actinobacteria_unclassified(100)	Actinobacteria_unclassified(100)	Actinobacteria_unclassified(100)
Otu05439	0	10	0	0	0	0	0	0	0	0	0	0	0	0	0	0	0	0	0	0	0	0	0	0	0	2	2	0	Bacteria(100)	Proteobacteria(100)	Deltaproteobacteria(100)	Myxococcales(100)	Cystobacteraceae(100)
Otu05544	0	0	0	0	0	5	0	0	2	1	1	1	0	0	1	0	0	0	0	0	0	0	0	2	0	0	0	1	Bacteria(100)	Proteobacteria(100)	Gammaproteobacteria(100)	Xanthomonadales(100)	Xanthomonadaceae(100)	Arenimonas(100)
Otu05545	0	0	5	0	0	1	0	0	0	0	1	0	0	0	0	1	0	0	0	0	0	0	0	0	0	3	2	1	Bacteria(100)	Proteobacteria(100)	Alphaproteobacteria(100)	Sphingomonadales(100)	Sphingomonadaceae(70)
Otu05983	0	0	0	0	8	0	0	0	0	0	1	0	0	0	0	0	0	0	0	0	0	0	0	0	0	4	0	1	Bacteria(100)	Bacteria_unclassified(100)	Bacteria_unclassified(100)	Bacteria_unclassified(100)	Bacteria_unclassified(100)
Otu07510	0	0	0	0	1	4	0	0	0	0	0	0	0	0	0	0	0	0	0	0	0	0	0	0	0	1	5	3	Bacteria(100)	Planctomycetes(100)	Planctomycetacia(100)	Planctomycetales(100)	Planctomycetaceae(100)
Otu00696	0	0	0	0	0	0	0	0	0	0	3	0	0	0	0	0	0	0	0	0	0	0	0	0	0	3	3	4	Bacteria(100)	Bacteroidetes(100)	Bacteroidetes_unclassified(100)	Bacteroidetes_unclassified(100)	Bacteroidetes_unclassified(100)
Otu00721	0	0	6	1	0	0	0	0	0	0	0	0	0	0	0	0	0	0	0	0	0	0	0	0	0	1	3	2	Bacteria(100)	Proteobacteria(100)	Gammaproteobacteria(100)	Legionellales(100)	Legionellaceae(100)	Legionella(100)
Otu01216	0	0	0	0	0	0	0	0	9	0	0	0	0	0	2	1	0	0	0	0	0	0	0	0	1	0	0	0	Bacteria(100)	Bacteria_unclassified(100)	Bacteria_unclassified(100)	Bacteria_unclassified(100)	Bacteria_unclassified(100)
Otu01249	0	0	0	0	0	2	0	0	0	0	0	0	2	0	1	0	0	0	0	0	0	0	0	0	0	2	0	6	Bacteria(100)	TM6(100)	TM6_unclassified(100)	TM6_unclassified(100)	TM6_unclassified(100)
Otu01280	0	0	0	1	0	2	0	0	0	0	0	0	0	0	0	0	0	0	0	0	0	0	0	0	0	3	3	4	Bacteria(100)	Proteobacteria(100)	Betaproteobacteria(100)	Betaproteobacteria_unclassified(100)	Betaproteobacteria_unclassified(100)
Otu01981	0	0	0	0	0	2	0	0	1	0	1	0	2	0	0	2	0	0	0	0	0	0	0	0	0	2	1	2	Bacteria(100)	Planctomycetes(100)	Phycisphaerae(100)	WD2101_soil_group(100)	WD2101_soil_group_unclassified(100)
Otu02156	0	0	0	0	0	0	0	0	0	0	0	0	0	0	0	0	0	0	0	0	0	0	0	0	0	4	4	5	Bacteria(100)	Proteobacteria(100)	Gammaproteobacteria(100)	Gammaproteobacteria_unclassified(100)	Gammaproteobacteria_unclassified(100)
Otu02253	0	0	0	0	0	0	0	0	0	0	0	0	0	0	0	0	0	0	0	0	0	0	0	0	0	8	3	2	Bacteria(100)	Bacteria_unclassified(100)	Bacteria_unclassified(100)	Bacteria_unclassified(100)	Bacteria_unclassified(100)
Otu03142	0	0	0	4	0	1	0	0	0	0	0	0	0	0	0	0	0	0	0	0	0	0	0	0	0	1	3	4	Bacteria(100)	Proteobacteria(100)	Proteobacteria_unclassified(100)	Proteobacteria_unclassified(100)	Proteobacteria_unclassified(100)
Otu03408	0	0	0	3	0	3	0	0	0	0	0	0	0	0	0	0	0	0	0	0	0	0	0	0	0	3	1	3	Bacteria(100)	Proteobacteria(100)	Alphaproteobacteria(100)	Rhizobiales(100)	Hyphomicrobiaceae(100)	Devosia(83)
Otu03568	0	0	0	0	0	0	0	0	8	0	1	0	1	0	2	1	0	0	0	0	0	0	0	0	0	0	0	0	Bacteria(100)	Proteobacteria(100)	Alphaproteobacteria(100)	Rhizobiales(100)	Bradyrhizobiaceae(100)
Otu03645	0	0	0	0	0	2	0	0	0	0	1	0	0	0	0	0	0	0	0	1	0	0	0	0	0	5	1	3	Bacteria(100)	Firmicutes(100)	Clostridia(100)	Clostridiales(100)	Clostridiaceae_1(100)	Clostridium_sensu_stricto_1(100)
Otu03785	0	0	0	0	0	0	0	0	0	2	0	2	2	4	1	1	0	0	0	0	0	0	0	0	0	0	1	0	Bacteria(100)	Verrucomicrobia(100)	Verrucomicrobiae(100)	Verrucomicrobiales(100)	Verrucomicrobiaceae(100)	Roseimicrobium(100)
Otu03805	0	0	12	0	0	0	0	1	0	0	0	0	0	0	0	0	0	0	0	0	0	0	0	0	0	0	0	0	Bacteria(100)	Bacteria_unclassified(100)	Bacteria_unclassified(100)	Bacteria_unclassified(100)	Bacteria_unclassified(100)
Otu04032	0	0	0	11	0	0	0	0	0	0	0	0	0	0	0	0	0	0	0	0	0	0	0	0	0	1	1	0	Bacteria(100)	Verrucomicrobia(100)	OPB35_soil_group(100)	OPB35_soil_group_unclassified(100)	OPB35_soil_group_unclassified(100)
Otu04133	0	0	0	4	0	0	0	0	0	0	0	0	0	0	0	0	0	0	0	0	0	0	0	0	0	2	4	3	Bacteria(100)	Proteobacteria(100)	Proteobacteria_unclassified(100)	Proteobacteria_unclassified(100)	Proteobacteria_unclassified(100)
Otu04153	0	0	0	0	0	0	0	0	0	3	0	0	2	0	3	3	0	0	0	0	0	0	0	0	0	0	2	0	Bacteria(100)	Bacteria_unclassified(100)	Bacteria_unclassified(100)	Bacteria_unclassified(100)	Bacteria_unclassified(100)
Otu04258	0	0	0	1	0	2	0	0	2	0	1	0	0	0	2	0	0	0	0	0	0	0	0	0	0	0	2	3	Bacteria(100)	Actinobacteria(100)	Actinobacteria_unclassified(100)	Actinobacteria_unclassified(100)	Actinobacteria_unclassified(100)
Otu04622	0	0	0	4	0	1	0	0	4	0	0	0	0	0	0	0	0	0	0	0	0	0	0	0	0	2	0	2	Bacteria(100)	Proteobacteria(100)	Alphaproteobacteria(100)	Sphingomonadales(100)	Sphingomonadaceae(100)
Otu04729	0	0	0	3	0	1	0	0	0	0	0	0	0	0	2	0	0	0	0	0	0	0	0	0	0	2	2	3	Bacteria(100)	Planctomycetes(100)	Planctomycetacia(100)	Planctomycetales(100)	Planctomycetaceae(100)
Otu04891	0	0	0	0	0	1	0	0	3	0	0	1	1	0	0	2	0	0	0	0	0	0	0	0	0	2	2	1	Bacteria(100)	Proteobacteria(100)	Deltaproteobacteria(100)	Myxococcales(100)	Haliangiaceae(100)	Haliangium(100)
Otu04915	0	1	0	2	0	2	0	0	2	1	0	0	0	0	0	0	0	0	0	0	0	0	0	0	0	1	1	3	Bacteria(100)	Actinobacteria(100)	Acidimicrobiia(100)	Acidimicrobiales(100)	Acidimicrobiales_unclassified(100)
Otu05100	0	0	0	0	12	0	0	0	1	0	0	0	0	0	0	0	0	0	0	0	0	0	0	0	0	0	0	0	Bacteria(100)	Bacteria_unclassified(100)	Bacteria_unclassified(100)	Bacteria_unclassified(100)	Bacteria_unclassified(100)
Otu05193	0	0	0	5	0	0	0	0	2	0	0	1	2	0	0	0	0	0	0	0	0	0	0	0	0	1	1	1	Bacteria(100)	Proteobacteria(100)	Alphaproteobacteria(100)	Rhodospirillales(100)	AKYH478(100)
Otu05634	0	0	0	0	0	4	0	0	0	1	1	0	0	2	1	0	0	0	0	0	0	0	0	0	0	1	2	1	Bacteria(100)	Actinobacteria(100)	Thermoleophilia(100)	Solirubrobacterales(100)	Conexibacteraceae(89)	Conexibacter(89)
Otu05784	0	0	0	0	0	1	0	0	0	0	0	0	0	0	0	0	0	0	0	0	0	0	0	0	0	5	5	2	Bacteria(100)	Proteobacteria(100)	Gammaproteobacteria(100)	Gammaproteobacteria_unclassified(100)	Gammaproteobacteria_unclassified(100)
Otu05842	0	13	0	0	0	0	0	0	0	0	0	0	0	0	0	0	0	0	0	0	0	0	0	0	0	0	0	0	Bacteria(100)	Bacteria_unclassified(100)	Bacteria_unclassified(100)	Bacteria_unclassified(100)	Bacteria_unclassified(100)
Otu05891	0	0	0	0	0	0	0	0	8	0	2	0	0	0	0	0	0	0	0	0	0	0	0	0	0	1	1	1	Bacteria(100)	Proteobacteria(100)	Alphaproteobacteria(100)	Rhodospirillales(100)	Rhodospirillales_unclassified(100)
Otu06994	0	0	0	0	0	1	0	0	0	1	0	0	0	0	1	1	0	0	0	0	0	0	0	0	0	0	7	2	Bacteria(100)	Acidobacteria(100)	Acidobacteria(100)	Subgroup_4(100)	Unknown_Family(100)	Blastocatella(100)
Otu07026	0	0	0	0	0	0	0	0	10	0	0	0	0	0	0	0	0	0	0	0	0	0	0	0	0	0	1	2	Bacteria(100)	Proteobacteria(100)	Deltaproteobacteria(100)	Deltaproteobacteria_unclassified(100)	Deltaproteobacteria_unclassified(100)
Otu08575	0	0	0	0	0	0	0	0	0	0	1	3	1	0	0	4	0	0	0	1	0	0	0	1	2	0	0	0	Bacteria(100)	Bacteria_unclassified(100)	Bacteria_unclassified(100)	Bacteria_unclassified(100)	Bacteria_unclassified(100)
Otu00404	0	0	0	0	0	0	0	0	0	0	0	0	0	0	1	0	0	0	0	0	0	0	0	0	0	2	9	0	Bacteria(100)	Bacteria_unclassified(100)	Bacteria_unclassified(100)	Bacteria_unclassified(100)	Bacteria_unclassified(100)
Otu00455	0	0	0	0	0	4	0	0	0	0	0	1	0	0	0	0	0	0	0	0	0	0	0	0	0	3	0	4	Bacteria(100)	Proteobacteria(100)	Alphaproteobacteria(100)	Rhizobiales(100)	Rhizobiales_unclassified(100)
Otu00822	0	0	0	0	0	0	0	0	0	0	0	1	0	1	0	0	0	0	0	0	0	0	0	0	0	1	5	4	Bacteria(100)	Acidobacteria(100)	Acidobacteria(100)	Subgroup_6(100)	Subgroup_6_unclassified(100)
Otu01343	0	0	0	0	0	0	0	0	0	0	0	0	1	0	0	0	0	0	0	0	0	0	0	0	0	2	2	7	Bacteria(100)	Bacteroidetes(100)	Cytophagia(100)	Cytophagales(100)	Cytophagales_unclassified(68)
Otu01581	0	0	0	0	0	0	0	0	10	0	0	0	0	0	0	0	0	0	0	0	0	0	0	0	0	1	1	0	Bacteria(100)	Verrucomicrobia(100)	OPB35_soil_group(100)	OPB35_soil_group_unclassified(100)	OPB35_soil_group_unclassified(100)
Otu01960	0	0	0	0	0	0	0	0	0	1	0	0	0	0	1	0	0	0	0	0	0	0	0	0	0	4	3	3	Bacteria(100)	Proteobacteria(100)	Alphaproteobacteria(100)	Rhizobiales(100)	Rhizobiales_unclassified(92)
Otu02093	0	0	0	0	0	4	0	0	0	0	0	0	0	0	0	0	0	0	0	0	0	0	0	0	0	4	2	2	Bacteria(100)	Planctomycetes(100)	Planctomycetes_unclassified(100)	Planctomycetes_unclassified(100)	Planctomycetes_unclassified(100)
Otu02213	0	3	0	0	0	0	0	0	3	1	0	0	0	0	0	1	0	0	0	0	0	0	0	0	0	0	0	4	Bacteria(100)	Proteobacteria(100)	Betaproteobacteria(100)	Betaproteobacteria_unclassified(100)	Betaproteobacteria_unclassified(100)
Otu02344	0	0	0	0	0	0	0	0	0	0	0	0	0	0	0	0	0	0	0	0	0	0	0	0	0	6	3	3	Archaea(100)	Euryarchaeota(100)	Thermoplasmata(100)	Thermoplasmatales(100)	Thermoplasmatales_unclassified(100)
Otu02379	0	0	0	0	0	0	0	0	0	0	0	0	0	0	0	0	0	0	0	0	0	0	0	0	0	4	1	7	Bacteria(100)	Firmicutes(100)	Bacilli(100)	Bacillales(100)	Bacillales_unclassified(73)
Otu02602	0	0	0	4	0	1	0	0	0	0	0	0	0	0	0	0	0	0	0	0	0	0	0	0	0	1	2	4	Bacteria(100)	Proteobacteria(100)	Betaproteobacteria(100)	Betaproteobacteria_unclassified(100)	Betaproteobacteria_unclassified(100)
Otu03341	0	0	0	0	0	0	0	0	0	1	1	0	0	0	0	0	0	0	0	0	0	0	3	0	0	1	2	4	Bacteria(100)	Proteobacteria(100)	Proteobacteria_unclassified(100)	Proteobacteria_unclassified(100)	Proteobacteria_unclassified(100)
Otu03465	0	0	0	0	0	1	0	0	0	0	0	0	1	0	0	0	0	0	0	0	0	0	0	0	0	4	2	4	Bacteria(100)	Proteobacteria(100)	Gammaproteobacteria(100)	Gammaproteobacteria_unclassified(100)	Gammaproteobacteria_unclassified(100)
Otu03601	0	0	0	0	0	5	0	0	0	0	0	0	0	0	0	0	0	0	0	0	0	0	0	0	0	4	2	1	Bacteria(100)	Chloroflexi(100)	Chloroflexi_unclassified(100)	Chloroflexi_unclassified(100)	Chloroflexi_unclassified(100)
Otu03679	0	0	0	1	8	0	0	0	0	0	0	1	0	0	1	1	0	0	0	0	0	0	0	0	0	0	0	0	Bacteria(100)	Proteobacteria(100)	Deltaproteobacteria(100)	Bdellovibrionales(100)	Bacteriovoracaceae(100)	Peredibacter(100)
Otu03689	0	0	0	0	0	0	0	1	0	0	0	0	0	0	0	0	0	0	0	0	0	0	0	0	0	4	1	6	Archaea(100)	Thaumarchaeota(100)	Soil_Crenarchaeotic_Group(SCG)(100)	Soil_Crenarchaeotic_Group(SCG)_unclassified(100)	Soil_Crenarchaeotic_Group(SCG)_unclassified(100)
Otu03829	0	9	0	0	0	1	0	0	0	0	1	0	0	0	0	0	0	0	0	0	0	0	0	0	0	1	0	0	Bacteria(100)	Proteobacteria(100)	Deltaproteobacteria(100)	Myxococcales(100)	Haliangiaceae(100)	Haliangium(100)
Otu03850	0	0	0	2	0	2	0	0	0	1	0	0	0	0	0	0	0	0	0	0	0	0	0	0	0	2	3	2	Bacteria(100)	Verrucomicrobia(100)	Spartobacteria(100)	Chthoniobacterales(100)	DA101_soil_group(100)
Otu03940	0	0	0	3	0	0	0	0	1	0	1	1	0	0	0	0	0	0	0	0	0	0	0	0	0	1	3	2	Bacteria(100)	Bacteria_unclassified(100)	Bacteria_unclassified(100)	Bacteria_unclassified(100)	Bacteria_unclassified(100)
Otu03981	0	0	0	0	0	1	0	0	0	1	3	0	1	2	0	0	0	0	0	0	0	0	0	0	0	1	1	2	Bacteria(100)	Bacteria_unclassified(100)	Bacteria_unclassified(100)	Bacteria_unclassified(100)	Bacteria_unclassified(100)
Otu04031	0	0	0	2	0	0	0	0	0	1	0	0	1	0	0	0	0	0	0	0	0	0	0	0	0	4	3	1	Bacteria(100)	Bacteroidetes(100)	Cytophagia(100)	Cytophagales(100)	Cytophagaceae(100)
Otu04268	0	0	0	0	0	0	0	0	0	1	2	0	0	0	0	0	0	0	0	0	0	0	0	0	0	2	5	2	Bacteria(100)	Planctomycetes(100)	Planctomycetacia(100)	Planctomycetales(100)	Planctomycetaceae(100)
Otu04496	0	0	0	0	0	0	0	0	10	0	0	0	0	0	0	0	0	0	0	0	0	0	0	0	0	0	0	2	Bacteria(100)	Bacteria_unclassified(100)	Bacteria_unclassified(100)	Bacteria_unclassified(100)	Bacteria_unclassified(100)
Otu04763	0	0	0	0	0	1	0	0	0	0	0	0	0	0	0	0	0	0	0	0	0	0	0	0	0	3	4	4	Bacteria(100)	Bacteria_unclassified(100)	Bacteria_unclassified(100)	Bacteria_unclassified(100)	Bacteria_unclassified(100)
Otu05086	0	0	0	0	0	0	0	0	7	0	0	0	1	0	0	0	0	0	0	0	0	0	0	0	0	2	1	1	Bacteria(100)	Chlamydiae(100)	Chlamydiae(100)	Chlamydiales(100)	Parachlamydiaceae(100)
Otu05401	0	4	0	3	0	0	0	0	0	0	0	0	1	0	0	0	0	0	0	0	0	0	0	0	0	2	1	1	Bacteria(100)	Gemmatimonadetes(100)	Gemmatimonadetes(100)	Gemmatimonadales(100)	Gemmatimonadaceae(100)	Gemmatimonas(100)
Otu05637	0	0	0	0	0	0	0	0	8	0	0	0	0	0	0	0	0	0	0	0	0	0	0	0	0	1	2	1	Bacteria(100)	Gemmatimonadetes(100)	Gemmatimonadetes(100)	S0134_terrestrial_group(100)	S0134_terrestrial_group_unclassified(100)
Otu05650	0	0	0	5	0	2	0	0	0	0	0	1	0	0	0	0	0	0	0	0	0	0	0	0	0	2	1	1	Bacteria(100)	Acidobacteria(100)	Acidobacteria(100)	Subgroup_3(100)	Subgroup_3_unclassified(54)
Otu05723	0	0	0	5	0	5	0	0	0	0	0	0	0	0	0	0	0	0	0	0	0	0	0	0	0	2	0	0	Bacteria(100)	Proteobacteria(100)	Alphaproteobacteria(100)	Caulobacterales(100)	Caulobacterales_unclassified(100)
Otu05725	0	0	0	7	0	0	0	0	0	0	0	0	1	0	0	1	0	0	0	0	0	0	0	0	0	1	1	1	Bacteria(100)	Bacteria_unclassified(100)	Bacteria_unclassified(100)	Bacteria_unclassified(100)	Bacteria_unclassified(100)
Otu06011	0	6	0	5	0	0	0	0	0	0	0	0	0	0	0	0	0	0	0	0	0	0	0	0	0	0	1	0	Bacteria(100)	Planctomycetes(100)	Planctomycetacia(100)	Planctomycetales(100)	Planctomycetaceae(100)
Otu06020	0	0	0	0	0	0	0	0	0	0	0	0	0	1	0	0	0	0	0	0	0	0	0	0	0	2	6	3	Bacteria(100)	Proteobacteria(100)	Deltaproteobacteria(100)	Myxococcales(100)	Myxococcales_unclassified(100)
Otu06081	0	0	0	0	0	1	0	0	5	0	0	0	0	0	0	0	0	0	0	0	0	0	0	0	0	2	2	2	Bacteria(100)	Bacteria_unclassified(100)	Bacteria_unclassified(100)	Bacteria_unclassified(100)	Bacteria_unclassified(100)
Otu06219	0	0	0	0	0	4	0	7	0	0	0	0	0	0	0	0	0	0	0	0	0	0	0	0	0	0	0	1	Bacteria(100)	Actinobacteria(100)	Actinobacteria(100)	Propionibacteriales(100)	Nocardioidaceae(100)
Otu08642	0	0	0	0	0	9	0	0	0	0	0	0	0	0	0	0	0	0	0	0	0	0	0	0	0	1	1	1	Bacteria(100)	Bacteria_unclassified(100)	Bacteria_unclassified(100)	Bacteria_unclassified(100)	Bacteria_unclassified(100)
Otu00480	0	0	0	8	0	0	0	0	0	0	2	0	0	0	0	0	0	0	0	0	0	0	0	0	0	0	1	0	Bacteria(100)	Bacteria_unclassified(100)	Bacteria_unclassified(100)	Bacteria_unclassified(100)	Bacteria_unclassified(100)
Otu01503	0	0	0	0	0	4	0	0	0	0	0	0	2	0	0	0	0	0	0	0	0	0	0	0	0	2	1	2	Bacteria(100)	Verrucomicrobia(100)	OPB35_soil_group(100)	OPB35_soil_group_unclassified(100)	OPB35_soil_group_unclassified(100)
Otu02500	0	0	0	5	0	0	0	0	0	0	1	0	0	0	1	1	0	0	0	0	0	0	0	0	0	1	1	1	Bacteria(100)	Planctomycetes(100)	Planctomycetacia(100)	Planctomycetales(100)	Planctomycetaceae(100)	Gemmata(100)
Otu02768	0	0	0	0	0	3	0	0	0	1	0	0	0	0	0	0	0	0	0	0	0	0	0	0	0	3	1	3	Bacteria(100)	Proteobacteria(100)	Gammaproteobacteria(100)	Gammaproteobacteria_unclassified(100)	Gammaproteobacteria_unclassified(100)
Otu03040	0	3	0	0	0	1	0	0	5	0	0	0	0	0	0	0	0	0	0	0	0	0	0	0	0	1	0	1	Bacteria(100)	Actinobacteria(100)	Acidimicrobiia(100)	Acidimicrobiales(100)	Acidimicrobiaceae(100)	Ilumatobacter(90)
Otu03107	0	0	0	0	0	2	0	0	4	0	0	0	0	0	0	0	0	0	0	0	0	0	0	0	0	1	3	1	Bacteria(100)	Actinobacteria(100)	Actinobacteria(100)	Streptomycetales(100)	Streptomycetaceae(100)	Streptomyces(92)
Otu03658	0	0	0	0	0	1	0	0	5	1	1	0	0	0	0	0	0	0	0	0	0	0	0	0	0	1	1	1	Bacteria(100)	Actinobacteria(100)	Actinobacteria(100)	Streptosporangiales(100)	Streptosporangiaceae(100)	Streptosporangium(100)
Otu03819	0	0	0	0	0	0	0	0	8	0	0	0	0	0	0	1	0	0	0	0	0	0	0	0	0	0	2	0	Bacteria(100)	Verrucomicrobia(100)	OPB35_soil_group(100)	OPB35_soil_group_unclassified(100)	OPB35_soil_group_unclassified(100)
Otu03842	0	0	0	4	3	1	0	0	0	0	0	0	0	0	0	0	0	0	0	0	0	0	0	0	0	0	2	1	Bacteria(100)	Proteobacteria(100)	Deltaproteobacteria(100)	Myxococcales(100)	Myxococcales_unclassified(100)
Otu03873	0	0	0	0	0	0	0	0	0	0	0	0	0	0	0	0	0	0	0	0	0	0	0	0	0	2	7	2	Bacteria(100)	Bacteroidetes(100)	Bacteroidetes_unclassified(100)	Bacteroidetes_unclassified(100)	Bacteroidetes_unclassified(100)
[truncated: 867 more rows]

## Sheet: Sheet5
OUT	Unlabeled_1	Unlabeled_1	Unlabeled_1	Unlabeled_2	Unlabeled_2	Unlabeled_2	Unlabeled_3	Unlabeled_3	Unlabeled_3	Total_1	Total_2	Total_2	Total_2	Total_3	Total_3	Total_3	13C_1	13C_1	13C_1	13C_2	13C_2	13C_2	13C_3	13C_3	13C_3	T_0	T_0	T_0	total in this dataset	number in entire dataset	Kingdom	Phylum	Class	Order	Family	Genus
[truncated: 9 more rows]

[truncated: 1 more sheets: Sheet6]
